# Supplementary material for: Culture impact on the transcriptomic programs of primary and iPSC-derived human alveolar type 2 cells
Source: JCI Insight. 2023 Jan 10;8(1):e158937. doi: 10.1172/jci.insight.158937 (PMC9870086; doi:10.1172/jci.insight.158937)
Supplement: Supplemental table 4 [file jciinsight-8-158937-s056.xlsx]

## Sheet: Instructions
Legend and Instructions:
This file contains 4 worksheets with the results of differential gene expression between indicated cell samples in scRNA-seq datasets, as indicated in the title of each worksheet
Independent filtering is applied before testing. To be tested, a gene must:
	be expressed by a minimum of 10% of cells in one of the two groups
	have an average log fold-change of 0.25 between groups
Biostatistical methods are detailed in the manuscript
Each worksheet has column headings with abbreviations explained by the following legend
Legend for the columns in the test results:
p_val	Nominal p-value from MAST test
avg_logFC	Average natural log fold change between each cell population being compared head to head
pct.1	Percentage of cells where expression can be detected in the cell population listed first in the name of that worksheet
pct.2	Percentage of cells where expression can be detected in the cell population listed second in the name of that worksheet
p_val_adj	false discovery rate (FDR)-adjusted p-value, in other words the p-value adjusted for multiple test comparisons using Benjamini-Hochberg correction
The approach used in the paper for calling differentially expressed genes (DEGs) typically relies on using cutoff filters of FDR<0.05 and logFC>0.25, genes are ranked by logFC in heatmaps of pair-wise comparisons

## Sheet: 1o pre-culture vs 1o cultured
gene	p_val	avg_logFC	pct.1	pct.2	p_val_adj
CXCL2	0	3.9167	0.999	0.41	0
C11orf96	0	3.81211	0.996	0.253	0
FOSB	0	3.42087	0.999	0.291	0
SCGB3A2	0	3.22486	0.936	0.515	0
RRAD	0	3.14827	0.874	0.173	0
HSPA1A	0	3.10909	0.997	0.905	0
CXCL8	0	3.08738	0.723	0.111	0
FABP5	0	2.96445	1	0.554	0
SLPI	0	2.8427	1	0.977	0
HSPA1B	0	2.82097	0.999	0.932	0
STEAP4	0	2.63304	0.948	0.206	0
ATF3	0	2.62085	0.965	0.233	0
ICAM1	0	2.60161	0.999	0.684	0
SOD2	0	2.54743	1	0.877	0
BMP2	0	2.49358	0.958	0.153	0
KLF6	0	2.42863	1	0.922	0
CLDN18	0	2.39787	0.959	0.141	0
NFKBIZ	0	2.38286	0.979	0.563	0
WIF1	0	2.34374	0.965	0.249	0
AREG	0	2.32323	0.983	0.598	0
CXCL3	0	2.28623	0.68	0.162	0
SLC6A14	0	2.18199	0.964	0.657	0
TM4SF1	0	2.17446	0.93	0.755	0
NCOA7	0	2.15661	0.985	0.64	0
SOD3	0	2.10834	0.965	0.279	0
ZFP36	0	2.07439	0.963	0.899	0
SERPINA1	0	2.04561	0.981	0.905	0
CD83	0	2.03286	0.807	0.134	0
MAFF	0	2.01955	0.955	0.19	0
KLF2	0	2.01431	0.768	0.017	0
CAVIN1	0	1.95524	0.971	0.464	0
GADD45B	0	1.9541	0.928	0.531	0
TNFRSF12A	0	1.947	0.991	0.614	0
GPRC5A	0	1.93604	0.998	0.748	0
SOCS3	0	1.93119	0.648	0.087	0
AQP1	0	1.92392	0.872	0.211	0
NFKBIA	0	1.92026	1	0.998	0
SERPINB1	0	1.90907	0.991	0.902	0
SGMS2	0	1.89986	0.979	0.69	0
PPP1R15A	0	1.89774	0.997	0.737	0
CD44	0	1.88781	0.993	0.663	0
TNFAIP3	0	1.88492	0.809	0.1	0
C4BPA	0	1.8684	0.876	0.358	0
ANXA1	0	1.85958	0.996	0.911	0
ICAM4	0	1.81916	0.764	0.094	0
LGALS3	0	1.80041	1	0.811	0
PLIN2	0	1.76801	0.958	0.686	0
IRF1	0	1.7637	0.913	0.376	0
PEBP4	0	1.75742	0.993	0.74	0
DNAJB1	0	1.69796	1	0.972	0
CD55	0	1.6754	0.998	0.801	0
HSP90AA1	0	1.67266	1	1	0
NR4A1	0	1.64712	0.899	0.369	0
CRTAC1	0	1.6427	0.881	0.014	0
LURAP1L	0	1.63799	0.865	0.277	0
PELI1	0	1.60692	0.932	0.477	0
LMNA	0	1.60421	1	0.996	0
AGR3	0	1.59056	0.893	0.557	0
DNAJA1	0	1.55059	1	0.985	0
PLA2G1B	0	1.53265	0.952	0.659	0
KDM6B	0	1.53178	0.995	0.835	0
MIR222HG	0	1.52495	0.824	0.198	0
SFTPC	0	1.5239	1	1	0
BTG3	0	1.523	0.999	0.816	0
TRIB1	0	1.51516	0.966	0.787	0
SGK1	0	1.50294	0.766	0.139	0
PNRC1	0	1.50115	1	0.963	0
ERRFI1	0	1.49992	0.995	0.936	0
PIGA	0	1.49101	0.894	0.296	0
SERTAD1	0	1.48967	0.938	0.488	0
TSC22D1	0	1.48658	0.995	0.899	0
SYNE1	0	1.41926	0.985	0.811	0
MCL1	0	1.4168	1	0.966	0
VMP1	0	1.41517	0.999	0.963	0
STK17A	0	1.41085	0.981	0.647	0
SLC7A2	0	1.40149	0.803	0.226	0
UBC	0	1.37104	1	1	0
ERN1	0	1.35301	0.905	0.389	0
TACSTD2	0	1.35135	0.932	0.815	0
ADIRF	0	1.35076	0.902	0.533	0
PARD6B	0	1.34926	0.979	0.798	0
SDC4	0	1.34797	1	0.979	0
ANKRD28	0	1.33069	0.932	0.69	0
CPB2	0	1.32187	0.74	0.119	0
F3	0	1.32174	0.968	0.804	0
DNAJB9	0	1.31343	0.946	0.645	0
LMO7	0	1.29831	0.998	0.969	0
ELF3	0	1.29422	0.999	0.993	0
ASPH	0	1.287	0.991	0.708	0
GATA6	0	1.27796	0.804	0.222	0
SAT1	0	1.27719	1	1	0
CCNL1	0	1.27681	0.999	0.953	0
CYBRD1	0	1.27474	0.805	0.064	0
HSPB1	0	1.2668	0.999	0.983	0
TUBB4B	0	1.24311	1	0.968	0
TFPI	0	1.23351	0.946	0.89	0
ETS2	0	1.23003	0.989	0.821	0
LAMP3	0	1.22344	0.999	0.93	0
DAB2	0	1.22046	0.697	0.084	0
WSB1	0	1.21795	1	0.999	0
GLS	0	1.21735	0.995	0.898	0
S100A10	0	1.21255	1	0.998	0
SERPING1	0	1.21091	0.752	0.011	0
THUMPD3-AS1	0	1.20959	0.94	0.525	0
SFTPD	0	1.20513	0.999	0.988	0
AC016831.1	0	1.17299	0.705	0.169	0
ADRB2	0	1.16742	0.712	0.145	0
H1FX	0	1.16367	0.995	0.837	0
NECAB1	0	1.15221	0.699	0.023	0
DDX5	0	1.13778	1	1	0
TUBA1A	0	1.13769	0.819	0.275	0
SELENBP1	0	1.11907	0.999	0.963	0
HLA-DRB1	0	1.10969	0.998	0.966	0
MGLL	0	1.10501	0.899	0.598	0
FOLR1	0	1.10197	0.962	0.705	0
YBX3	0	1.10197	1	0.997	0
COLEC12	0	1.0893	0.672	0	0
NRGN	0	1.08916	0.936	0.569	0
EDNRB	0	1.08235	0.685	0.005	0
PLK3	0	1.08232	0.737	0.189	0
CFLAR	0	1.08129	0.966	0.866	0
EZR	0	1.06796	1	0.999	0
REL	0	1.05862	0.962	0.813	0
JUND	0	1.05253	1	1	0
H3F3B	0	1.05182	1	1	0
NDRG1	0	1.04155	0.7	0.105	0
NAPSA	0	1.0409	1	1	0
PTPN1	0	1.03582	0.975	0.802	0
NAMPT	0	1.03196	0.999	0.978	0
SFTA2	0	1.02875	1	1	0
TMPRSS2	0	1.01254	0.948	0.767	0
AHR	0	1.01111	0.963	0.8	0
ITM2B	0	1.00624	1	0.978	0
HBP1	0	1.00513	0.919	0.618	0
CD81	0	1.00401	1	0.991	0
IRS2	0	0.988594	0.806	0.346	0
SELENOM	0	0.978652	0.879	0.481	0
IER5	0	0.977918	0.962	0.755	0
KLF10	0	0.972481	0.844	0.531	0
SRSF7	0	0.965985	0.999	0.887	0
CRIM1	0	0.955166	0.638	0.03	0
LDLR	0	0.950253	1	1	0
DHRS7	0	0.946575	0.977	0.757	0
UBB	0	0.945677	1	1	0
TMC5	0	0.943442	0.888	0.659	0
C3	0	0.943025	0.991	0.89	0
TMEM243	0	0.93992	0.995	0.902	0
IFITM3	0	0.938732	1	0.99	0
FAM133B	0	0.932405	0.985	0.841	0
IFITM1	0	0.928111	0.653	0.068	0
P3H2	0	0.915189	0.858	0.484	0
AK1	0	0.909263	0.978	0.88	0
JMJD1C	0	0.908123	0.956	0.832	0
PDLIM1	0	0.906923	0.991	0.913	0
MGST3	0	0.874142	1	0.971	0
EPAS1	0	0.871613	0.991	0.897	0
LAPTM4A	0	0.863942	1	0.964	0
EIF5	0	0.853899	0.999	0.994	0
DEGS1	0	0.811252	0.923	0.62	0
TMBIM4	0	0.811244	0.997	0.891	0
ANXA5	0	0.806625	1	0.995	0
EML4	0	0.792031	0.977	0.847	0
SRSF5	0	0.783814	0.999	0.988	0
DRAM1	0	0.779782	0.999	0.954	0
SBDS	0	0.774956	0.997	0.942	0
ZFAND5	0	0.77398	0.999	0.992	0
GNG5	0	0.770446	1	0.999	0
TUBA1C	0	0.746218	1	0.988	0
S100A11	0	0.743442	1	1	0
GPBP1	0	0.740598	0.988	0.902	0
STAT3	0	0.719988	0.999	0.99	0
SAR1A	0	0.704688	0.982	0.86	0
CST3	0	0.691016	1	1	0
HSP90AB1	0	0.653184	1	1	0
EIF1	0	0.493683	1	1	0
RPL3	0	-0.384935	1	1	0
RPS14	0	-0.387869	1	1	0
RPL22	0	-0.403126	1	1	0
RPS16	0	-0.413721	1	1	0
EEF1D	0	-0.423902	1	1	0
RPL15	0	-0.43781	1	1	0
CLTA	0	-0.482237	1	1	0
UBA52	0	-0.483524	1	1	0
RPL37A	0	-0.488881	1	1	0
RPL7A	0	-0.489741	1	1	0
COX6B1	0	-0.49431	1	1	0
RPS17	0	-0.514392	1	1	0
RPS28	0	-0.515091	1	1	0
RPS5	0	-0.515476	1	1	0
SERF2	0	-0.517294	1	1	0
RPL32	0	-0.522905	1	1	0
TOMM20	0	-0.528118	1	1	0
RPS23	0	-0.534592	1	1	0
COX5A	0	-0.541917	0.999	1	0
RPL8	0	-0.542462	1	1	0
ZFAS1	0	-0.547331	1	1	0
EEF1A1	0	-0.555321	1	1	0
RPL4	0	-0.556579	1	1	0
RPL28	0	-0.575913	1	1	0
RPS11	0	-0.586056	1	1	0
RACK1	0	-0.589458	1	1	0
RPL29	0	-0.590084	1	1	0
MZT2B	0	-0.612881	0.997	1	0
NPM1	0	-0.614848	1	1	0
SELENOW	0	-0.625577	1	1	0
NONO	0	-0.625999	0.983	0.999	0
RPS18	0	-0.627816	1	1	0
RPS6	0	-0.628511	1	1	0
ATP5F1B	0	-0.638745	1	1	0
RPSA	0	-0.647768	1	1	0
VDAC1	0	-0.653635	0.985	1	0
RPS19	0	-0.653941	1	1	0
MT-ND4	0	-0.655905	1	1	0
APP	0	-0.66025	0.937	0.997	0
PABPC4	0	-0.663377	0.971	0.999	0
RPL36	0	-0.667535	1	1	0
CERS2	0	-0.674453	0.987	1	0
SLC25A6	0	-0.679838	1	1	0
EIF2S3	0	-0.682965	0.953	0.997	0
GDE1	0	-0.684248	0.935	0.996	0
S100A14	0	-0.694416	0.999	1	0
SND1	0	-0.70669	0.89	0.994	0
ECHS1	0	-0.706952	0.974	1	0
FAM120A	0	-0.707703	0.98	0.997	0
PSAP	0	-0.708379	0.987	1	0
PPIA	0	-0.712742	1	1	0
AP2S1	0	-0.713382	0.983	0.999	0
MZT2A	0	-0.715158	0.855	0.984	0
SLC25A39	0	-0.717662	0.894	0.993	0
RPS8	0	-0.725159	1	1	0
IMPDH2	0	-0.725591	0.952	0.997	0
RPL35	0	-0.72651	1	1	0
ATP6V1A	0	-0.729369	0.872	0.995	0
OLA1	0	-0.729442	0.925	0.994	0
MT-ND1	0	-0.732399	1	1	0
OAZ2	0	-0.733438	0.77	0.985	0
SSR3	0	-0.736941	0.999	1	0
RPS2	0	-0.740103	1	1	0
CLTC	0	-0.74312	0.991	1	0
CHCHD10	0	-0.744614	0.961	0.998	0
PCBP2	0	-0.749695	1	1	0
ERGIC1	0	-0.752194	0.829	0.991	0
UQCRH	0	-0.754584	1	1	0
LGR4	0	-0.755756	0.033	0.662	0
EI24	0	-0.758406	0.974	0.999	0
LRPPRC	0	-0.765689	0.86	0.992	0
SOX12	0	-0.770453	0.15	0.762	0
FKBP1A	0	-0.777068	0.997	1	0
CTSD	0	-0.7803	0.997	1	0
FLT4	0	-0.78137	0.014	0.598	0
CCNG1	0	-0.787784	0.776	0.982	0
FADS2	0	-0.788868	0.875	0.987	0
CTSA	0	-0.789632	0.858	0.989	0
TAF15	0	-0.790521	0.89	0.991	0
TMEM33	0	-0.791109	0.756	0.989	0
PPP1R14B	0	-0.797855	0.972	0.998	0
GRINA	0	-0.798489	0.757	0.985	0
PGPEP1	0	-0.799366	0.209	0.825	0
LSS	0	-0.803366	0.851	0.99	0
ATP6V1B2	0	-0.812814	0.591	0.97	0
CANX	0	-0.816042	0.999	1	0
AK3	0	-0.818981	0.853	0.993	0
PKM	0	-0.832226	0.997	1	0
FTH1	0	-0.836653	1	1	0
FDFT1	0	-0.837677	0.993	1	0
SLC29A1	0	-0.839505	0.171	0.811	0
DHCR7	0	-0.839641	0.924	0.999	0
SPG21	0	-0.841956	0.916	0.998	0
SDC1	0	-0.846672	0.917	0.998	0
HIST3H2A	0	-0.851578	0.03	0.713	0
MIR4435-2HG	0	-0.852483	0.084	0.71	0
ACAD8	0	-0.854954	0.265	0.867	0
P4HB	0	-0.857083	0.999	1	0
SUCLG2	0	-0.860166	0.872	0.997	0
RPL12	0	-0.865867	1	1	0
SNHG19	0	-0.870754	0.805	0.989	0
RPL27A	0	-0.8714	1	1	0
TOX3	0	-0.872657	0.119	0.778	0
GOLM1	0	-0.873698	0.334	0.881	0
SPRY1	0	-0.875043	0.134	0.794	0
PRDX3	0	-0.879704	0.984	1	0
MVD	0	-0.880357	0.894	0.99	0
PNLIPRP3	0	-0.881357	0	0.679	0
DDIT4	0	-0.881938	0.138	0.804	0
EEF2	0	-0.88197	1	1	0
TRIM2	0	-0.884823	0.857	0.988	0
GALNT7	0	-0.890929	0.626	0.962	0
LIFR	0	-0.89183	0.591	0.979	0
GSR	0	-0.893926	0.493	0.945	0
PKIB	0	-0.898481	0.036	0.695	0
EIF4B	0	-0.902695	0.999	1	0
GPI	0	-0.914958	0.839	0.981	0
SETD7	0	-0.917505	0.392	0.935	0
TKT	0	-0.918243	1	1	0
STARD4	0	-0.922727	0.793	0.983	0
IRX3	0	-0.924611	0.916	0.997	0
MAGED1	0	-0.927903	0.744	0.977	0
CREB3L1	0	-0.934494	0.656	0.983	0
LPCAT1	0	-0.937518	0.999	1	0
ADAM15	0	-0.940615	0.528	0.965	0
GCLC	0	-0.941208	0.075	0.665	0
MT-ND2	0	-0.943368	1	1	0
ZMYND8	0	-0.948088	0.611	0.967	0
RPLP2	0	-0.948118	1	1	0
RNASE1	0	-0.954266	0.999	1	0
RPLP0	0	-0.97085	1	1	0
PABPC1	0	-0.974382	1	1	0
SQLE	0	-0.992926	0.976	1	0
IRX5	0	-0.996534	0.676	0.981	0
SMARCD2	0	-1.0109	0.623	0.981	0
FTL	0	-1.03163	1	1	0
ACLY	0	-1.05235	0.819	0.991	0
ACO1	0	-1.05622	0.572	0.977	0
CDC25B	0	-1.05848	0.332	0.903	0
NUDT16	0	-1.06008	0.612	0.964	0
SCNN1A	0	-1.08838	0.952	1	0
PRR15L	0	-1.09706	0.289	0.956	0
HIF1A	0	-1.11825	0.994	1	0
ELOVL6	0	-1.12017	0.277	0.866	0
GPNMB	0	-1.12303	0.022	0.751	0
TESC	0	-1.12747	0.078	0.711	0
KCNMA1	0	-1.13303	0.059	0.687	0
SCARB1	0	-1.13382	0.153	0.869	0
RHOBTB3	0	-1.13457	0.752	0.987	0
FAH	0	-1.14883	0.766	0.991	0
RPL13A	0	-1.16438	1	1	0
ALOX15B	0	-1.1888	0.866	0.995	0
SRD5A1	0	-1.21501	0.072	0.873	0
PGD	0	-1.21909	0.924	1	0
G6PD	0	-1.22359	0.819	0.991	0
MT-ND6	0	-1.23996	0.972	0.989	0
ABCC3	0	-1.25035	0.085	0.869	0
ACSS2	0	-1.25999	0.819	0.997	0
FKBP5	0	-1.26763	0.277	0.958	0
GPAM	0	-1.28937	0.162	0.859	0
ME1	0	-1.37436	0.508	0.981	0
SESN3	0	-1.41884	0.411	0.949	0
MAOA	0	-1.42857	0.991	1	0
ZMAT3	0	-1.43604	0.325	0.958	0
NAP1L1	0	-1.44283	0.997	1	0
IDH1	0	-1.54378	0.887	1	0
TACC2	0	-1.55731	0.97	1	0
FASN	0	-1.60013	0.998	1	0
SCD	0	-1.62488	0.999	1	0
FGL1	0	-1.69338	0.08	0.736	0
GULP1	0	-1.71226	0.666	0.992	0
FAM198B	0	-1.74718	0.08	0.973	0
AKR1C3	0	-1.77181	0.152	0.901	0
HMGB3	0	-1.77834	0.868	0.995	0
GAPDH	0	-1.81403	0.999	1	0
AKR1C1	0	-1.92464	0.794	0.973	0
NQO1	0	-2.1976	0.828	0.999	0
SCGB3A1	0	-3.13801	0.907	1	0
AKR1C2	0	-3.20194	0.791	0.991	0
C1orf21	0	0.831104	0.896	0.605	0
HOXD1	0	0.836317	0.571	0.039	0
HINT1	0	-0.4329	1	1	0
BCAT1	0	-0.874509	0.519	0.935	0
RBM39	0	0.590054	1	0.994	0
SCP2	0	-0.668056	0.997	1	0
NFKB2	0	0.904086	0.72	0.18	0
MRPL14	0	0.779988	1	0.995	0
SLC19A2	0	0.903223	0.834	0.56	0
BAG3	0	0.947997	0.948	0.845	0
RND1	0	1.65217	0.659	0.123	0
BAMBI	0	0.825295	0.468	0.002	0
FAM217B	0	-0.742368	0.148	0.758	0
TXN	0	-0.654343	1	1	0
NFIX	0	-0.744044	0.923	0.997	0
YPEL5	0	0.871636	0.956	0.831	0
RPS15	0	-0.345283	1	1	0
HAGLR	0	0.882738	0.706	0.155	0
SSR1	0	-0.669577	0.956	0.998	0
CD302	0	0.783717	0.9	0.657	0
RPLP1	0	-0.353032	1	1	0
C9orf152	0	-0.834345	0.266	0.843	0
ABHD5	0	0.911646	0.912	0.694	0
TRIM16L	0	-0.78354	0.055	0.622	2.8846e-307
RPL13	0	-0.351123	1	1	6.1328e-307
RB1CC1	0	0.825228	0.946	0.766	7.28047e-307
RPL7	0	-0.425035	1	1	1.43161e-306
HLA-DPB1	0	0.962469	0.958	0.769	1.51518e-306
RNH1	0	0.642905	0.994	0.941	4.1725e-305
SLC25A1	0	-0.7049	0.86	0.982	5.6661e-305
HERPUD1	0	0.862666	0.994	0.973	2.46514e-304
EPDR1	0	-0.723015	0.788	0.985	2.91127e-304
ASL	3.67551e-308	0.771745	0.873	0.685	7.08565e-304
CXCL1	1.62717e-307	2.42741	0.552	0.038	3.13686e-303
TRIM16	2.82625e-306	-0.725902	0.078	0.658	5.44845e-302
CNDP2	3.24054e-304	-0.659176	0.923	0.994	6.24712e-300
CCDC57	1.56295e-303	-0.75264	0.728	0.981	3.01305e-299
MTCH2	3.04445e-303	-0.607899	0.934	0.99	5.86909e-299
ST6GALNAC4	3.05637e-303	-0.844162	0.583	0.948	5.89207e-299
TMEM2	4.55248e-303	0.939694	0.964	0.839	8.77628e-299
HLA-DPA1	7.69413e-303	0.929845	0.987	0.818	1.48327e-298
ADGRG1	1.04722e-302	-0.695178	0.16	0.753	2.01882e-298
CALD1	1.28556e-302	-0.830049	0.387	0.831	2.4783e-298
ATP5MC3	3.68491e-302	-0.550646	0.999	1	7.10378e-298
TOP1	6.68699e-302	0.749645	1	0.997	1.28912e-297
NMU	1.07813e-300	-1.10725	0.095	0.659	2.07843e-296
USP22	3.01174e-300	-0.641936	0.902	0.992	5.80604e-296
CHI3L2	5.4914e-300	1.19305	0.487	0.014	1.05863e-295
KDELR1	5.77627e-300	-0.546463	0.991	1	1.11355e-295
PSAT1	7.88551e-300	-0.862792	0.209	0.778	1.52017e-295
SLC39A8	1.94032e-299	0.86454	0.997	0.989	3.74055e-295
STOML2	3.8148e-299	-0.615552	0.944	0.994	7.35417e-295
SLC7A11	4.17933e-299	-1.04212	0.314	0.858	8.05692e-295
FXYD5	4.75628e-299	0.759047	0.579	0.057	9.16915e-295
KLF4	1.17484e-298	1.28914	0.633	0.11	2.26486e-294
RPS6KA2	1.70322e-298	-0.702908	0.898	0.995	3.28346e-294
C1R	1.6204e-297	0.91478	0.587	0.077	3.1238e-293
HLA-DRB5	4.38296e-297	1.58513	0.526	0.276	8.44948e-293
PRDX5	2.04952e-296	0.498549	1	1	3.95106e-292
HMGCS1	4.9583e-296	-0.834338	0.983	0.999	9.55861e-292
PEX11B	5.18182e-296	-0.725209	0.187	0.767	9.9895e-292
KPNB1	6.28413e-295	-0.69892	0.987	0.997	1.21145e-290
RAB27A	1.93877e-294	0.766123	0.982	0.916	3.73757e-290
PIR	8.00121e-293	-0.701238	0.179	0.76	1.54247e-288
TCIM	9.24766e-293	1.50764	0.916	0.787	1.78276e-288
ATP5MPL	1.29393e-292	-0.469994	0.999	1	2.49443e-288
BTG1	1.81859e-292	0.764256	0.999	0.998	3.50589e-288
BLVRB	1.84957e-291	0.607384	1	0.995	3.5656e-287
CEBPA	3.06991e-291	0.979192	0.795	0.396	5.91818e-287
IARS2	1.02653e-290	-0.682872	0.746	0.969	1.97894e-286
SORD	1.2543e-290	-0.72119	0.14	0.713	2.41803e-286
ACTR2	3.70819e-290	-0.573411	0.983	0.999	7.14865e-286
LRRK2	8.18032e-290	-1.11863	0.993	0.997	1.577e-285
GALNT1	1.58761e-289	-0.666573	0.871	0.988	3.0606e-285
SPINK5	7.18941e-289	-1.24896	0.274	0.832	1.38598e-284
FAM20A	1.14271e-288	0.91839	0.722	0.242	2.20291e-284
HBEGF	7.4978e-288	1.29406	0.646	0.159	1.44543e-283
RNPEP	3.06324e-287	-0.644702	0.875	0.986	5.90532e-283
METRNL	5.77713e-287	0.913809	0.607	0.086	1.11372e-282
HSPH1	1.64218e-286	0.802688	0.997	0.965	3.1658e-282
IL6R	6.60593e-286	0.832408	0.872	0.733	1.27349e-281
COPG1	7.49184e-286	-0.694132	0.762	0.983	1.44428e-281
PYCR1	4.92348e-285	-0.755002	0.311	0.853	9.49148e-281
PIP4K2C	6.87748e-285	-0.740386	0.312	0.852	1.32584e-280
EIF3A	9.90427e-285	-0.518658	1	1	1.90935e-280
MYL12B	1.19835e-284	0.458454	1	1	2.31017e-280
ITPKC	2.62321e-284	1.06947	0.79	0.452	5.05703e-280
TACC1	5.69656e-284	0.773504	0.921	0.783	1.09818e-279
REPIN1	2.0797e-283	-0.678774	0.727	0.979	4.00924e-279
CHORDC1	4.44293e-283	0.800364	0.84	0.54	8.56508e-279
GMCL1	4.93755e-283	-0.737727	0.485	0.921	9.51861e-279
TXNDC17	6.63266e-283	-0.563147	0.995	1	1.27864e-278
MLF2	2.16113e-282	-0.51987	0.993	0.999	4.16623e-278
HLF	8.17755e-282	0.798103	0.585	0.075	1.57647e-277
FILIP1	1.71721e-281	0.979241	0.695	0.238	3.31044e-277
MRC2	1.80656e-281	0.730255	0.55	0.052	3.48268e-277
TMSB10	2.41421e-281	-0.472948	1	1	4.65411e-277
AES	3.02644e-281	-0.515384	0.99	1	5.83438e-277
PABPN1	5.16069e-281	-0.594058	0.966	0.998	9.94878e-277
MT-CO2	7.32906e-281	-0.575627	1	1	1.4129e-276
ARMCX6	8.20585e-281	-0.709225	0.423	0.917	1.58192e-276
CMTM4	1.0909e-280	-0.710602	0.378	0.891	2.10304e-276
SLC7A8	1.2802e-280	-0.763302	0.394	0.9	2.46796e-276
PTPRK	2.96592e-280	0.714816	0.842	0.552	5.7177e-276
LYPLA2	2.62634e-279	-0.722714	0.678	0.956	5.06305e-275
RPL18	2.83358e-279	-0.32933	1	1	5.46258e-275
TTYH3	3.56884e-279	-0.646636	0.126	0.694	6.88002e-275
CLPTM1L	3.68634e-279	-0.558131	0.979	0.996	7.10652e-275
AACS	1.88191e-278	-0.743856	0.448	0.917	3.62795e-274
RPL18A	4.83837e-278	-0.342481	1	1	9.3274e-274
ZNF165	6.03802e-278	1.01699	0.615	0.122	1.16401e-273
LUM	1.65546e-277	-0.564927	0	0.449	3.1914e-273
HSD17B6	1.84966e-277	0.820395	0.956	0.81	3.56578e-273
FRMD4B	8.40364e-277	0.811504	0.817	0.534	1.62005e-272
SLC25A23	1.40057e-276	-0.696286	0.637	0.967	2.70002e-272
NFATC1	3.72884e-276	1.01015	0.476	0.021	7.18846e-272
ST3GAL5	2.21706e-275	-0.762917	0.779	0.984	4.27405e-271
CLDN4	7.1941e-275	0.772168	0.999	0.991	1.38688e-270
ST13	2.26191e-274	-0.482352	0.999	1	4.36051e-270
RPL14	4.87548e-274	-0.38043	1	1	9.39894e-270
EMP3	2.00961e-273	1.14948	0.6	0.117	3.87412e-269
CRB3	3.25758e-273	0.70109	0.898	0.671	6.27997e-269
ARPC4	6.26155e-273	-0.618744	0.837	0.987	1.2071e-268
CD99L2	1.06526e-272	-0.679701	0.118	0.669	2.05361e-268
MPZL2	1.12754e-272	0.79646	0.921	0.805	2.17368e-268
OSMR	1.68721e-272	0.768083	0.877	0.708	3.2526e-268
TTLL12	2.24876e-272	-0.718499	0.249	0.804	4.33515e-268
NFE2L2	8.63025e-272	0.713407	0.992	0.945	1.66374e-267
MINPP1	8.8545e-272	-0.650857	0.175	0.739	1.70697e-267
RPL38	9.4521e-272	-0.3445	1	1	1.82218e-267
IPO7	1.64976e-271	-0.55855	0.981	0.999	3.18041e-267
SH3BP5	1.90198e-271	-0.674879	0.138	0.705	3.66663e-267
ZC3H12A	2.05864e-270	0.782448	0.885	0.716	3.96864e-266
HSPA4L	3.14812e-270	-0.65049	0.114	0.668	6.06894e-266
SHMT2	4.3548e-270	-0.688946	0.671	0.948	8.39518e-266
RPL27	1.73956e-269	-0.330503	1	1	3.35352e-265
SNHG7	2.95392e-269	-0.676951	0.993	1	5.69456e-265
ACTG1	3.83779e-269	-0.564328	1	1	7.39849e-265
PFN2	4.19966e-269	-0.705332	0.536	0.861	8.09611e-265
ATP1B1	1.36343e-268	-0.53797	1	1	2.62841e-264
CREBRF	2.75868e-268	0.898653	0.813	0.563	5.31817e-264
MAP1LC3A	6.99524e-268	0.728266	0.834	0.535	1.34854e-263
TGIF1	8.40938e-268	0.825752	0.892	0.706	1.62116e-263
PANK3	9.09115e-268	-0.70592	0.639	0.958	1.75259e-263
IRF2BPL	1.22924e-266	-0.761992	0.511	0.905	2.36973e-262
TTC3	2.52211e-266	-0.561456	0.987	1	4.86213e-262
GALNT3	8.82109e-266	0.759722	0.803	0.482	1.70053e-261
RPL23	9.28106e-266	-0.336604	1	1	1.7892e-261
ETFA	2.02093e-265	-0.572288	0.887	0.987	3.89594e-261
COPS9	2.78406e-264	-0.476611	0.996	1	5.3671e-260
ALDH18A1	4.80636e-264	-0.667557	0.283	0.822	9.2657e-260
C5orf38	2.28543e-263	-0.673354	0.833	0.988	4.40586e-259
NPDC1	9.18646e-263	-0.594438	0.031	0.524	1.77097e-258
ABCA7	1.35172e-262	-0.711758	0.217	0.769	2.60585e-258
S100A9	1.89719e-262	1.53884	0.602	0.108	3.6574e-258
RUFY3	3.49464e-262	0.815184	0.915	0.707	6.73696e-258
OGT	1.00973e-261	0.693721	0.877	0.767	1.94656e-257
IDI1	1.40623e-261	-0.615553	0.993	0.999	2.71093e-257
CACHD1	1.42615e-261	0.851532	0.629	0.156	2.74933e-257
SQSTM1	2.91853e-261	-0.63863	1	1	5.62635e-257
PON2	5.11398e-261	0.617481	0.997	0.916	9.85873e-257
MTHFS	7.05145e-261	0.722188	0.891	0.675	1.35938e-256
LAMP1	1.05358e-260	-0.496501	0.995	1	2.03109e-256
PSD3	2.32957e-260	-0.628852	0.14	0.694	4.49095e-256
MVK	2.48973e-260	-0.671254	0.472	0.922	4.7997e-256
RAB3D	2.75527e-260	-0.694311	0.391	0.886	5.31161e-256
ISG20	5.92776e-260	0.810665	0.762	0.395	1.14275e-255
SMAGP	7.19478e-260	0.736456	0.829	0.479	1.38701e-255
TALDO1	1.96115e-259	-0.525069	0.989	0.999	3.78071e-255
EMP1	2.14905e-259	1.2321	0.647	0.182	4.14293e-255
NUDT3	3.5132e-259	-0.704012	0.379	0.879	6.77274e-255
LTBR	2.095e-258	-0.658411	0.735	0.977	4.03875e-254
PLPP2	3.19782e-258	-0.640191	0.042	0.541	6.16475e-254
SOX4	1.90265e-257	-0.701705	0.895	0.988	3.66794e-253
MAP3K8	3.89534e-257	0.90206	0.73	0.343	7.50944e-253
ARRDC3	1.58656e-256	1.06755	0.842	0.768	3.05857e-252
ARHGAP35	1.58833e-256	-0.683993	0.594	0.951	3.06198e-252
ADRB1	1.59598e-256	-0.682633	0.068	0.586	3.07674e-252
SNX9	2.92111e-256	-0.533527	0.028	0.508	5.63131e-252
UGCG	6.07572e-256	0.804081	0.885	0.642	1.17128e-251
KHSRP	9.41924e-256	-0.673619	0.868	0.982	1.81584e-251
NPC2	2.74503e-255	-0.432075	1	1	5.29187e-251
BTG2	3.68757e-255	0.979894	0.824	0.618	7.10889e-251
BEX4	6.12902e-255	0.720894	0.834	0.535	1.18155e-250
CNN3	7.12252e-255	0.644804	0.993	0.927	1.37308e-250
TMEM184B	8.80407e-255	-0.664655	0.359	0.865	1.69725e-250
PLAGL1	1.09518e-254	0.757809	0.803	0.587	2.11128e-250
GPT2	3.722e-254	-0.629164	0.079	0.598	7.17526e-250
CAPZA1	7.90424e-254	-0.574486	0.895	0.992	1.52378e-249
ZNF581	5.83133e-253	-0.678097	0.267	0.795	1.12416e-248
RAB31	1.20942e-252	0.909624	0.558	0.087	2.33153e-248
CA2	2.90501e-252	0.943893	0.935	0.82	5.60027e-248
ATP6V1F	6.43093e-252	-0.478305	0.992	1	1.23975e-247
IRX2	7.0604e-252	-0.636303	0.985	1	1.3611e-247
DHCR24	9.10725e-252	-0.445746	0.999	1	1.7557e-247
ACSS3	1.46285e-251	-0.712468	0.587	0.948	2.82009e-247
CSF3	1.55683e-251	1.44784	0.387	0.002	3.00125e-247
EFEMP1	1.81756e-251	0.721826	0.85	0.535	3.5039e-247
DNAJB6	3.02465e-251	0.627313	0.989	0.919	5.83092e-247
MRPL3	4.67826e-251	-0.527374	0.96	0.994	9.01874e-247
MLF1	4.41721e-250	0.81519	0.728	0.358	8.5155e-246
VIPR1	6.1191e-250	-0.709309	0.095	0.618	1.17964e-245
BAG2	6.37589e-250	-0.582439	0.038	0.524	1.22914e-245
KLF5	7.68172e-250	0.761355	0.996	0.97	1.48088e-245
WTAP	3.30215e-249	0.714479	0.966	0.863	6.36589e-245
RAP1B	3.3608e-249	0.659619	0.966	0.797	6.47895e-245
RASEF	3.45029e-249	0.819124	0.917	0.805	6.65147e-245
VPS37B	5.63114e-249	0.678704	0.886	0.705	1.08557e-244
AGPAT1	7.69881e-249	-0.632462	0.272	0.804	1.48418e-244
RORA	4.88734e-248	0.777193	0.844	0.643	9.42181e-244
PRSS22	1.03025e-247	0.916359	0.657	0.213	1.98611e-243
NABP1	1.15387e-247	1.12338	0.724	0.483	2.22443e-243
IMPDH1	1.41392e-247	-0.665552	0.25	0.779	2.72575e-243
EIF3E	2.35849e-247	-0.447114	0.999	1	4.5467e-243
SPATS2L	7.09771e-247	-0.648626	0.826	0.971	1.3683e-242
C2	9.35356e-247	0.643559	0.994	0.97	1.80318e-242
RPL39	9.60785e-247	-0.366776	1	1	1.8522e-242
PLEKHH3	1.36716e-246	-0.665653	0.268	0.798	2.63561e-242
CBX4	2.58856e-246	-0.645723	0.501	0.937	4.99022e-242
NDUFA10	3.70051e-246	-0.530339	0.928	0.994	7.13384e-242
MRPL37	4.53518e-246	-0.604896	0.762	0.957	8.74293e-242
SCTR	5.18991e-246	0.536937	0.377	0.002	1.00051e-241
UHMK1	1.08576e-245	-0.640161	0.659	0.971	2.09313e-241
RBMS1	1.16814e-245	0.753368	0.904	0.722	2.25194e-241
CTSB	4.3037e-245	0.802241	0.978	0.886	8.29667e-241
SELENOK	2.37464e-244	0.629575	0.992	0.931	4.57782e-240
GCAT	3.04407e-244	-0.654944	0.317	0.829	5.86835e-240
ALDH1A1	5.48946e-244	0.83183	0.767	0.324	1.05826e-239
TJP1	1.05518e-243	0.671531	0.939	0.779	2.03418e-239
TSTD1	2.37141e-243	0.560887	0.995	0.974	4.5716e-239
HSD17B11	6.21373e-243	0.814303	0.703	0.302	1.19788e-238
MET	5.18094e-242	0.698911	0.882	0.734	9.98782e-238
BAZ2A	1.39755e-241	-0.648037	0.627	0.947	2.6942e-237
RPS27A	1.98443e-241	-0.392484	1	1	3.82559e-237
REEP4	4.92281e-241	-0.642089	0.148	0.677	9.4902e-237
CBX6	6.8747e-241	-0.706112	0.595	0.945	1.32531e-236
LAMB3	1.79768e-240	1.0077	0.869	0.689	3.46556e-236
SLC39A11	2.1674e-240	-0.6391	0.142	0.662	4.17831e-236
DUSP4	2.67739e-240	-0.718571	0.018	0.462	5.16148e-236
RPL26	2.15808e-239	-0.424135	1	1	4.16035e-235
SPDEF	2.29728e-239	-0.609199	0.04	0.511	4.4287e-235
ATP5F1A	2.41182e-239	-0.458863	1	1	4.64952e-235
TOX	3.77823e-239	0.702045	0.578	0.11	7.28366e-235
EIF2AK1	5.97086e-239	-0.605331	0.781	0.969	1.15106e-234
PNPLA8	6.04e-239	0.672318	0.843	0.659	1.16439e-234
MALAT1	7.45494e-239	0.499281	1	1	1.43716e-234
CHD1L	8.03528e-239	-0.648218	0.303	0.81	1.54904e-234
TLR2	8.18598e-239	0.632989	0.474	0.04	1.57809e-234
PRKAR2A	2.81041e-238	-0.582687	0.866	0.986	5.41791e-234
ARL5B	4.56597e-238	0.734655	0.91	0.78	8.80227e-234
MRPL12	5.99477e-238	-0.582992	0.895	0.98	1.15567e-233
DAD1	6.71787e-238	0.530967	1	0.947	1.29507e-233
ACADSB	1.07215e-237	-0.668541	0.572	0.947	2.0669e-233
HS6ST2	1.46756e-237	-0.489503	0.017	0.455	2.82917e-233
PRKACB	2.77244e-237	-0.561408	0.048	0.526	5.3447e-233
CYLD	3.00827e-237	0.77343	0.765	0.529	5.79935e-233
SERPINB6	3.05281e-237	0.763609	0.777	0.45	5.88521e-233
MCRIP2	5.41665e-237	-0.600911	0.815	0.974	1.04422e-232
BRI3BP	1.27865e-236	-0.829367	0.311	0.793	2.46498e-232
MRPL44	1.33038e-236	-0.615366	0.35	0.843	2.5647e-232
CALR	1.14898e-235	-0.504155	1	1	2.215e-231
ABLIM1	2.13783e-235	-0.693846	0.46	0.901	4.12131e-231
RPL22L1	2.35209e-235	-0.716423	0.993	0.999	4.53437e-231
DDX3X	2.60702e-235	0.587052	0.999	0.994	5.02581e-231
LDHA	5.50607e-235	0.562129	1	0.998	1.06146e-230
DEDD2	9.37572e-235	0.742667	0.717	0.342	1.80745e-230
DMBT1	9.45985e-235	1.78522	0.566	0.125	1.82367e-230
ATP1B3	1.18321e-234	0.657342	0.995	0.957	2.281e-230
ELOVL5	4.72563e-234	0.69224	0.962	0.869	9.11007e-230
CERS6	9.24858e-234	-0.728491	0.258	0.766	1.78294e-229
PTP4A3	1.11077e-233	0.990826	0.616	0.178	2.14134e-229
IRF2BP2	3.95121e-233	-0.539182	0.981	0.999	7.61714e-229
SREBF1	1.36497e-232	-0.678703	0.78	0.979	2.63139e-228
SERPINB8	1.51546e-232	0.780249	0.611	0.175	2.9215e-228
ANKRD12	3.14943e-232	0.667059	0.981	0.902	6.07148e-228
ATOH8	3.22009e-232	-0.887687	0.246	0.746	6.20768e-228
DBNDD1	3.87412e-232	-0.505266	0.028	0.478	7.46852e-228
FNBP1L	5.12744e-232	-0.624525	0.762	0.962	9.88468e-228
E2F3	6.66401e-232	-0.662617	0.2	0.717	1.28469e-227
DUOX2	9.58723e-232	-0.62769	0.067	0.547	1.84823e-227
KCNE4	1.01607e-231	-0.641684	0	0.387	1.95878e-227
PRAF2	1.02089e-231	-0.630585	0.251	0.768	1.96808e-227
SIDT2	1.16047e-231	-0.628996	0.155	0.674	2.23715e-227
CNKSR3	2.75727e-231	1.39749	0.623	0.394	5.31547e-227
CAMK2G	2.79812e-231	-0.623529	0.327	0.829	5.39422e-227
COX6A1	4.20212e-231	0.452108	1	1	8.10085e-227
BCAT2	5.63922e-231	-0.632598	0.862	0.981	1.08713e-226
LRRFIP1	5.94801e-231	0.582554	1	0.999	1.14666e-226
EIF4G3	1.43543e-230	-0.645358	0.528	0.911	2.76722e-226
MIR22HG	6.18984e-230	0.683088	0.936	0.864	1.19328e-225
IL6ST	9.04849e-230	0.620653	0.994	0.94	1.74437e-225
CDKN1B	1.15125e-229	-0.651804	0.412	0.876	2.21938e-225
BCL3	2.94892e-229	0.741798	0.848	0.61	5.68493e-225
RPL23A	3.33522e-229	-0.321257	1	1	6.42964e-225
UBE2D3	6.52218e-229	0.465799	1	1	1.25735e-224
RIMKLB	2.74866e-228	0.931853	0.592	0.143	5.29886e-224
JDP2	4.77923e-228	1.15852	0.738	0.434	9.2134e-224
EPC1	6.53937e-228	0.635848	0.849	0.646	1.26066e-223
RRAGD	1.27352e-227	-0.63445	0.403	0.875	2.4551e-223
DUSP5	1.71595e-227	0.74991	0.542	0.093	3.30801e-223
C19orf48	3.30413e-227	-0.752764	0.458	0.854	6.3697e-223
ASRGL1	9.87949e-227	0.892036	0.723	0.28	1.90457e-222
IFRD1	1.06009e-226	0.750308	0.926	0.813	2.04364e-222
FBL	1.13543e-226	-0.612559	0.917	0.982	2.18888e-222
MRPS27	2.43496e-226	-0.613527	0.374	0.849	4.69412e-222
ALDH3A1	4.55129e-226	-0.826697	0.007	0.41	8.77398e-222
SDCBP	7.5379e-226	0.598062	1	0.994	1.45316e-221
C9orf135	8.12539e-226	-0.577146	0	0.379	1.56641e-221
ALG1	1.5561e-225	-0.605695	0.227	0.737	2.99985e-221
ICAM5	1.7221e-225	1.24887	0.556	0.137	3.31986e-221
PMEPA1	1.84553e-225	0.812116	0.628	0.181	3.55781e-221
PIAS3	2.03516e-225	-0.587166	0.136	0.643	3.92338e-221
CD40	2.9523e-225	0.548951	0.403	0.016	5.69144e-221
DPP9	3.44305e-225	-0.632079	0.42	0.882	6.6375e-221
SIGMAR1	5.05516e-225	-0.658396	0.344	0.82	9.74533e-221
N4BP2L2	6.77071e-225	0.58268	0.987	0.919	1.30526e-220
HYI	9.936e-225	0.591979	0.954	0.837	1.91546e-220
CKMT1B	1.50007e-224	-0.490389	0.02	0.446	2.89183e-220
CHD4	1.67414e-224	-0.556258	0.952	0.994	3.22741e-220
CAST	6.02493e-224	0.585966	1	0.99	1.16149e-219
SKIL	8.38217e-224	0.686077	0.887	0.75	1.61591e-219
NEDD4L	8.79116e-224	0.630106	0.998	0.993	1.69476e-219
DNAJC10	1.09205e-223	-0.653586	0.554	0.918	2.10525e-219
SFXN1	1.24566e-223	-0.621372	0.29	0.785	2.40138e-219
PMAIP1	8.28257e-223	0.930776	0.829	0.617	1.59671e-218
LETMD1	1.27089e-222	-0.68203	0.562	0.926	2.45002e-218
HOPX	4.50131e-222	0.647784	0.999	0.997	8.67762e-218
RIC3	4.54832e-222	0.53119	0.44	0.031	8.76825e-218
TMEM97	6.48572e-222	-0.611422	0.942	0.993	1.25032e-217
AGPAT5	1.14242e-221	-0.481568	0.238	0.759	2.20235e-217
EHMT2	1.58485e-221	-0.551118	0.161	0.673	3.05528e-217
LARP1	2.06379e-221	-0.542719	0.902	0.991	3.97858e-217
SLC4A4	5.19945e-221	0.728808	0.654	0.309	1.00235e-216
RRM2B	1.06104e-220	-0.774077	0.383	0.848	2.04547e-216
CLUH	4.3184e-220	-0.650256	0.483	0.901	8.32502e-216
AP1B1	5.35669e-220	-0.618394	0.525	0.913	1.03266e-215
PDXDC1	1.61944e-219	-0.576804	0.801	0.982	3.12196e-215
CLIC3	2.65365e-219	0.936702	0.756	0.367	5.1157e-215
PHF23	8.27534e-219	-0.57096	0.27	0.78	1.59532e-214
GHITM	9.74548e-219	-0.437377	0.998	1	1.87873e-214
TUBB	1.08639e-218	-1.09605	0.98	0.997	2.09434e-214
NFIL3	1.09782e-218	0.743787	0.789	0.56	2.11638e-214
EIF4A3	1.22997e-218	0.742331	0.957	0.821	2.37114e-214
CCT3	1.86237e-218	-0.477063	0.993	1	3.59028e-214
MBD4	2.8141e-218	-0.604791	0.548	0.92	5.42503e-214
LRRC36	3.95889e-218	0.808349	0.708	0.335	7.63194e-214
DHTKD1	4.44061e-218	-0.6123	0.357	0.834	8.56061e-214
SORL1	8.24783e-218	-0.631598	0.279	0.775	1.59002e-213
MFSD3	1.72568e-217	-0.583905	0.226	0.733	3.32676e-213
SERBP1	4.81549e-217	-0.467289	0.999	1	9.28331e-213
PPM1K	5.86109e-217	-0.555981	0.127	0.627	1.1299e-212
TFCP2L1	5.93899e-217	-0.724858	0.66	0.963	1.14492e-212
CEP126	2.48202e-216	-0.496821	0.019	0.433	4.78484e-212
RGCC	5.4266e-216	1.27075	0.434	0.035	1.04614e-211
INPPL1	6.16923e-216	-0.57405	0.383	0.859	1.1893e-211
RPL24	6.1823e-216	-0.407753	1	1	1.19182e-211
UQCRB	7.32209e-216	-0.376984	1	1	1.41155e-211
AQP4	1.39232e-215	0.810186	0.848	0.676	2.68411e-211
LGALS1	1.51542e-215	-0.664808	0.05	0.5	2.92143e-211
NDUFB1	1.73396e-215	-0.421277	1	1	3.34273e-211
R3HDM1	5.41383e-215	-0.547614	0.113	0.602	1.04368e-210
AHI1	2.41922e-214	0.62377	0.829	0.636	4.66377e-210
UNC119	2.72344e-214	-0.562054	0.207	0.715	5.25024e-210
PLEC	6.57941e-214	-0.585285	0.348	0.835	1.26838e-209
VIM	7.35101e-214	1.41288	0.63	0.206	1.41713e-209
MYC	7.81013e-214	0.977974	0.838	0.689	1.50564e-209
NDUFAF8	8.55504e-214	-0.579383	0.867	0.977	1.64924e-209
RTL10	1.59527e-213	-0.581631	0.172	0.673	3.07536e-209
BRAF	3.83455e-213	0.68162	0.904	0.771	7.39225e-209
CYTOR	5.05099e-213	-0.501062	0.044	0.487	9.7373e-209
CHI3L1	1.91404e-212	1.04183	0.517	0.093	3.68989e-208
PFN1	2.03488e-212	-0.401287	1	1	3.92284e-208
HLA-DQA1	7.00291e-212	0.870928	0.428	0.033	1.35002e-207
CLDN7	1.06127e-211	0.568506	0.999	0.993	2.04592e-207
CNBP	1.26372e-211	0.487858	0.999	0.988	2.4362e-207
MBIP	1.4776e-211	0.635412	0.995	0.965	2.84852e-207
GNAI1	2.20636e-211	-0.632302	0.386	0.831	4.25342e-207
EMB	2.89296e-211	-0.502568	0.043	0.483	5.57705e-207
C6orf48	5.30049e-211	-0.579511	0.84	0.988	1.02183e-206
CEBPB	4.21478e-210	0.842532	0.984	0.97	8.12525e-206
PPP4R1	5.4132e-210	0.582757	0.862	0.739	1.04356e-205
QSOX1	5.55886e-210	0.622496	0.983	0.911	1.07164e-205
C4orf19	6.10746e-210	0.405793	0.335	0.003	1.1774e-205
SMIM10L2A	6.6054e-210	-0.622538	0.049	0.488	1.27339e-205
POLDIP2	7.86391e-210	-0.59519	0.587	0.923	1.516e-205
ARF3	7.90773e-210	-0.551135	0.868	0.985	1.52445e-205
TM9SF3	9.89439e-210	-0.490456	0.955	0.996	1.90744e-205
AP3D1	2.11698e-209	-0.529693	0.868	0.981	4.08112e-205
SNRPD2	3.51545e-209	-0.428404	0.995	1	6.77709e-205
PNISR	4.12291e-209	0.51937	0.998	0.958	7.94814e-205
HMGCR	4.93949e-209	-0.573416	0.93	0.994	9.52235e-205
C3orf52	5.72455e-208	0.689035	0.675	0.432	1.10358e-203
C4orf46	1.10964e-207	-0.510036	0.046	0.483	2.13917e-203
TMSB4X	1.45096e-207	0.547352	1	1	2.79715e-203
RPS12	3.65379e-207	-0.328006	1	1	7.04377e-203
CD47	4.35359e-207	0.544788	0.994	0.942	8.39286e-203
CHP1	6.46605e-207	-0.480035	0.979	0.999	1.24653e-202
HID1	6.53628e-207	-0.567361	0.14	0.628	1.26006e-202
MRPL34	7.15143e-207	-0.531844	0.833	0.974	1.37865e-202
OXA1L	9.62329e-207	-0.513467	0.862	0.983	1.85518e-202
RPL19	1.2175e-206	-0.293816	1	1	2.3471e-202
MEF2C	2.46103e-206	0.740971	0.589	0.173	4.74437e-202
PDIA4	4.09687e-206	-0.573147	0.897	0.978	7.89794e-202
AHDC1	5.93947e-206	-0.586465	0.167	0.659	1.14501e-201
NORAD	7.20541e-206	-0.480891	0.989	0.999	1.38906e-201
BACH1	7.88494e-206	0.6664	0.717	0.463	1.52006e-201
VSTM2L	1.08057e-205	-0.582538	0.008	0.385	2.08313e-201
APOH	1.29313e-205	0.628586	0.376	0.017	2.49289e-201
AHNAK	1.5904e-205	0.858018	0.754	0.439	3.06597e-201
PTPA	2.14618e-205	-0.577259	0.545	0.927	4.13741e-201
NRP2	3.77758e-205	0.876781	0.632	0.197	7.28242e-201
ISOC2	5.83882e-205	-0.603694	0.574	0.919	1.12561e-200
CBR1	1.39198e-204	-0.663968	0.734	0.942	2.68346e-200
SLC39A9	2.15117e-204	-0.573322	0.399	0.854	4.14703e-200
CCND2	2.4142e-204	-1.03729	0.437	0.823	4.65409e-200
XPNPEP3	4.65537e-204	-0.546413	0.211	0.707	8.97462e-200
CUL4B	8.51509e-204	-0.53265	0.163	0.654	1.64154e-199
CLIC4	8.96497e-204	0.605341	0.822	0.635	1.72827e-199
B4GALT5	1.05523e-203	0.621774	0.932	0.802	2.03426e-199
MEGF9	1.2772e-203	-0.602779	0.774	0.983	2.46218e-199
MT-CO1	1.56021e-203	-0.459518	1	1	3.00776e-199
GTF3C1	1.9056e-203	-0.572481	0.36	0.827	3.67362e-199
ARAP2	2.74101e-203	0.728697	0.703	0.426	5.28412e-199
GNPNAT1	2.77354e-203	-0.627249	0.386	0.837	5.34682e-199
FAU	5.61614e-203	0.300193	1	1	1.08268e-198
FOSL2	1.01961e-202	0.753523	0.768	0.498	1.96561e-198
AC016831.7	1.01962e-202	0.706734	0.53	0.116	1.96562e-198
GUCY2D	1.30576e-202	-0.582178	0.117	0.583	2.51724e-198
MRPL41	1.47857e-202	-0.457481	0.981	0.996	2.85038e-198
EPN3	1.97914e-202	-0.375412	0	0.346	3.81538e-198
SEC23B	1.98984e-202	-0.550326	0.822	0.982	3.836e-198
NPC1	2.37134e-202	0.585167	0.944	0.855	4.57147e-198
HK2	2.82337e-202	0.739447	0.648	0.243	5.4429e-198
RAP1GAP	5.28698e-202	-0.754801	0.713	0.95	1.01922e-197
HDLBP	5.37031e-202	-0.457145	0.994	1	1.03529e-197
TSPAN4	7.11957e-202	0.589982	0.873	0.706	1.37251e-197
MID1IP1	7.62555e-202	0.927797	0.983	0.953	1.47005e-197
PLPP3	3.56535e-201	1.04591	0.538	0.2	6.87327e-197
EPHB3	1.26933e-200	-0.605889	0.146	0.619	2.44702e-196
DENR	1.61813e-200	-0.551243	0.799	0.951	3.11942e-196
MAP3K14	1.98476e-200	0.54959	0.444	0.049	3.82622e-196
EDIL3	4.85105e-200	0.388097	0.303	0	9.35186e-196
CDC42EP1	6.4658e-200	0.618423	0.879	0.764	1.24648e-195
PPP1R16A	7.83979e-200	-0.635087	0.347	0.809	1.51135e-195
TM7SF3	8.22216e-200	-0.573126	0.726	0.951	1.58507e-195
SECISBP2L	1.52784e-199	0.746551	0.946	0.862	2.94537e-195
NR2F2	2.054e-199	-0.548366	0.308	0.796	3.95971e-195
HSP90B1	4.28645e-199	-0.540786	1	1	8.26342e-195
RAB11FIP1	8.25425e-199	0.739529	0.997	0.983	1.59125e-194
UAP1	8.90936e-199	0.706631	0.779	0.633	1.71755e-194
FAM129B	2.69732e-198	0.606709	0.979	0.956	5.1999e-194
NSMF	2.86204e-198	-0.588265	0.185	0.663	5.51745e-194
UBE2Q1	3.13427e-198	-0.550265	0.53	0.914	6.04225e-194
TBC1D16	3.60461e-198	-0.532823	0.108	0.568	6.94896e-194
KITLG	4.24785e-198	0.771298	0.623	0.249	8.18901e-194
PPP2R1A	5.31902e-198	-0.463282	0.973	0.993	1.0254e-193
RHEB	5.47141e-198	0.467648	0.998	0.978	1.05478e-193
IER3	8.38394e-198	1.24913	0.77	0.578	1.61626e-193
GNG12	9.02306e-198	-0.545852	0.313	0.795	1.73947e-193
KIAA1522	1.63224e-197	-0.581931	0.642	0.945	3.14664e-193
ATP6V0A1	2.11912e-197	0.679301	0.948	0.882	4.08525e-193
HLA-E	2.31284e-197	0.625179	0.986	0.943	4.45869e-193
UPP1	4.62745e-197	0.826891	0.715	0.458	8.9208e-193
HIVEP2	7.00967e-197	0.781752	0.592	0.22	1.35132e-192
COX7C	7.64341e-197	-0.297464	1	1	1.4735e-192
TMEM165	8.9746e-197	0.586703	0.988	0.946	1.73012e-192
ECE1	1.7358e-196	-0.501208	0.093	0.551	3.34627e-192
SHROOM3	1.75518e-196	0.622755	0.809	0.622	3.38364e-192
ARPC1A	2.5204e-196	-0.490787	0.981	0.995	4.85884e-192
PCYOX1	2.90304e-196	-0.513903	0.857	0.981	5.59648e-192
TP53BP2	4.06971e-196	0.601961	0.77	0.583	7.84558e-192
EGR1	4.16698e-196	1.5816	0.822	0.632	8.0331e-192
CD46	5.46185e-196	0.581638	0.999	0.993	1.05294e-191
TMEM108	7.0262e-196	-0.556952	0.15	0.627	1.35451e-191
SLC38A5	7.89352e-196	-0.609852	0.017	0.397	1.52171e-191
MSI2	1.04486e-195	-0.598147	0.606	0.914	2.01427e-191
VAT1	2.52674e-195	-0.478941	0.116	0.583	4.87106e-191
PHF12	3.6772e-195	-0.530438	0.201	0.687	7.08891e-191
BX284668.5	5.63892e-195	0.666147	0.68	0.366	1.08707e-190
RPE	7.98114e-195	-0.562763	0.284	0.757	1.5386e-190
FLRT3	1.16668e-194	1.10339	0.752	0.546	2.24912e-190
PFKP	1.64254e-194	-0.812774	0.142	0.606	3.16649e-190
CEBPD	2.15e-194	0.859926	0.999	0.999	4.14476e-190
PLOD1	3.07871e-194	-0.494211	0.188	0.673	5.93513e-190
CEACAM6	3.13847e-194	-1.36889	0.673	0.855	6.05035e-190
SLC6A6	3.43069e-194	-0.596844	0.561	0.928	6.61369e-190
ICMT	3.85917e-194	-0.620099	0.336	0.795	7.43971e-190
CNOT6	3.96807e-194	-0.553264	0.374	0.829	7.64965e-190
USP12	4.39882e-194	0.653435	0.744	0.461	8.48005e-190
PTPN4	5.31354e-194	-0.699014	0.456	0.863	1.02434e-189
CFL2	6.46678e-194	0.669272	0.851	0.757	1.24667e-189
FARSB	8.97528e-194	-0.582578	0.35	0.807	1.73025e-189
TMED2	1.11131e-193	-0.418059	0.996	0.999	2.14239e-189
CS	1.40232e-193	-0.515623	0.835	0.974	2.7034e-189
CKMT1A	3.21079e-193	-0.423634	0.019	0.399	6.18976e-189
SAV1	4.12204e-193	0.682004	0.885	0.768	7.94647e-189
CXXC5	6.87061e-193	-0.638871	0.273	0.74	1.32452e-188
CYR61	1.56455e-192	1.02499	0.847	0.664	3.01614e-188
FADS1	1.91027e-192	-0.731255	0.959	0.992	3.68261e-188
LRRC4	2.04194e-192	0.751227	0.415	0.039	3.93645e-188
RPL31	2.30986e-192	-0.344572	1	1	4.45295e-188
VSIG2	2.32679e-192	0.654699	0.58	0.178	4.48559e-188
ARC	2.75633e-192	0.716708	0.293	0	5.31366e-188
CAPRIN1	2.98385e-192	-0.505459	0.856	0.975	5.75226e-188
APEH	3.84355e-192	-0.573824	0.63	0.928	7.40959e-188
TMEM192	5.12557e-192	-0.554543	0.426	0.864	9.88108e-188
OCLN	5.22551e-192	0.567011	0.911	0.807	1.00737e-187
COQ10B	6.7735e-192	0.535381	0.855	0.718	1.3058e-187
RPS3A	1.15185e-191	-0.353013	1	1	2.22053e-187
HSPA6	2.53935e-191	1.77899	0.291	0	4.89536e-187
RABGGTB	2.92541e-191	-0.494442	0.952	0.994	5.6396e-187
HYOU1	4.03313e-191	-0.606762	0.604	0.925	7.77506e-187
CKB	6.51753e-191	0.842828	0.889	0.601	1.25645e-186
OSBPL1A	6.91644e-191	-0.598968	0.699	0.942	1.33335e-186
JAK1	1.04197e-190	-0.587454	0.988	0.997	2.00871e-186
UBE4B	1.62046e-190	-0.521106	0.268	0.746	3.12392e-186
TMEM8A	2.0169e-190	-0.549081	0.634	0.945	3.88817e-186
LONP1	3.8706e-190	-0.577551	0.609	0.926	7.46174e-186
CDK16	1.04732e-189	-0.563291	0.593	0.928	2.01903e-185
CMPK1	1.0506e-189	-0.442469	0.969	0.998	2.02535e-185
CPAMD8	1.33128e-189	0.365834	0.305	0.002	2.56644e-185
H2AFY	1.4174e-189	-0.466946	0.987	0.998	2.73246e-185
CTDNEP1	1.61415e-189	-0.463127	0.958	0.994	3.11176e-185
RIPOR2	1.75325e-189	-0.720855	0.157	0.62	3.37992e-185
UBE2O	1.9041e-189	-0.566618	0.242	0.717	3.67073e-185
MYH10	2.28215e-189	-0.52436	0.159	0.625	4.39953e-185
TIFA	2.30259e-189	1.06502	0.66	0.495	4.43894e-185
RNF169	3.44639e-189	0.614473	0.715	0.457	6.64395e-185
KCNE3	9.30128e-189	-0.59797	0.082	0.516	1.7931e-184
BCL11A	1.11493e-188	-0.617114	0.111	0.559	2.14936e-184
TANK	5.72786e-188	0.5637	0.932	0.848	1.10422e-183
ZBTB10	5.7448e-188	0.8589	0.611	0.237	1.10748e-183
GYS1	6.78376e-188	-0.534518	0.184	0.656	1.30777e-183
DENND4A	8.44522e-188	0.700885	0.682	0.418	1.62807e-183
NTN4	1.11278e-187	0.738435	0.793	0.566	2.14521e-183
PXN	1.21604e-187	-0.546732	0.45	0.876	2.34428e-183
EMC10	1.79149e-187	-0.459681	0.957	0.994	3.45364e-183
PGAM1	2.62879e-187	-0.527154	0.985	0.994	5.06777e-183
KIAA1143	2.91356e-187	-0.520768	0.367	0.822	5.61676e-183
NADK	5.82928e-187	-0.543123	0.567	0.922	1.12377e-182
RNPS1	7.00516e-187	-0.500015	0.976	0.997	1.35046e-182
BAZ1A	8.26746e-187	0.686523	0.933	0.775	1.5938e-182
AL355338.1	9.32636e-187	-0.491804	0.062	0.483	1.79794e-182
SC5D	1.18591e-186	-0.527879	0.905	0.99	2.2862e-182
MRPL30	2.16146e-186	-0.518712	0.186	0.656	4.16687e-182
SRM	2.18594e-186	-0.580701	0.913	0.966	4.21406e-182
GDF15	2.22873e-186	-0.791264	0.787	0.971	4.29655e-182
CCL2	3.54391e-186	1.82442	0.309	0.005	6.83196e-182
PDLIM2	4.44832e-186	0.685149	0.726	0.647	8.57547e-182
TTC39A	4.7235e-186	-0.576468	0.644	0.938	9.10596e-182
MTDH	5.0838e-186	-0.425949	0.999	1	9.80055e-182
AKR1B1	5.53404e-186	-0.56957	0.217	0.653	1.06685e-181
BMP4	5.77274e-186	-0.710479	0.274	0.702	1.11287e-181
NIPSNAP2	5.86704e-186	-0.507671	0.877	0.983	1.13105e-181
IL4R	1.67268e-185	0.628343	0.656	0.324	3.2246e-181
JUN	2.9783e-185	1.50837	0.999	0.999	5.74156e-181
STARD7	5.27489e-185	-0.534	0.804	0.973	1.01689e-180
ZMYM3	7.5606e-185	-0.507219	0.126	0.581	1.45753e-180
C1QBP	1.01058e-184	-0.417062	0.998	1	1.9482e-180
ABHD14B	1.21645e-184	-0.562854	0.665	0.944	2.34507e-180
SNAPC3	1.95203e-184	-0.495829	0.266	0.74	3.76313e-180
STC2	7.1877e-184	-0.434048	0.003	0.337	1.38564e-179
TTC37	1.0368e-183	-0.552464	0.64	0.934	1.99875e-179
SQOR	1.61511e-183	0.537301	0.877	0.801	3.11361e-179
ENAH	2.27315e-183	-0.530922	0.826	0.969	4.38218e-179
CPT2	2.65696e-183	-0.509031	0.263	0.732	5.12209e-179
ITGB5	2.87827e-183	-0.538575	0.121	0.562	5.54873e-179
PTPRG	5.11846e-183	0.675177	0.711	0.364	9.86738e-179
PDE12	6.38126e-183	-0.608884	0.524	0.903	1.23018e-178
MRPS33	6.3886e-183	-0.471361	0.883	0.98	1.23159e-178
ASS1	6.84201e-183	-0.644846	0.577	0.908	1.319e-178
POLR2H	7.1969e-183	-0.490214	0.913	0.982	1.38742e-178
PID1	7.82549e-183	0.67802	0.711	0.416	1.5086e-178
DCTN5	1.38198e-182	-0.521434	0.414	0.848	2.66417e-178
IRAK1	1.42862e-182	-0.597336	0.618	0.921	2.75409e-178
ARNTL2	1.60939e-182	-0.42974	0.017	0.381	3.10258e-178
RPS6KB2	1.68036e-182	-0.512665	0.654	0.944	3.2394e-178
PFKM	1.76913e-182	-0.530751	0.236	0.702	3.41053e-178
KIDINS220	2.14514e-182	0.644858	0.944	0.873	4.13541e-178
DBT	2.33264e-182	-0.539252	0.234	0.705	4.49687e-178
AGBL1	3.25631e-182	0.381787	0.279	0	6.27752e-178
ATP5PB	4.07768e-182	-0.3952	0.996	1	7.86096e-178
TNFRSF10B	6.01457e-182	0.576605	0.872	0.736	1.15949e-177
PRDX2	1.01282e-181	-0.400701	0.999	1	1.95251e-177
MLST8	1.50042e-181	-0.516328	0.327	0.786	2.89251e-177
TAOK2	1.58777e-181	-0.536203	0.407	0.84	3.0609e-177
NIPSNAP1	1.81954e-181	-0.549698	0.337	0.785	3.50771e-177
FZD3	3.68829e-181	-0.494577	0.111	0.556	7.11029e-177
WWC3	3.84158e-181	0.574092	0.915	0.814	7.4058e-177
FGF7	9.72109e-181	0.679999	0.539	0.139	1.87403e-176
SCN1A	1.08644e-180	0.643871	0.458	0.076	2.09444e-176
CNN2	1.18395e-180	-0.472434	0.925	0.99	2.28242e-176
PPP1R9B	1.20312e-180	-0.537398	0.174	0.63	2.31938e-176
PRRC2A	1.27762e-180	-0.511016	0.791	0.97	2.46301e-176
RAI2	1.48329e-180	0.435992	0.325	0.01	2.8595e-176
SLC25A46	1.49467e-180	-0.529785	0.416	0.848	2.88142e-176
RELB	1.7279e-180	0.608274	0.549	0.15	3.33105e-176
CLIP1	2.67582e-180	0.667962	0.925	0.833	5.15845e-176
PSMD5	3.27394e-180	-0.542301	0.393	0.829	6.3115e-176
CARNMT1	3.80286e-180	-0.561945	0.326	0.775	7.33115e-176
RRAS2	3.80911e-180	0.522211	0.744	0.568	7.3432e-176
SGPP2	4.41667e-180	0.679746	0.721	0.663	8.51445e-176
TCF25	5.3604e-180	-0.412106	0.987	0.998	1.03338e-175
CYB5B	5.95615e-180	-0.536754	0.713	0.945	1.14823e-175
CKAP2	6.64395e-180	-0.567678	0.14	0.583	1.28082e-175
NDUFS2	7.49922e-180	-0.471663	0.92	0.983	1.4457e-175
MCCC2	7.75897e-180	-0.532821	0.581	0.92	1.49578e-175
TCEAL2	7.89974e-180	0.46454	0.295	0.003	1.52291e-175
RTL8C	8.49467e-180	-0.572074	0.501	0.874	1.6376e-175
MAPKAPK2	8.57395e-180	0.552027	0.943	0.875	1.65289e-175
SLC25A10	2.66344e-179	-0.540564	0.131	0.575	5.13458e-175
SKP1	2.69477e-179	0.389609	1	1	5.19498e-175
PALMD	2.98436e-179	-0.368557	0.003	0.322	5.75324e-175
NNT-AS1	3.38755e-179	-0.543363	0.22	0.685	6.53053e-175
RAB23	4.67794e-179	-0.459548	0.048	0.447	9.01813e-175
TCEA3	1.6047e-178	0.613818	0.613	0.199	3.09354e-174
HIGD2A	2.15871e-178	-0.425775	0.987	0.999	4.16155e-174
USP13	2.23056e-178	0.632913	0.705	0.488	4.30006e-174
FERMT2	6.65412e-178	0.601327	0.668	0.378	1.28278e-173
INSIG1	7.4047e-178	-0.506454	0.929	0.996	1.42748e-173
GTF3A	1.08687e-177	-0.499826	0.913	0.969	2.09527e-173
CSF3R	1.35007e-177	0.603547	0.903	0.752	2.60267e-173
MAFB	1.78861e-177	0.932039	0.452	0.078	3.44809e-173
CRABP2	2.60942e-177	-0.592575	0.681	0.689	5.03043e-173
NDUFA4	2.65209e-177	0.384577	1	1	5.1127e-173
RASSF8	3.9406e-177	0.638474	0.65	0.332	7.59668e-173
SOCS2	5.48586e-177	1.02155	0.455	0.088	1.05756e-172
PDLIM3	5.52016e-177	0.977429	0.272	0	1.06418e-172
RPS9	6.16641e-177	-0.262233	1	1	1.18876e-172
CCDC88A	6.65555e-177	-0.470184	0.216	0.682	1.28306e-172
HIBADH	1.23511e-176	-0.492797	0.175	0.631	2.38104e-172
MARS2	1.60235e-176	-0.438778	0.046	0.438	3.08901e-172
IGF2R	1.77459e-176	-0.507537	0.852	0.98	3.42105e-172
TMEM38A	2.76654e-176	-0.435208	0.034	0.411	5.33333e-172
HPS1	4.58883e-176	-0.520403	0.5	0.889	8.84635e-172
C16orf89	7.50155e-176	0.506931	0.997	0.987	1.44615e-171
ARF1	1.15363e-175	-0.349083	1	1	2.22397e-171
CDC42EP3	1.38596e-175	-0.625816	0.622	0.924	2.67185e-171
ID4	6.86968e-175	0.771207	0.801	0.686	1.32434e-170
CHPF	1.06187e-174	-0.545498	0.702	0.943	2.04707e-170
ATP5F1D	1.64983e-174	-0.346719	1	1	3.18054e-170
MAPK1	1.68693e-174	-0.482083	0.864	0.985	3.25205e-170
AXIN2	1.97472e-174	-0.508862	0.268	0.731	3.80686e-170
PC	2.07841e-174	-0.456494	0.074	0.481	4.00675e-170
GOLGA2	2.09507e-174	-0.524824	0.702	0.96	4.03888e-170
SLC29A2	2.78328e-174	-0.49229	0.25	0.713	5.36561e-170
CHD8	4.56562e-174	-0.51536	0.509	0.889	8.80161e-170
ATP6V0E2	1.89918e-173	-0.477837	0.16	0.611	3.66125e-169
SMIM30	2.05029e-173	-0.534772	0.708	0.953	3.95254e-169
ZNF385A	2.41351e-173	-0.38391	0.028	0.391	4.65276e-169
MTSS1L	3.37794e-173	-0.532567	0.35	0.795	6.51199e-169
STEAP2	3.39378e-173	-0.379654	0.008	0.338	6.54253e-169
MTHFD2L	3.79863e-173	0.563647	0.86	0.702	7.323e-169
TLE4	7.28149e-173	0.732738	0.636	0.28	1.40373e-168
TP53	1.50088e-172	-0.559289	0.304	0.752	2.89339e-168
SBNO1	2.17058e-172	-0.538541	0.671	0.93	4.18445e-168
GIPC1	2.20771e-172	-0.453119	0.948	0.995	4.25603e-168
SGTA	2.42008e-172	-0.516103	0.491	0.883	4.66544e-168
SLC25A44	4.15514e-172	0.823305	0.574	0.542	8.01028e-168
POLR1D	1.23936e-171	-0.388352	0.998	1	2.38923e-167
CTNNB1	2.14428e-171	0.62612	0.996	0.992	4.13375e-167
ODC1	9.20712e-171	0.664495	0.995	0.981	1.77495e-166
DDX24	2.19873e-170	0.489007	0.991	0.945	4.23871e-166
RPS27L	2.34227e-170	-0.527193	0.994	0.999	4.51543e-166
TTC9C	3.00072e-170	-0.485556	0.228	0.682	5.78479e-166
PRKACA	3.20248e-170	-0.512496	0.342	0.781	6.17375e-166
PRKAA2	1.12411e-169	-0.478422	0.056	0.444	2.16706e-165
RAC3	1.64491e-169	-0.527376	0.217	0.663	3.17106e-165
CRY1	1.80268e-169	0.602366	0.682	0.419	3.47521e-165
ARID5B	2.53166e-169	0.745492	0.843	0.679	4.88053e-165
GSTA4	3.06295e-169	0.582645	0.917	0.751	5.90476e-165
GLDC	4.74958e-169	-0.358836	0	0.295	9.15623e-165
LIPA	2.06901e-168	-0.510378	0.336	0.775	3.98863e-164
HNRNPA1	2.14029e-168	-0.371998	1	1	4.12604e-164
GLMP	2.17265e-168	-0.51371	0.327	0.77	4.18843e-164
CAMLG	3.16106e-168	-0.51689	0.781	0.965	6.0939e-164
NRIP1	3.70651e-168	0.668916	0.687	0.512	7.14541e-164
ZNF503	6.57652e-168	-0.607286	0.874	0.95	1.26782e-163
GEM	1.50099e-167	1.04793	0.515	0.17	2.8936e-163
CFL1	2.16078e-167	-0.330291	1	1	4.16555e-163
RCC1L	2.6311e-167	-0.494878	0.452	0.854	5.07224e-163
RABL6	3.3327e-167	-0.497235	0.885	0.971	6.42478e-163
ATP5MC1	3.48618e-167	-0.510834	0.987	0.995	6.72066e-163
GTF2F1	3.79894e-167	-0.503875	0.513	0.892	7.32359e-163
SRI	4.81252e-167	0.471007	0.995	0.94	9.27758e-163
MAP1LC3B	5.27559e-167	0.537244	0.994	0.983	1.01703e-162
IL1R1	5.74792e-167	0.650266	0.854	0.798	1.10808e-162
VARS	6.73664e-167	-0.56707	0.4	0.81	1.29869e-162
BMP2K	9.50079e-167	-0.504529	0.289	0.739	1.83156e-162
SLC27A3	1.39605e-166	0.731685	0.721	0.427	2.6913e-162
ALG3	2.07256e-166	-0.534759	0.59	0.896	3.99548e-162
TRA2A	2.50939e-166	0.528127	0.972	0.937	4.8376e-162
CD9	3.02806e-166	0.432709	1	1	5.83749e-162
IFT57	4.06201e-166	0.608407	0.974	0.824	7.83073e-162
SNHG25	4.62563e-166	-0.556036	0.734	0.967	8.91729e-162
LMO3	6.35153e-166	-0.643827	0.921	0.988	1.22445e-161
DLAT	7.49621e-166	-0.506328	0.31	0.748	1.44512e-161
BCAP29	8.52535e-166	0.504405	0.801	0.665	1.64352e-161
OTUD1	9.55648e-166	0.941141	0.49	0.137	1.8423e-161
QARS	1.10774e-165	-0.487353	0.73	0.955	2.13549e-161
PRKAG1	1.16049e-165	-0.492626	0.352	0.789	2.23719e-161
MFSD1	1.43273e-165	-0.495926	0.449	0.855	2.76201e-161
PMF1	3.29028e-165	0.491255	0.889	0.745	6.343e-161
KCNJ15	4.59393e-165	0.701831	0.801	0.526	8.85617e-161
NFIC	5.95847e-165	-0.42983	0.975	0.999	1.14867e-160
COMMD6	9.9373e-165	-0.360145	1	1	1.91571e-160
SLC20A2	1.28667e-164	0.592165	0.628	0.328	2.48043e-160
STXBP1	1.44625e-164	0.558221	0.771	0.641	2.78808e-160
DEPP1	1.53972e-164	0.609004	0.332	0.021	2.96828e-160
MSLN	2.30599e-164	0.821545	0.296	0.01	4.44549e-160
PPARA	2.90646e-164	-0.509644	0.179	0.62	5.60307e-160
RASSF8-AS1	5.79769e-164	0.548513	0.423	0.069	1.11768e-159
ADAM9	6.89411e-164	-0.509363	0.77	0.961	1.32905e-159
RBBP4	1.19007e-163	-0.466731	0.927	0.981	2.29421e-159
GABARAPL1	1.41513e-163	0.582234	0.764	0.555	2.72808e-159
ATP8A1	1.72965e-163	0.604249	0.74	0.476	3.33441e-159
SLC5A3	2.13867e-163	0.638341	0.842	0.815	4.12292e-159
PRKX	2.53657e-163	-0.362485	0.006	0.315	4.89e-159
HES1	2.73608e-163	-0.520105	0.628	0.93	5.27461e-159
TIMP2	3.1771e-163	0.46342	0.337	0.023	6.12481e-159
GOLGA3	3.71463e-163	-0.530076	0.626	0.921	7.16107e-159
TMED3	8.31235e-163	-0.426374	0.928	0.979	1.60245e-158
TMEM69	1.18152e-162	-0.466095	0.257	0.703	2.27774e-158
LYPLA1	1.2168e-162	-0.442626	0.926	0.979	2.34575e-158
FAM96A	1.25231e-162	-0.498893	0.389	0.812	2.41421e-158
AGPAT3	1.42855e-162	-0.518229	0.525	0.885	2.75396e-158
TAF13	1.47026e-162	-0.504213	0.427	0.836	2.83437e-158
TNRC6B	1.47067e-162	-0.491015	0.789	0.965	2.83516e-158
FERMT1	1.48814e-162	-0.418939	0.038	0.4	2.86885e-158
CLCF1	1.50988e-162	0.42902	0.305	0.012	2.91075e-158
MIB1	1.73994e-162	-0.511917	0.509	0.879	3.35426e-158
IL34	1.74234e-162	0.357553	0.27	0.003	3.35889e-158
FAAP20	2.67566e-162	-0.465875	0.928	0.988	5.15813e-158
OPA1	5.79654e-162	-0.507595	0.381	0.804	1.11746e-157
ENO1	6.10151e-162	-0.377274	1	1	1.17625e-157
FAM45A	7.44287e-162	-0.516481	0.34	0.775	1.43484e-157
NR1D2	1.26788e-161	0.629525	0.758	0.501	2.44421e-157
PHTF2	1.28396e-161	-0.464818	0.131	0.555	2.47523e-157
TINAGL1	1.76128e-161	-0.433824	0.113	0.529	3.39539e-157
PRKDC	1.77606e-161	-0.562304	0.932	0.96	3.42389e-157
PUM1	2.39905e-161	-0.435706	0.948	0.995	4.62488e-157
SULT1A1	3.66639e-161	-0.712469	0.76	0.959	7.06807e-157
PCBP1	4.66246e-161	-0.35019	1	1	8.98829e-157
TRERF1	4.78556e-161	-0.337392	0	0.283	9.22561e-157
KIAA1324L	5.17758e-161	0.578419	0.83	0.668	9.98134e-157
CENPB	5.6541e-161	-0.527293	0.519	0.885	1.09e-156
NOL4L	9.50823e-161	-0.458815	0.14	0.566	1.833e-156
PRPF19	9.60181e-161	-0.500443	0.341	0.773	1.85104e-156
RASGRP1	1.09396e-160	0.550203	0.325	0.02	2.10895e-156
BTBD2	2.12193e-160	-0.486862	0.313	0.751	4.09065e-156
IQCN	3.92908e-160	0.620597	0.404	0.063	7.57449e-156
CCND1	4.8425e-160	-0.531014	0.976	0.994	9.33537e-156
NFKB1	1.0353e-159	0.628246	0.894	0.871	1.99585e-155
MTRR	1.11071e-159	0.556036	0.747	0.582	2.14122e-155
WASHC2C	1.41165e-159	-0.480211	0.227	0.667	2.72137e-155
GTF2I	2.44011e-159	-0.381536	0.994	1	4.70405e-155
PCP4L1	2.56823e-159	-0.4732	0.156	0.585	4.95103e-155
KIAA2013	3.44567e-159	-0.449776	0.427	0.841	6.64257e-155
AADAC	3.63306e-159	0.643361	0.373	0.046	7.00381e-155
TOMM70	4.6594e-159	-0.500981	0.503	0.873	8.9824e-155
PQLC1	4.69168e-159	-0.520986	0.613	0.92	9.04463e-155
MAGOH	5.00666e-159	0.460184	0.95	0.784	9.65184e-155
TIMM13	5.14733e-159	-0.37909	0.995	0.998	9.92303e-155
PCNX3	6.22908e-159	-0.498921	0.337	0.764	1.20084e-154
MYL12A	7.3808e-159	0.355458	1	1	1.42287e-154
WASHC2A	7.89593e-159	-0.485446	0.23	0.669	1.52218e-154
KIF3B	8.40886e-159	-0.478618	0.287	0.728	1.62106e-154
MFSD12	9.69342e-159	-0.488004	0.274	0.712	1.8687e-154
BUB3	9.92758e-159	-0.571109	0.776	0.934	1.91384e-154
VAPA	1.03334e-158	0.361552	1	1	1.99207e-154
MYEF2	1.42403e-158	-0.537525	0.334	0.765	2.74524e-154
APEX1	1.51593e-158	-0.431421	0.955	0.983	2.92241e-154
ECI2	1.9414e-158	-0.494963	0.374	0.797	3.74262e-154
MRPL45	2.13573e-158	-0.513004	0.495	0.857	4.11726e-154
UBFD1	2.1858e-158	-0.46042	0.281	0.72	4.21378e-154
TMEM87A	2.56758e-158	0.470939	0.997	0.979	4.94977e-154
BCAP31	3.50465e-158	-0.399594	0.985	0.996	6.75627e-154
TNFSF15	3.80187e-158	-0.499828	0.303	0.745	7.32925e-154
AC090204.1	1.12288e-157	-0.491603	0.199	0.631	2.1647e-153
BCAM	1.14191e-157	0.537572	0.974	0.799	2.20138e-153
CFTR	1.14547e-157	0.726221	0.641	0.378	2.20823e-153
BDH1	1.30651e-157	-0.440963	0.153	0.578	2.51869e-153
GLB1L2	1.79594e-157	-0.415365	0.06	0.435	3.46221e-153
LASP1	2.09331e-157	-0.532823	0.604	0.92	4.03548e-153
UFL1	2.16697e-157	-0.511247	0.671	0.938	4.17748e-153
HECTD3	2.76485e-157	-0.466051	0.109	0.511	5.33007e-153
CISH	3.31923e-157	-0.526551	0.41	0.828	6.39881e-153
TRIM28	3.38812e-157	-0.446288	0.987	0.998	6.53162e-153
AK4	3.73425e-157	-0.434156	0.021	0.353	7.1989e-153
PEA15	4.58065e-157	0.672525	0.634	0.349	8.83057e-153
CPEB4	4.65561e-157	-0.563075	0.796	0.973	8.97508e-153
CDC6	5.81689e-157	-0.665212	0.036	0.38	1.12138e-152
PTGFR	7.70002e-157	-0.768868	0.177	0.584	1.48441e-152
NRP1	8.21586e-157	-0.430121	0.183	0.614	1.58385e-152
KRT7	9.00848e-157	-0.509162	0.931	0.98	1.73665e-152
PUDP	1.18454e-156	-0.487519	0.155	0.572	2.28356e-152
PFKFB3	1.65005e-156	0.703451	0.607	0.291	3.18097e-152
ATP5F1E	1.85772e-156	-0.278862	1	1	3.58131e-152
TRAPPC1	2.34362e-156	-0.381004	0.986	0.997	4.51803e-152
VPS18	5.2094e-156	-0.464954	0.15	0.57	1.00427e-151
SRSF2	5.28483e-156	0.46958	1	0.981	1.01881e-151
TMUB1	5.292e-156	-0.466394	0.477	0.867	1.02019e-151
NSA2	7.34167e-156	-0.350191	0.999	1	1.41533e-151
TSLP	7.69244e-156	0.406597	0.263	0.003	1.48295e-151
ARL6IP5	1.06435e-155	0.533919	0.998	0.985	2.05185e-151
AP1M1	1.22773e-155	-0.456963	0.253	0.69	2.36683e-151
CSRNP1	1.86708e-155	0.532252	0.935	0.908	3.59935e-151
KCTD1	3.02001e-155	-0.416185	0.06	0.433	5.82197e-151
IL32	4.2624e-155	0.760391	0.376	0.048	8.21706e-151
PON3	8.95991e-155	0.544995	0.78	0.556	1.72729e-150
AP1S1	9.48032e-155	-0.480798	0.748	0.913	1.82762e-150
DDX21	9.98213e-155	0.643281	0.996	0.985	1.92435e-150
HLA-A	1.20223e-154	-0.529855	0.999	1	2.31767e-150
DPH5	1.30802e-154	-0.458315	0.211	0.644	2.5216e-150
MRPL10	1.35024e-154	-0.470384	0.29	0.721	2.60299e-150
BAIAP2-AS1	1.44858e-154	-0.539247	0.412	0.809	2.79258e-150
SPNS2	1.58484e-154	0.395452	0.299	0.013	3.05526e-150
SLC26A6	1.59822e-154	-0.37623	0.05	0.412	3.08105e-150
APLP2	1.78971e-154	0.347839	1	1	3.45019e-150
HACD1	1.95045e-154	0.515793	0.852	0.677	3.76008e-150
FAM46A	1.96654e-154	0.903253	0.799	0.682	3.7911e-150
GLE1	2.52565e-154	-0.464031	0.16	0.58	4.86895e-150
RASGEF1B	3.33669e-154	0.525353	0.328	0.025	6.43247e-150
CAT	7.9094e-154	0.5438	0.983	0.976	1.52477e-149
WWTR1	1.63737e-153	0.576266	0.922	0.838	3.15652e-149
XPOT	2.3401e-153	-0.470517	0.394	0.811	4.51125e-149
PSPH	2.68039e-153	-0.396448	0.052	0.415	5.16725e-149
RNF208	2.68233e-153	-0.458126	0.115	0.516	5.17099e-149
SULT1A2	2.75127e-153	-0.547114	0.286	0.705	5.3039e-149
MMP15	2.88982e-153	-0.489284	0.306	0.735	5.57099e-149
CHTF8	3.02975e-153	-0.488347	0.434	0.833	5.84075e-149
PLAUR	3.41147e-153	0.937705	0.411	0.078	6.57663e-149
UBXN6	4.7477e-153	-0.492775	0.517	0.881	9.15262e-149
GLIS3	5.59874e-153	0.634289	0.553	0.211	1.07933e-148
ZBTB43	8.0774e-153	0.526713	0.949	0.916	1.55716e-148
ZNF358	9.28657e-153	-0.498076	0.346	0.766	1.79027e-148
KIF3A	9.71635e-153	-0.482448	0.355	0.778	1.87312e-148
ID1	1.11069e-152	-0.43789	0.846	0.978	2.14119e-148
PALLD	1.12194e-152	-0.395529	0.036	0.379	2.16288e-148
SEMA4B	1.48828e-152	0.628307	0.609	0.328	2.86911e-148
ASXL2	1.59893e-152	-0.45302	0.265	0.698	3.08242e-148
TMEM88	1.90562e-152	0.453039	0.383	0.052	3.67366e-148
FKBP10	4.10364e-152	-0.499275	0.134	0.511	7.911e-148
IQANK1	5.01839e-152	-0.457529	0.122	0.522	9.67445e-148
ZKSCAN1	7.791e-152	-0.551277	0.458	0.833	1.50195e-147
C12orf49	8.66094e-152	0.516391	0.905	0.837	1.66966e-147
NR1D1	8.82047e-152	0.828615	0.681	0.483	1.70041e-147
MAFK	9.68547e-152	0.528325	0.732	0.518	1.86717e-147
RPS7	1.20137e-151	-0.292598	1	1	2.316e-147
ARF5	1.35174e-151	0.450868	0.946	0.796	2.60588e-147
ADD3	2.49522e-151	0.555279	0.604	0.254	4.81028e-147
SFTPA2	2.60066e-151	0.639629	1	1	5.01354e-147
ARHGAP11A	3.61616e-151	-0.578077	0.027	0.355	6.97123e-147
PSMA3-AS1	4.05903e-151	0.464445	0.916	0.821	7.825e-147
ASB7	4.48367e-151	-0.417955	0.081	0.463	8.64362e-147
PLA2G4A	4.54259e-151	-0.445653	0.118	0.515	8.75721e-147
FOCAD	5.38636e-151	-0.429068	0.166	0.586	1.03838e-146
MSMO1	5.67203e-151	-0.434914	0.997	1	1.09345e-146
TNPO2	5.86565e-151	-0.473445	0.279	0.709	1.13078e-146
LMAN1	7.18761e-151	-0.40219	0.992	0.998	1.38563e-146
PRKAR1B	9.30697e-151	-0.444	0.105	0.502	1.7942e-146
MAPK13	9.74977e-151	0.605126	0.937	0.803	1.87956e-146
API5	1.0944e-150	-0.464994	0.671	0.936	2.10978e-146
SPATA20	1.14274e-150	-0.388836	0.058	0.422	2.20298e-146
TRAF7	1.28639e-150	-0.453278	0.444	0.84	2.47991e-146
LNPK	2.46999e-150	-0.47433	0.194	0.618	4.76166e-146
SYMPK	2.68724e-150	-0.476466	0.501	0.869	5.18045e-146
APOOL	2.69975e-150	-0.440916	0.299	0.729	5.20459e-146
HMGA1	2.76142e-150	-0.53682	0.979	0.993	5.32347e-146
UBE2G1	4.29587e-150	-0.486758	0.598	0.906	8.28158e-146
LHFPL6	7.51052e-150	0.52851	0.633	0.248	1.44788e-145
FAM126A	9.688e-150	-0.479458	0.345	0.769	1.86765e-145
MGAT5	1.06756e-149	-0.612296	0.181	0.589	2.05804e-145
EEF1B2	1.21656e-149	-0.303746	1	1	2.34528e-145
RPUSD1	1.59744e-149	-0.444266	0.134	0.54	3.07954e-145
RGS16	2.30959e-149	1.03547	0.652	0.512	4.45243e-145
SELENOP	2.78992e-149	0.465636	0.998	0.996	5.37841e-145
ITGA6	3.40404e-149	0.675169	0.544	0.198	6.56231e-145
SLC3A2	5.97441e-149	0.526921	0.994	0.961	1.15175e-144
TMPRSS11E	8.55542e-149	-0.306374	0	0.264	1.64931e-144
PCLAF	1.08857e-148	-0.977694	0.508	0.644	2.09854e-144
MIEF1	1.24811e-148	-0.457845	0.299	0.724	2.40611e-144
CRTAP	1.43275e-148	-0.519971	0.639	0.913	2.76206e-144
CIRBP	1.82822e-148	0.428856	0.999	0.99	3.52444e-144
HPCAL1	2.07859e-148	-0.449236	0.872	0.988	4.0071e-144
BIRC3	2.49939e-148	0.730021	0.468	0.11	4.81832e-144
AGO1	2.67029e-148	-0.438454	0.179	0.598	5.14779e-144
PHKB	4.02572e-148	-0.469327	0.656	0.931	7.76078e-144
TOP2A	4.4967e-148	-1.22268	0.301	0.655	8.66874e-144
BLCAP	5.48438e-148	-0.485707	0.466	0.843	1.05728e-143
THOP1	8.5656e-148	-0.491862	0.279	0.699	1.65128e-143
CBX3	9.57194e-148	-0.453732	0.976	0.992	1.84528e-143
PRKAB2	1.00699e-147	-0.424619	0.082	0.461	1.94128e-143
HIRA	1.25383e-147	-0.460049	0.192	0.608	2.41713e-143
ATMIN	2.09399e-147	-0.465786	0.389	0.797	4.03679e-143
TSKU	2.37266e-147	-0.327823	0	0.261	4.57402e-143
PPP1CB	3.05293e-147	-0.379585	0.992	0.998	5.88544e-143
PPP2CB	3.10599e-147	0.468783	0.989	0.971	5.98772e-143
KIAA1147	3.71803e-147	-0.467125	0.174	0.59	7.16762e-143
TRAP1	6.73576e-147	-0.51764	0.616	0.851	1.29852e-142
DNAJB4	9.4036e-147	0.723907	0.507	0.193	1.81283e-142
SON	9.64395e-147	0.393582	1	0.998	1.85916e-142
TIMM9	1.1712e-146	-0.469085	0.466	0.842	2.25785e-142
GOT2	1.19686e-146	-0.505144	0.488	0.84	2.3073e-142
CDK1	1.5729e-146	-0.868596	0.203	0.599	3.03224e-142
SLC35F6	1.59485e-146	-0.542864	0.286	0.686	3.07455e-142
SSR4	1.63651e-146	-0.326916	1	1	3.15487e-142
TMA7	2.65925e-146	-0.282209	1	1	5.12649e-142
KRTCAP2	2.83197e-146	0.41114	0.995	0.954	5.45947e-142
NME3	4.64335e-146	0.462364	0.863	0.705	8.95144e-142
TBL1X	5.86821e-146	-0.536877	0.22	0.638	1.13127e-141
DCTN1	7.4719e-146	-0.472086	0.623	0.923	1.44043e-141
GLRB	8.06563e-146	-0.329474	0.015	0.317	1.55489e-141
NACC1	8.51986e-146	-0.457268	0.381	0.789	1.64246e-141
SWAP70	8.579e-146	0.536412	0.785	0.659	1.65386e-141
SMAP2	1.27447e-145	-0.442573	0.223	0.645	2.45693e-141
SH3RF1	1.51797e-145	0.551676	0.661	0.387	2.92634e-141
CD274	1.66303e-145	0.634675	0.406	0.083	3.206e-141
C15orf39	2.20165e-145	-0.434141	0.162	0.573	4.24435e-141
EIF3B	5.01374e-145	-0.42187	0.971	0.994	9.66549e-141
CXCL17	7.04415e-145	0.530777	0.999	0.993	1.35797e-140
ANKLE2	7.24497e-145	0.536032	0.793	0.718	1.39669e-140
DYNC1H1	7.24813e-145	-0.413199	0.965	0.994	1.39729e-140
SUZ12	1.14522e-144	-0.487756	0.867	0.969	2.20775e-140
GCN1	1.16295e-144	-0.477351	0.374	0.777	2.24194e-140
TSC22D2	1.2483e-144	0.532086	0.805	0.705	2.40646e-140
FBP1	1.47232e-144	0.488699	0.887	0.806	2.83834e-140
YBX1	1.48962e-144	-0.422938	1	1	2.87168e-140
FGFR3	2.57543e-144	0.514873	0.391	0.069	4.96492e-140
PHF6	2.63312e-144	-0.411115	0.226	0.647	5.07612e-140
TOB2	3.17177e-144	-0.488517	0.714	0.951	6.11454e-140
SAMD1	3.26611e-144	-0.547295	0.293	0.706	6.29641e-140
ARL4C	3.6461e-144	-0.606615	0.568	0.825	7.02894e-140
SELENOI	6.18467e-144	-0.507461	0.375	0.777	1.19228e-139
NNT	6.46053e-144	-0.472168	0.374	0.778	1.24546e-139
SUDS3	6.62181e-144	-0.463219	0.485	0.848	1.27655e-139
MGAT4B	7.39809e-144	-0.466883	0.821	0.949	1.4262e-139
GSK3B	1.02633e-143	-0.465793	0.627	0.919	1.97856e-139
SAP30	1.5089e-143	-0.429977	0.095	0.475	2.90886e-139
MTHFD1	6.45402e-143	-0.526221	0.323	0.717	1.24421e-138
CTSZ	6.66959e-143	-0.404627	0.905	0.988	1.28576e-138
NEK6	6.72096e-143	-0.51183	0.242	0.647	1.29567e-138
XPO6	1.23025e-142	-0.467317	0.401	0.798	2.37168e-138
AC016831.5	1.56074e-142	0.682882	0.558	0.272	3.00879e-138
SLC6A20	2.21362e-142	-0.748681	0.464	0.821	4.26742e-138
PDIA3	2.26399e-142	-0.351985	1	1	4.36452e-138
GBA	2.3834e-142	-0.440591	0.184	0.594	4.59472e-138
FOSL1	3.56408e-142	0.551329	0.329	0.038	6.87084e-138
CORO2A	3.73878e-142	-0.479781	0.252	0.666	7.20762e-138
FAM189A2	4.57535e-142	0.716014	0.351	0.045	8.82036e-138
SBNO2	6.55653e-142	0.596995	0.642	0.42	1.26397e-137
NLN	7.17888e-142	-0.437619	0.144	0.543	1.38394e-137
SET	7.30949e-142	-0.36903	1	1	1.40912e-137
FOXM1	8.37363e-142	-0.494157	0.015	0.311	1.61427e-137
SERINC5	9.19018e-142	-0.472606	0.621	0.925	1.77168e-137
GLI3	1.08797e-141	0.29458	0.235	0.002	2.09738e-137
MBD3	1.13904e-141	-0.485271	0.652	0.93	2.19584e-137
ANP32B	1.26974e-141	-0.460787	0.995	0.998	2.44781e-137
JUNB	1.66633e-141	1.16296	0.948	0.988	3.21236e-137
CDT1	2.47273e-141	-0.502064	0.013	0.301	4.76692e-137
FAHD1	2.74133e-141	-0.440612	0.248	0.665	5.28473e-137
PAICS	2.78514e-141	-0.50869	0.797	0.912	5.3692e-137
SELENOS	3.0684e-141	0.479039	0.99	0.934	5.91527e-137
ABCC5	3.1787e-141	-0.404523	0.091	0.464	6.12791e-137
PA2G4	4.21361e-141	-0.49894	0.994	0.997	8.123e-137
DYNLL2	4.79755e-141	-0.449605	0.802	0.966	9.24872e-137
NETO2	5.31783e-141	-0.435211	0.104	0.48	1.02517e-136
SYTL1	5.69374e-141	-0.438811	0.219	0.631	1.09764e-136
CLTB	6.7832e-141	0.460988	0.887	0.778	1.30767e-136
KLHDC10	6.91788e-141	-0.444582	0.479	0.855	1.33363e-136
SWI5	8.35556e-141	-0.462251	0.433	0.817	1.61079e-136
GJA1	9.07733e-141	0.775592	0.846	0.641	1.74993e-136
SH3BP4	1.0385e-140	-0.424405	0.1	0.476	2.00202e-136
COG6	1.31433e-140	-0.421491	0.192	0.602	2.53377e-136
OXCT1	1.69565e-140	-0.448782	0.191	0.601	3.26888e-136
ACSL1	1.84141e-140	-0.502517	0.985	0.996	3.54987e-136
MRS2	2.12005e-140	-0.467437	0.42	0.804	4.08703e-136
HTATIP2	2.54799e-140	-0.444761	0.354	0.758	4.91202e-136
STMN1	2.55935e-140	-0.710146	0.819	0.749	4.93391e-136
GK	2.73882e-140	-0.690574	0.495	0.848	5.2799e-136
NPM3	2.92012e-140	-0.445379	0.254	0.666	5.6294e-136
CPSF2	2.94031e-140	-0.464595	0.429	0.817	5.66833e-136
FITM2	3.26771e-140	-0.461219	0.175	0.573	6.29948e-136
RETREG2	4.97587e-140	-0.426069	0.417	0.812	9.59249e-136
KIAA1109	5.55672e-140	-0.455377	0.62	0.93	1.07122e-135
POLR2C	6.80149e-140	0.486886	0.925	0.806	1.31119e-135
TWIST2	7.04955e-140	0.281038	0.219	0	1.35901e-135
ZBTB7B	8.09717e-140	-0.453313	0.35	0.757	1.56097e-135
ZNF587	1.19608e-139	-0.433093	0.174	0.577	2.3058e-135
SYVN1	1.26345e-139	-0.458041	0.378	0.778	2.43567e-135
YAP1	1.27562e-139	-0.453763	0.966	0.996	2.45914e-135
CRAT	1.51062e-139	-0.417337	0.123	0.509	2.91217e-135
CLOCK	1.6267e-139	-0.456336	0.406	0.803	3.13595e-135
NADSYN1	2.17727e-139	-0.414286	0.226	0.64	4.19734e-135
UQCRC1	2.19902e-139	-0.400961	0.956	0.983	4.23927e-135
GRN	2.50356e-139	-0.384799	0.954	0.994	4.82637e-135
UQCRQ	2.58752e-139	-0.308508	1	1	4.98823e-135
KIFC2	3.3658e-139	-0.426874	0.108	0.486	6.48859e-135
RFX7	3.42316e-139	-0.447901	0.184	0.589	6.59917e-135
APOE	3.72315e-139	-0.857196	0.386	0.683	7.1775e-135
RAB3GAP2	4.22954e-139	-0.462468	0.493	0.855	8.15371e-135
CAPN5	4.65241e-139	-0.324571	0.014	0.303	8.96892e-135
AGER	4.73894e-139	0.894374	0.372	0.065	9.13572e-135
C19orf81	5.69847e-139	0.268459	0.217	0	1.09855e-134
NR2F6	1.09415e-138	-0.411527	0.911	0.976	2.10931e-134
USP16	1.15944e-138	0.459584	0.973	0.906	2.23516e-134
LNPEP	1.35187e-138	-0.445209	0.365	0.77	2.60614e-134
ACTN4	1.84931e-138	-0.356011	0.999	1	3.56511e-134
LPP	2.06846e-138	-0.448876	0.904	0.977	3.98758e-134
MSANTD4	4.62939e-138	-0.415217	0.152	0.548	8.92454e-134
FGF9	4.95918e-138	-0.420188	0.042	0.369	9.56031e-134
MALL	5.35886e-138	0.508931	0.997	0.971	1.03308e-133
FOPNL	5.7279e-138	-0.453123	0.377	0.775	1.10423e-133
CLDN3	5.81946e-138	0.558885	0.82	0.672	1.12187e-133
CDKL2	8.14274e-138	0.533105	0.683	0.47	1.56976e-133
MRPS2	8.54874e-138	-0.485201	0.558	0.848	1.64803e-133
DDX3Y	1.1379e-137	0.45882	0.443	0.468	2.19364e-133
PSMA2	1.42578e-137	0.4099	0.992	0.957	2.74862e-133
CASC4	1.74027e-137	-0.443268	0.668	0.937	3.3549e-133
VPS35L	2.01825e-137	-0.45199	0.286	0.693	3.89078e-133
RYBP	2.80393e-137	0.552493	0.931	0.868	5.40542e-133
STK11	2.80936e-137	-0.43626	0.448	0.832	5.41588e-133
ARMC9	3.31425e-137	0.503968	0.743	0.607	6.38922e-133
MFSD5	3.45461e-137	-0.436677	0.212	0.615	6.6598e-133
NEBL	3.46147e-137	0.482007	0.77	0.61	6.67302e-133
CWC25	3.796e-137	0.451657	0.778	0.642	7.31793e-133
CMTM6	4.1815e-137	-0.390755	0.962	0.991	8.06109e-133
ANXA2	4.61939e-137	0.56565	0.999	1	8.90526e-133
PHF13	5.15597e-137	-0.432689	0.152	0.546	9.93968e-133
SEC24C	5.34298e-137	-0.416644	0.452	0.837	1.03002e-132
AKAP13	6.10109e-137	0.422631	0.999	0.996	1.17617e-132
BCKDHB	7.30631e-137	-0.451266	0.403	0.794	1.40851e-132
GAMT	7.72198e-137	-0.476495	0.175	0.555	1.48864e-132
SLC35E1	8.053e-137	-0.42528	0.718	0.961	1.55246e-132
ITGB6	1.17534e-136	0.581153	0.896	0.779	2.26583e-132
ALDH6A1	1.17958e-136	-0.47977	0.742	0.95	2.27399e-132
ROS1	1.39192e-136	0.568871	0.756	0.533	2.68335e-132
PGC	2.01461e-136	-0.89791	1	1	3.88377e-132
AGR2	2.08552e-136	-0.595947	0.999	1	4.02046e-132
PES1	2.30042e-136	-0.423041	0.401	0.798	4.43476e-132
STX3	2.88194e-136	0.473128	0.958	0.889	5.55581e-132
RGS1	3.07069e-136	-0.418152	0.005	0.264	5.91968e-132
NARS	3.07343e-136	-0.413362	0.923	0.981	5.92496e-132
C11orf70	3.25951e-136	-0.384843	0.056	0.393	6.28369e-132
NSF	3.68363e-136	-0.459542	0.254	0.655	7.10131e-132
ABCF2.1	4.47672e-136	-0.456144	0.423	0.808	8.63021e-132
CLPTM1	5.28568e-136	-0.430684	0.787	0.957	1.01897e-131
EIF3F	8.12116e-136	-0.321071	0.999	1	1.5656e-131
TCP11L2	8.33708e-136	0.440202	0.316	0.033	1.60722e-131
RDH10	9.27856e-136	0.567358	0.71	0.657	1.78872e-131
PFKFB2	1.17221e-135	-0.480618	0.734	0.961	2.25978e-131
SUGP2	1.27729e-135	-0.477908	0.589	0.891	2.46237e-131
PER2	2.1592e-135	0.557243	0.637	0.373	4.16251e-131
CSDE1	2.32722e-135	-0.330085	0.999	1	4.48641e-131
AC007207.2	3.08539e-135	-0.446716	0.019	0.311	5.94802e-131
AC083837.1	4.04879e-135	0.408292	0.24	0.005	7.80525e-131
TNFSF14	4.53741e-135	0.614027	0.36	0.056	8.74722e-131
AVL9	5.82681e-135	-0.405379	0.397	0.793	1.12329e-130
RAB1B	7.029e-135	-0.404469	0.886	0.987	1.35505e-130
LINC01106	7.40491e-135	-0.459268	0.147	0.528	1.42752e-130
RAI14	7.92597e-135	0.470492	0.838	0.716	1.52797e-130
FAM241A	7.97558e-135	0.600432	0.646	0.443	1.53753e-130
PTDSS1	8.36305e-135	-0.446207	0.348	0.751	1.61223e-130
ARIH1	8.54389e-135	0.582019	0.958	0.929	1.64709e-130
B4GALNT4	8.5993e-135	-0.290669	0	0.241	1.65777e-130
MAPK3	8.6796e-135	-0.433237	0.336	0.74	1.67325e-130
PUS10	1.07446e-134	0.575092	0.486	0.18	2.07134e-130
COPA	1.29769e-134	-0.415572	0.932	0.988	2.50169e-130
C1GALT1	1.62954e-134	0.525079	0.801	0.689	3.14142e-130
UGGT1	2.31886e-134	-0.439719	0.348	0.747	4.4703e-130
MAP2K2	2.40183e-134	-0.370533	0.983	0.998	4.63025e-130
VPS13C	2.78238e-134	-0.431304	0.611	0.922	5.36386e-130
PCYT2	3.18202e-134	-0.460683	0.665	0.926	6.13429e-130
OFD1	3.55121e-134	0.462563	0.706	0.548	6.84603e-130
IMPACT	3.74004e-134	-0.418003	0.271	0.679	7.21004e-130
INF2	4.04435e-134	-0.424503	0.206	0.608	7.7967e-130
TMEM106B	4.70234e-134	-0.462534	0.699	0.938	9.06517e-130
AC068888.1	7.16964e-134	-0.48233	0.17	0.56	1.38216e-129
CD59	7.34405e-134	0.399761	0.999	0.998	1.41579e-129
GTF2B	8.47221e-134	0.477153	0.742	0.635	1.63327e-129
ATP6V1E1	8.87344e-134	-0.401362	0.898	0.982	1.71062e-129
ALDH4A1	1.13397e-133	-0.415598	0.137	0.516	2.18607e-129
SEMA3E	1.32067e-133	-0.338065	0.021	0.314	2.54599e-129
VMA21	1.46616e-133	-0.454851	0.686	0.931	2.82647e-129
FMNL2	1.52331e-133	-0.482809	0.477	0.835	2.93664e-129
TNFSF10	1.61488e-133	0.711174	0.585	0.318	3.11316e-129
H2AFJ	1.71574e-133	-0.425199	0.863	0.976	3.3076e-129
UQCC2	2.10108e-133	-0.415009	0.889	0.972	4.05047e-129
ZNF524	3.04217e-133	-0.431607	0.361	0.758	5.86469e-129
PIK3R3	3.07481e-133	-0.432487	0.226	0.63	5.92762e-129
MRRF	4.07111e-133	-0.421405	0.316	0.718	7.84829e-129
AC023509.2	4.21617e-133	0.43524	0.399	0.077	8.12792e-129
CDC34	4.33808e-133	-0.449387	0.535	0.862	8.36296e-129
CSTB	4.38419e-133	-0.267153	1	1	8.45185e-129
PPM1H	5.64182e-133	-0.330725	0.036	0.35	1.08763e-128
SAC3D1	6.24281e-133	-0.478167	0.17	0.555	1.20349e-128
TRIM6	8.2807e-133	-0.320939	0.012	0.286	1.59635e-128
NACC2	1.03152e-132	-0.456231	0.207	0.599	1.98856e-128
CEP97	1.20907e-132	-0.382046	0.069	0.413	2.33084e-128
WASF1	1.55452e-132	-0.260628	0	0.237	2.9968e-128
KIT	1.55452e-132	-0.31883	0	0.237	2.9968e-128
KCNQ1OT1	1.71118e-132	0.996228	0.914	0.836	3.29881e-128
PANK1	1.82061e-132	-0.364155	0.061	0.399	3.50977e-128
ZNF770	2.2385e-132	-0.447	0.572	0.889	4.31539e-128
TMEM106C	2.30163e-132	-0.556058	0.672	0.865	4.43708e-128
MRPS34	2.34477e-132	-0.406055	0.969	0.988	4.52024e-128
TFDP1	2.50464e-132	-0.532115	0.579	0.872	4.82844e-128
FGFR1OP	2.88805e-132	-0.428604	0.154	0.54	5.56759e-128
XKRX	2.97287e-132	-0.267695	0	0.237	5.73111e-128
PTGS2	4.13652e-132	0.947246	0.339	0.057	7.97439e-128
LIMK1	4.16659e-132	-0.365656	0.074	0.42	8.03236e-128
ORC6	4.55887e-132	-0.524768	0.093	0.44	8.7886e-128
VPS26B	5.83094e-132	-0.428285	0.237	0.638	1.12409e-127
ACAT1	6.92823e-132	-0.389088	0.952	0.994	1.33562e-127
SLC25A4	7.59842e-132	0.485491	0.981	0.923	1.46482e-127
PSMB1	8.01042e-132	0.345592	1	0.986	1.54425e-127
GIT1	8.31068e-132	-0.430705	0.162	0.548	1.60213e-127
TFRC	8.64691e-132	-0.498727	0.923	0.956	1.66695e-127
RBBP6	1.0313e-131	0.52491	0.962	0.893	1.98814e-127
LCOR	1.09393e-131	-0.457152	0.56	0.88	2.10889e-127
STARD10	1.22213e-131	-0.391905	0.998	1	2.35602e-127
RPRD2	1.28219e-131	-0.431168	0.385	0.778	2.4718e-127
ZNF768	2.32444e-131	-0.424411	0.191	0.584	4.48105e-127
NDUFA13	2.87997e-131	0.333748	1	0.994	5.55201e-127
KIAA1324	3.25272e-131	-0.586312	0.384	0.716	6.27059e-127
DR1	5.71599e-131	-0.426155	0.519	0.864	1.10193e-126
TAF12	5.75291e-131	-0.447926	0.511	0.855	1.10905e-126
TBL1XR1	6.61963e-131	-0.447628	0.861	0.974	1.27613e-126
KIFC3	9.71836e-131	0.509927	0.57	0.255	1.8735e-126
TXNIP	1.1285e-130	0.658381	0.836	0.902	2.17551e-126
USP5	1.21627e-130	-0.428696	0.326	0.724	2.34473e-126
AHCY	1.5243e-130	-0.433413	0.858	0.951	2.93855e-126
SMURF2	1.74615e-130	0.511118	0.847	0.715	3.36622e-126
SLC25A22	1.9105e-130	-0.446363	0.255	0.654	3.68307e-126
SLC27A5	2.12217e-130	-0.448851	0.205	0.595	4.09112e-126
LSM12	2.75496e-130	-0.425826	0.787	0.962	5.31102e-126
GID8	3.08732e-130	-0.436617	0.681	0.923	5.95173e-126
CREB3L2	3.10667e-130	-0.464308	0.564	0.879	5.98903e-126
METTL7A	3.42263e-130	-0.462693	0.697	0.95	6.59815e-126
WASHC4	3.46873e-130	-0.41916	0.529	0.878	6.68702e-126
MACROD1	3.95926e-130	0.488868	0.546	0.233	7.63265e-126
TXNL4A	4.55621e-130	-0.372371	0.975	0.993	8.78346e-126
TPMT	4.9144e-130	-0.443081	0.447	0.815	9.47398e-126
ERBB4	8.30043e-130	0.439995	0.375	0.068	1.60016e-125
DUOXA1	9.49651e-130	-0.525792	0.881	0.982	1.83074e-125
AGL	1.10033e-129	-0.42888	0.416	0.799	2.12122e-125
RBM10	1.15151e-129	-0.423735	0.381	0.771	2.21988e-125
TEX261	1.28502e-129	-0.431983	0.432	0.808	2.47726e-125
CTBP1	1.41292e-129	-0.435132	0.757	0.956	2.72382e-125
ZBTB20	1.45624e-129	0.558852	0.911	0.828	2.80734e-125
DHFR	1.4691e-129	-0.615802	0.211	0.578	2.83214e-125
C4orf48	1.91531e-129	-0.535258	0.375	0.725	3.69233e-125
NPEPPS	2.13145e-129	-0.403379	0.832	0.973	4.10901e-125
SYT15	2.15131e-129	0.489539	0.454	0.117	4.1473e-125
LAMTOR1	2.41251e-129	-0.352995	0.985	0.996	4.65084e-125
CENPM	3.50009e-129	-0.467258	0.032	0.329	6.74747e-125
SVIL	4.33639e-129	0.483293	0.713	0.554	8.35969e-125
SAT2	4.57286e-129	0.416174	0.987	0.947	8.81555e-125
ACAA2	4.74333e-129	0.455334	0.681	0.486	9.1442e-125
PLSCR1	7.28279e-129	0.515557	0.702	0.528	1.40398e-124
RAB32	1.21244e-128	0.508988	0.833	0.765	2.33733e-124
LRP6	1.38026e-128	-0.448292	0.805	0.968	2.66086e-124
DHX40	1.52231e-128	-0.39651	0.35	0.746	2.9347e-124
INTS13	1.60284e-128	-0.413591	0.166	0.55	3.08995e-124
ZNF710	1.716e-128	-0.447128	0.288	0.685	3.3081e-124
AC020916.1	1.89014e-128	0.876198	0.609	0.369	3.64381e-124
PPP6R1	2.69996e-128	-0.429194	0.387	0.772	5.20499e-124
TSC22D4	2.7561e-128	-0.411552	0.341	0.736	5.31321e-124
DSP	2.82777e-128	-0.527229	0.642	0.882	5.45137e-124
MFSD11	3.12007e-128	-0.432644	0.225	0.616	6.01487e-124
FHDC1	3.22779e-128	0.511834	0.81	0.753	6.22253e-124
VPS28	3.27981e-128	0.408691	0.972	0.907	6.32281e-124
FAM189B	3.49554e-128	-0.366412	0.093	0.447	6.73871e-124
MBOAT7	3.98597e-128	-0.447061	0.638	0.906	7.68415e-124
TRUB1	4.49076e-128	-0.389935	0.143	0.519	8.65728e-124
ZBTB11	4.49934e-128	-0.382575	0.452	0.828	8.67383e-124
FCGRT	4.91623e-128	0.450694	0.953	0.843	9.4775e-124
CBX5	6.01676e-128	-0.481853	0.849	0.942	1.15991e-123
CCDC50	6.03082e-128	0.485625	0.702	0.546	1.16262e-123
NPR1	6.36897e-128	0.509191	0.479	0.133	1.22781e-123
CLSTN1	6.67408e-128	-0.410402	0.284	0.682	1.28663e-123
LAMTOR4	7.19499e-128	-0.324494	0.996	1	1.38705e-123
USP39	7.6257e-128	-0.407004	0.345	0.739	1.47008e-123
RPS27	8.92689e-128	0.272751	1	1	1.72093e-123
SLC18B1	9.16393e-128	-0.433044	0.198	0.587	1.76662e-123
ZNF326	1.45564e-127	0.457688	0.751	0.598	2.80619e-123
TMEM256	1.49294e-127	-0.367415	0.974	0.995	2.8781e-123
CYP27A1	1.53765e-127	0.290559	0.234	0.006	2.96428e-123
FAM199X	2.25818e-127	-0.41219	0.332	0.727	4.35331e-123
ALDH3B1	2.40863e-127	-0.540017	0.448	0.79	4.64336e-123
SHMT1	2.67509e-127	-0.447804	0.433	0.8	5.15703e-123
ADAMTS9	2.87491e-127	0.436846	0.256	0.013	5.54226e-123
PRAG1	3.20646e-127	-0.498779	0.121	0.484	6.18142e-123
MFSD6	3.35549e-127	-0.385247	0.146	0.522	6.4687e-123
ATP6V0E1	4.19614e-127	0.349283	1	0.999	8.08931e-123
PHACTR1	5.22989e-127	0.569467	0.699	0.424	1.00822e-122
LAMC2	5.27977e-127	0.794695	0.329	0.058	1.01783e-122
UQCC3	5.40233e-127	-0.447812	0.732	0.921	1.04146e-122
PRR34-AS1	5.71277e-127	-0.450049	0.208	0.588	1.10131e-122
ARL13B	9.35793e-127	0.4892	0.575	0.325	1.80402e-122
ATF7IP	1.80306e-126	-0.424458	0.474	0.838	3.47594e-122
B4GALT2	1.84784e-126	-0.424936	0.241	0.635	3.56227e-122
LRPAP1	2.04739e-126	0.408522	0.972	0.812	3.94695e-122
SLC43A2	3.04302e-126	-0.481162	0.348	0.732	5.86633e-122
PTPN2	3.25856e-126	0.444256	0.884	0.783	6.28185e-122
ERGIC3	3.45357e-126	-0.341242	0.995	0.999	6.65779e-122
PTAR1	3.64924e-126	-0.453309	0.57	0.885	7.03501e-122
TRIM4	3.97459e-126	-0.460429	0.304	0.683	7.66221e-122
GSE1	4.85276e-126	-0.425237	0.895	0.982	9.35515e-122
ATP6V1H	4.92918e-126	-0.434392	0.657	0.913	9.50247e-122
MRGBP	6.25219e-126	-0.378636	0.155	0.532	1.2053e-121
ACADL	9.05383e-126	0.545198	0.585	0.275	1.7454e-121
APH1A	9.90255e-126	-0.410087	0.835	0.967	1.90901e-121
RHOD	1.2016e-125	-0.449254	0.442	0.802	2.31645e-121
HNRNPH3	1.21946e-125	0.438362	0.96	0.871	2.35088e-121
STK38	1.59371e-125	-0.399199	0.144	0.515	3.07235e-121
CYCS	1.59758e-125	0.391642	1	0.998	3.07981e-121
NAF1	1.923e-125	0.521928	0.568	0.314	3.70715e-121
MRFAP1L1	1.9951e-125	-0.379815	0.347	0.74	3.84616e-121
LMBR1	2.11738e-125	-0.367436	0.197	0.584	4.08188e-121
CFAP221	3.99329e-125	0.415582	0.421	0.098	7.69827e-121
SS18L1	4.54232e-125	-0.412125	0.135	0.498	8.75668e-121
DFFA	4.97757e-125	-0.420088	0.444	0.812	9.59577e-121
PCDH9	5.73611e-125	0.738124	0.64	0.49	1.10581e-120
LY6E	6.89556e-125	-0.296702	0.532	0.883	1.32933e-120
LGI3	7.13131e-125	-0.891382	0.757	0.789	1.37477e-120
GCA	8.62175e-125	0.464775	0.631	0.54	1.6621e-120
RRAS	9.73147e-125	0.502007	0.67	0.443	1.87603e-120
AC008268.1	1.1318e-124	0.462523	0.26	0.016	2.18188e-120
RHBDD2	1.22442e-124	-0.424695	0.532	0.867	2.36043e-120
CCNB2	2.0815e-124	-0.447354	0.044	0.343	4.01272e-120
LANCL1-AS1	2.28461e-124	0.396986	0.336	0.049	4.40428e-120
PAPSS1	2.35482e-124	-0.413954	0.381	0.764	4.53963e-120
REEP5	2.85373e-124	0.372881	0.998	0.948	5.50142e-120
ZDHHC20	2.95474e-124	-0.380993	0.367	0.756	5.69616e-120
GUCY1A1	3.00897e-124	-0.507192	0.393	0.765	5.8007e-120
ATP8B1	3.2139e-124	-0.479179	0.475	0.819	6.19575e-120
SNPH	3.41173e-124	-0.267946	0.004	0.245	6.57713e-120
ITGB1	3.53882e-124	0.407515	0.999	0.984	6.82214e-120
SLC25A20	3.9102e-124	-0.380238	0.108	0.46	7.53808e-120
NUDT19	3.9385e-124	-0.433853	0.245	0.629	7.59265e-120
MAP7D1	5.21409e-124	0.430913	0.699	0.603	1.00517e-119
CTXND1	5.3422e-124	0.255877	0.204	0.001	1.02987e-119
DCAF4L1	5.61086e-124	-0.31368	0.013	0.274	1.08166e-119
TNFAIP8	6.15295e-124	0.693563	0.436	0.185	1.18617e-119
SHB	6.97978e-124	0.474113	0.678	0.527	1.34556e-119
AKT1	7.22819e-124	-0.377749	0.964	0.994	1.39345e-119
SNX12	7.74876e-124	-0.421071	0.269	0.656	1.49381e-119
DUS1L	9.72794e-124	-0.417017	0.875	0.963	1.87535e-119
UBQLN4	1.04949e-123	-0.412636	0.301	0.691	2.0232e-119
CFH	1.21788e-123	-0.475322	0.163	0.532	2.34783e-119
ZBTB7A	1.26503e-123	-0.397114	0.9	0.987	2.43873e-119
AMPD2	1.60862e-123	-0.393166	0.136	0.501	3.10111e-119
TCEAL8	1.6103e-123	-0.387476	0.889	0.983	3.10433e-119
PPP2R5C	1.7454e-123	-0.378982	0.895	0.99	3.36477e-119
MYPOP	1.75578e-123	-0.354428	0.077	0.411	3.3848e-119
SNHG15	2.06887e-123	0.504891	0.823	0.724	3.98837e-119
CACUL1	2.21862e-123	-0.430129	0.566	0.879	4.27706e-119
CTSS	2.25773e-123	0.524929	0.9	0.847	4.35244e-119
ST6GALNAC1	2.50514e-123	-0.347508	0.052	0.365	4.8294e-119
WWC2	2.92e-123	0.47962	0.733	0.564	5.62917e-119
SAMD12	3.10982e-123	-0.418392	0.181	0.559	5.99512e-119
RAB9A	3.57282e-123	0.433744	0.648	0.459	6.88768e-119
RBPMS	3.90509e-123	0.452756	0.975	0.953	7.52823e-119
EHD4	4.39915e-123	0.43496	0.753	0.653	8.48067e-119
BSG	4.45341e-123	-0.33197	0.998	1	8.58528e-119
C9orf85	4.53355e-123	-0.397795	0.183	0.562	8.73978e-119
SLC41A3	4.75853e-123	-0.420109	0.202	0.583	9.1735e-119
MTF1	5.58826e-123	-0.406586	0.189	0.571	1.0773e-118
AC116407.1	6.45397e-123	0.544381	0.642	0.45	1.2442e-118
CDC27	6.94454e-123	-0.413077	0.349	0.735	1.33877e-118
KDELR2	1.21809e-122	-0.32485	0.997	0.999	2.34823e-118
OCRL	1.28584e-122	-0.418716	0.184	0.561	2.47884e-118
OSBPL7	1.56625e-122	-0.365022	0.064	0.385	3.01943e-118
TRAPPC2L	1.59661e-122	-0.383803	0.913	0.978	3.07794e-118
CCL20	1.73374e-122	1.68377	0.344	0.06	3.3423e-118
HIPK2	2.05136e-122	-0.452332	0.522	0.855	3.95461e-118
UHRF1	2.23383e-122	-0.572788	0.011	0.262	4.30637e-118
SUSD6	2.27647e-122	0.484039	0.698	0.516	4.38858e-118
MANSC1	2.43888e-122	-0.38191	0.275	0.665	4.70167e-118
MAPK9	2.64664e-122	-0.438717	0.507	0.847	5.1022e-118
NCLN	2.78979e-122	-0.438079	0.459	0.816	5.37815e-118
MED24	3.27134e-122	0.608302	0.576	0.682	6.30648e-118
TIMM29	3.4227e-122	-0.376433	0.185	0.565	6.59829e-118
STUB1	3.71811e-122	-0.361445	0.972	0.99	7.16776e-118
GTPBP3	4.25354e-122	-0.401619	0.154	0.524	8.19998e-118
ACAP3	4.53563e-122	-0.414281	0.228	0.613	8.74378e-118
PPIL4	5.70986e-122	0.424292	0.772	0.639	1.10075e-117
ZMYM4	7.20006e-122	-0.417777	0.426	0.797	1.38803e-117
ENC1	7.91114e-122	-0.590874	0.496	0.804	1.52511e-117
MYL9	9.3132e-122	0.522484	0.35	0.062	1.7954e-117
GNPDA1	9.9633e-122	-0.457391	0.543	0.849	1.92073e-117
CDCA7	1.36282e-121	-0.41662	0.014	0.273	2.62725e-117
MLEC	1.3938e-121	-0.366267	0.982	0.994	2.68696e-117
ACSL3	1.58441e-121	-0.394145	0.955	0.993	3.05443e-117
TMEM189	1.61143e-121	-0.410771	0.575	0.89	3.10652e-117
DCBLD2	1.69305e-121	-0.451366	0.879	0.968	3.26386e-117
ORAI3	1.77489e-121	-0.417944	0.171	0.543	3.42163e-117
HNRNPA2B1	1.9027e-121	0.291447	1	1	3.66802e-117
LPCAT4	1.91035e-121	-0.348846	0.082	0.417	3.68278e-117
HMGN5	2.00116e-121	-0.447531	0.213	0.594	3.85784e-117
MEN1	2.05718e-121	-0.386836	0.127	0.486	3.96582e-117
RWDD2B	2.10313e-121	-0.394168	0.177	0.549	4.05441e-117
RAB40C	2.36346e-121	-0.389879	0.434	0.806	4.55629e-117
ANXA9	2.47794e-121	-0.297106	0.016	0.28	4.77698e-117
KATNAL1	2.59775e-121	-0.38173	0.074	0.403	5.00794e-117
NOP14	2.60419e-121	-0.418901	0.405	0.779	5.02037e-117
EIF3J	2.71658e-121	-0.372567	0.981	0.998	5.23702e-117
MEGF6	2.86519e-121	0.495432	0.499	0.185	5.52352e-117
HUWE1	4.862e-121	-0.406898	0.813	0.959	9.37296e-117
MEGF8	8.35129e-121	-0.371232	0.098	0.441	1.60996e-116
MTIF2	9.72968e-121	-0.417911	0.276	0.662	1.87569e-116
REC8	1.20107e-120	-0.494602	0.085	0.408	2.31542e-116
RSL1D1	1.21944e-120	-0.328396	0.99	0.997	2.35084e-116
RAB20	1.24621e-120	-0.416297	0.495	0.849	2.40244e-116
CHEK1	1.42332e-120	-0.418743	0.08	0.41	2.74388e-116
UBN2	1.52015e-120	-0.385048	0.359	0.744	2.93055e-116
CD63	1.5245e-120	0.287094	1	1	2.93894e-116
TSC2	1.70055e-120	-0.404244	0.34	0.724	3.27833e-116
RASGRP3	2.07771e-120	0.6383	0.348	0.073	4.00541e-116
FAM222B	2.20686e-120	-0.377736	0.165	0.536	4.25439e-116
PPIF	2.63755e-120	-0.418128	0.501	0.84	5.08466e-116
PIK3R1	2.86097e-120	-0.399643	0.262	0.648	5.51537e-116
C20orf27	4.0105e-120	-0.442983	0.335	0.702	7.73145e-116
SLC26A9	4.67245e-120	0.573878	0.546	0.214	9.00755e-116
SLC2A13	5.21721e-120	-0.474156	0.313	0.686	1.00577e-115
BCOR	5.54138e-120	-0.366143	0.295	0.682	1.06827e-115
DOT1L	9.09332e-120	0.464083	0.627	0.506	1.75301e-115
YIPF2	9.28899e-120	-0.406145	0.544	0.87	1.79073e-115
PTP4A1	9.74665e-120	0.447485	1	0.999	1.87896e-115
PRRC1	1.20556e-119	-0.387002	0.47	0.83	2.32408e-115
PIP4P2	1.38038e-119	-0.324925	0.062	0.376	2.66109e-115
THOC6	1.45384e-119	0.428768	0.661	0.527	2.80271e-115
EIF4EBP2	1.78724e-119	-0.395226	0.856	0.97	3.44544e-115
LARGE2	1.9279e-119	-0.362129	0.085	0.418	3.7166e-115
BRCC3	1.94179e-119	-0.371899	0.239	0.623	3.74338e-115
EPS8	2.01917e-119	0.460211	0.988	0.968	3.89255e-115
MCF2L	3.2838e-119	-0.399778	0.138	0.497	6.33052e-115
RAP1GDS1	4.2891e-119	-0.372902	0.275	0.66	8.26853e-115
STRN4	4.57655e-119	-0.425214	0.455	0.81	8.82268e-115
FOXRED2	4.61473e-119	-0.360696	0.063	0.379	8.89628e-115
DHX33	4.71172e-119	-0.404538	0.262	0.646	9.08326e-115
CDC14B	5.53456e-119	-0.390808	0.115	0.464	1.06695e-114
TMEM59	5.63118e-119	0.353175	0.999	0.988	1.08558e-114
TANC2	5.87279e-119	0.472796	0.927	0.854	1.13216e-114
TSPAN13	6.65169e-119	0.42412	0.99	0.975	1.28231e-114
MIDN	9.19103e-119	0.501048	0.998	0.986	1.77185e-114
LIN52	1.03707e-118	-0.37466	0.125	0.479	1.99926e-114
LRBA	1.05965e-118	-0.411883	0.604	0.896	2.0428e-114
COMTD1	1.16338e-118	-0.434889	0.381	0.751	2.24276e-114
ANKIB1	1.23245e-118	-0.41171	0.356	0.734	2.37591e-114
MINCR	1.49652e-118	-0.404241	0.171	0.537	2.88499e-114
FEZ2	1.54014e-118	0.450738	0.69	0.552	2.96908e-114
GCLM	1.82576e-118	-0.490398	0.554	0.868	3.51971e-114
BORCS6	1.95724e-118	-0.336408	0.074	0.397	3.77317e-114
ACTN1	2.0543e-118	-0.412824	0.558	0.867	3.96029e-114
GNAS	2.24773e-118	0.29181	1	1	4.33316e-114
MREG	2.90766e-118	0.489066	0.578	0.316	5.60538e-114
TMEM125	2.92339e-118	0.456882	0.966	0.938	5.63571e-114
IFITM2	2.92638e-118	0.486443	0.984	0.955	5.64147e-114
MYL6B	2.94234e-118	-0.404744	0.711	0.917	5.67224e-114
FAM214B	3.41201e-118	-0.337452	0.051	0.355	6.57767e-114
YWHAQ	3.44634e-118	0.353253	0.999	0.989	6.64385e-114
FARSA	3.69157e-118	-0.431103	0.487	0.825	7.11661e-114
CDC25A	4.79761e-118	-0.336996	0.007	0.247	9.24883e-114
NUP98	4.91569e-118	0.406122	0.758	0.662	9.47647e-114
SFXN4	6.12426e-118	-0.375846	0.233	0.613	1.18064e-113
EXOC5	7.01885e-118	-0.412676	0.434	0.796	1.35309e-113
MT-ND5	7.14433e-118	-0.350896	1	1	1.37728e-113
SDCCAG3	7.17271e-118	-0.427402	0.37	0.74	1.38276e-113
CYFIP2	7.93558e-118	-0.388762	0.395	0.769	1.52982e-113
CDKN2C	1.01285e-117	-0.34654	0.014	0.268	1.95258e-113
ANO6	1.08725e-117	-0.404875	0.234	0.613	2.096e-113
ARID1A	1.10305e-117	-0.416895	0.811	0.952	2.12645e-113
PPP3R1	1.15259e-117	-0.383868	0.556	0.881	2.22196e-113
SLC25A51	1.20353e-117	-0.389941	0.117	0.462	2.32017e-113
PPP1R15B	1.20607e-117	0.479084	0.901	0.85	2.32506e-113
GABARAPL2	1.27628e-117	0.35314	0.999	0.964	2.46041e-113
FCHO2	1.39757e-117	-0.406625	0.655	0.929	2.69424e-113
NUP62	1.40123e-117	-0.504084	0.338	0.705	2.70129e-113
POFUT1	1.53107e-117	-0.370405	0.145	0.504	2.95159e-113
MAN2A1	1.68579e-117	-0.413047	0.405	0.774	3.24987e-113
WNK1	1.7478e-117	-0.372614	0.988	0.995	3.36941e-113
DDI2	1.84741e-117	-0.409856	0.46	0.815	3.56145e-113
FAM49A	1.88019e-117	0.486097	0.472	0.155	3.62463e-113
SHISA4	2.84873e-117	-0.354687	0.07	0.386	5.49178e-113
MDM4	2.87858e-117	0.428788	0.83	0.742	5.54932e-113
GLRX	3.1777e-117	-0.337187	0.472	0.832	6.12597e-113
FAM104A	3.60535e-117	-0.360267	0.215	0.591	6.9504e-113
TMCO3	4.56448e-117	-0.37815	0.413	0.784	8.79941e-113
QSER1	5.77976e-117	-0.41276	0.277	0.656	1.11422e-112
D2HGDH	6.54854e-117	-0.396936	0.242	0.622	1.26243e-112
FAM96B	6.83799e-117	0.352116	1	0.98	1.31823e-112
CARM1	8.85584e-117	-0.388182	0.355	0.734	1.70723e-112
EID1	1.06376e-116	-0.32051	0.996	0.999	2.05072e-112
NR1H2	1.21703e-116	0.40542	0.802	0.691	2.34618e-112
CYP4B1	1.25438e-116	0.754531	0.609	0.357	2.4182e-112
SLC5A8	1.3932e-116	0.461274	0.184	0	2.6858e-112
PUS7L	1.48352e-116	-0.387945	0.296	0.677	2.85992e-112
EFHD2	1.52388e-116	-0.304331	0.305	0.685	2.93773e-112
MRPS36	1.66587e-116	0.394954	0.983	0.92	3.21147e-112
TMC6	1.75133e-116	-0.430338	0.589	0.887	3.3762e-112
PAIP2B	1.75742e-116	-0.367877	0.135	0.484	3.38796e-112
TCAF1	2.02778e-116	-0.393446	0.235	0.613	3.90915e-112
MAP2	2.70843e-116	-0.325948	0.017	0.272	5.22131e-112
KREMEN1	2.71155e-116	-0.437704	0.179	0.539	5.22733e-112
EIF4A2	2.75345e-116	0.373741	1	0.998	5.3081e-112
ADAM17	3.085e-116	0.410172	0.74	0.668	5.94726e-112
KDSR	3.50919e-116	0.428288	0.825	0.74	6.76502e-112
FAM83H	5.0787e-116	-0.37333	0.597	0.906	9.79072e-112
MUC15	5.16063e-116	0.42669	0.316	0.046	9.94866e-112
THRB	5.67207e-116	0.395856	0.337	0.058	1.09346e-111
INSIG2	5.79932e-116	-0.426925	0.517	0.85	1.11799e-111
TBC1D10B	6.001e-116	-0.385085	0.26	0.638	1.15687e-111
CYP1A1	7.03696e-116	-0.552948	0.009	0.246	1.35659e-111
PRR11	7.42096e-116	-0.346871	0	0.21	1.43061e-111
ZHX1	8.37018e-116	-0.379993	0.456	0.815	1.6136e-111
ZNF652	8.85952e-116	-0.39087	0.417	0.784	1.70794e-111
EVA1A	9.00813e-116	0.506091	0.861	0.8	1.73659e-111
FOXA1	9.66327e-116	-0.448855	0.685	0.924	1.86289e-111
FKBP11	1.06208e-115	-0.481382	0.611	0.892	2.04747e-111
ZNF865	1.53956e-115	-0.350818	0.099	0.43	2.96796e-111
APC	1.62434e-115	-0.369033	0.331	0.711	3.1314e-111
USB1	1.81928e-115	-0.391323	0.307	0.685	3.50721e-111
TK1	1.82739e-115	-0.629042	0.103	0.422	3.52284e-111
NUAK2	1.94121e-115	-0.354271	0.283	0.662	3.74226e-111
SMCR8	2.05802e-115	-0.414838	0.236	0.607	3.96746e-111
HERC2	2.0792e-115	-0.41041	0.435	0.794	4.00829e-111
C14orf132	2.09719e-115	-0.550936	0.297	0.65	4.04296e-111
FAM105A	2.32518e-115	-0.394512	0.171	0.534	4.48248e-111
GNA11	2.94017e-115	-0.415404	0.701	0.935	5.66807e-111
F11R	3.38462e-115	0.4476	0.97	0.931	6.52487e-111
PIAS4	4.24299e-115	-0.38157	0.238	0.613	8.17964e-111
RSU1	4.24332e-115	-0.404463	0.611	0.903	8.18028e-111
CD164	5.82717e-115	-0.323968	0.995	0.999	1.12336e-110
HLA-C	5.82938e-115	0.467491	0.991	0.972	1.12379e-110
DUSP14	5.839e-115	0.434885	0.53	0.402	1.12564e-110
IRF4	6.68362e-115	0.290946	0.212	0.006	1.28847e-110
CERK	8.32533e-115	-0.37483	0.159	0.518	1.60496e-110
UCP2	1.03937e-114	-0.506938	0.342	0.706	2.0037e-110
MRPS25	1.11464e-114	-0.396529	0.83	0.955	2.14881e-110
BAP1	1.42269e-114	-0.391915	0.313	0.689	2.74267e-110
YKT6	1.63161e-114	-0.417151	0.423	0.778	3.14541e-110
SEC24D	2.25632e-114	-0.402036	0.749	0.955	4.34974e-110
PRR14L	2.49387e-114	-0.365043	0.283	0.661	4.80767e-110
ESRP1	3.2251e-114	-0.404548	0.572	0.877	6.21735e-110
DAXX	3.5611e-114	-0.413877	0.455	0.802	6.86509e-110
EBLN3P	3.78877e-114	-0.406634	0.605	0.9	7.30399e-110
CALM3	4.10583e-114	-0.412047	0.912	0.965	7.91521e-110
TREM1	4.14729e-114	0.567111	0.293	0.038	7.99514e-110
DHRS4-AS1	4.64549e-114	-0.398105	0.15	0.503	8.95558e-110
RAD1	4.73275e-114	0.425777	0.841	0.726	9.12379e-110
FAM216A	4.94067e-114	-0.295179	0.02	0.277	9.52462e-110
CLEC11A	7.57361e-114	0.279349	0.262	0.021	1.46004e-109
PUF60	8.7142e-114	0.38301	0.962	0.86	1.67992e-109
GATAD2A	8.92078e-114	-0.406325	0.628	0.908	1.71975e-109
SERAC1	9.34998e-114	-0.360941	0.111	0.449	1.80249e-109
WSB2	9.47033e-114	-0.39693	0.715	0.942	1.82569e-109
ATF5	9.68337e-114	-0.407873	0.35	0.725	1.86676e-109
GOT1	1.0521e-113	-0.468441	0.676	0.899	2.02824e-109
AC009133.1	1.17567e-113	0.640876	0.665	0.484	2.26647e-109
DIS3L	1.25106e-113	-0.394438	0.177	0.538	2.41178e-109
TACC3	1.55609e-113	-0.517237	0.028	0.29	2.99983e-109
ANKFY1	1.59897e-113	-0.379916	0.348	0.723	3.08249e-109
MAP1A	1.64505e-113	-0.291635	0.005	0.231	3.17133e-109
TMED8	1.81535e-113	-0.397823	0.167	0.525	3.49963e-109
ZBTB16	1.85401e-113	-0.406719	0.295	0.671	3.57416e-109
UBE3C	1.91734e-113	-0.405631	0.581	0.88	3.69625e-109
CASP4	2.50214e-113	0.422919	0.781	0.691	4.82363e-109
DLG3	2.93485e-113	-0.412947	0.397	0.757	5.65781e-109
KARS	3.18868e-113	-0.418166	0.721	0.916	6.14715e-109
IER5L	3.70585e-113	-0.417332	0.221	0.592	7.14414e-109
CLIC2	3.80385e-113	0.480447	0.799	0.72	7.33306e-109
GXYLT1	3.92023e-113	-0.392879	0.344	0.717	7.55742e-109
TMEM167A	5.03869e-113	-0.36493	0.909	0.971	9.71358e-109
CLDND1	5.21584e-113	0.392787	0.679	0.538	1.00551e-108
FUT8	7.16826e-113	-0.38363	0.297	0.672	1.3819e-108
MRPS21	7.34897e-113	-0.289409	0.993	1	1.41673e-108
LRRFIP2	7.45646e-113	0.373574	0.756	0.687	1.43746e-108
HEATR3	7.59767e-113	-0.367324	0.128	0.472	1.46468e-108
LRP10	8.55413e-113	0.412902	0.917	0.85	1.64907e-108
GLYR1	8.8243e-113	-0.410344	0.666	0.915	1.70115e-108
DCAF10	8.99656e-113	-0.377463	0.44	0.8	1.73436e-108
KAT2A	9.38091e-113	-0.374218	0.119	0.457	1.80845e-108
TUBB2A	9.55141e-113	0.498636	0.354	0.077	1.84132e-108
DNAAF5	1.27848e-112	-0.380057	0.193	0.557	2.46466e-108
RBM7	1.35456e-112	0.391754	0.742	0.641	2.61131e-108
ZRANB2	1.38374e-112	0.400177	0.987	0.955	2.66758e-108
CBWD5	1.97968e-112	0.430955	0.646	0.526	3.81642e-108
GAB2	1.99999e-112	0.446715	0.48	0.182	3.85557e-108
XPO7	2.11192e-112	-0.400813	0.25	0.62	4.07135e-108
AVEN	2.14273e-112	-0.376273	0.182	0.543	4.13075e-108
HSPD1	2.4933e-112	-0.315631	1	1	4.80659e-108
M6PR	2.88304e-112	-0.365125	0.923	0.97	5.55793e-108
LRAT	2.97072e-112	-0.339338	0.05	0.343	5.72695e-108
ATXN1	3.29685e-112	0.470012	0.705	0.543	6.35567e-108
ZDHHC3	3.4565e-112	0.446269	0.91	0.789	6.66344e-108
WFDC2	3.53585e-112	0.57286	0.996	0.98	6.81641e-108
BBC3	3.74773e-112	-0.289957	0.306	0.674	7.22488e-108
TRIB3	3.76846e-112	-0.38056	0.215	0.583	7.26484e-108
CCDC167	4.23078e-112	-0.365596	0.217	0.584	8.15609e-108
NECTIN2	4.60609e-112	0.390483	0.905	0.827	8.87962e-108
AGPS	5.03704e-112	-0.395487	0.311	0.683	9.71041e-108
RETREG3	5.62801e-112	-0.389313	0.275	0.647	1.08497e-107
TMEM159	6.4874e-112	-0.379654	0.319	0.693	1.25064e-107
NAPA	6.63419e-112	-0.353689	0.956	0.993	1.27894e-107
CHIA	8.38373e-112	0.340534	0.219	0.009	1.61622e-107
PNP	1.05738e-111	0.593688	0.906	0.81	2.03843e-107
PIP4K2B	1.2224e-111	-0.353545	0.225	0.592	2.35653e-107
TBC1D13	1.75061e-111	-0.343487	0.105	0.435	3.37483e-107
TPX2	1.80199e-111	-0.534342	0.041	0.314	3.47387e-107
CSK	1.84701e-111	-0.368569	0.245	0.616	3.56067e-107
KLHL42	1.92289e-111	-0.400638	0.283	0.654	3.70695e-107
APRT	2.11692e-111	-0.318406	1	1	4.081e-107
TRAF3IP1	2.49796e-111	-0.3817	0.189	0.549	4.81557e-107
MAST3	2.60526e-111	-0.3163	0.066	0.37	5.02242e-107
POLR3A	3.13035e-111	-0.352241	0.16	0.514	6.03469e-107
HES4	3.57052e-111	0.548617	0.352	0.069	6.88325e-107
PAG1	6.92887e-111	-0.365956	0.179	0.534	1.33575e-106
SLC30A7	7.08423e-111	-0.370009	0.498	0.839	1.3657e-106
TNRC6A	8.17249e-111	-0.368369	0.521	0.854	1.57549e-106
PDLIM4	8.34407e-111	-0.301732	0.025	0.281	1.60857e-106
NAT14	8.3688e-111	-0.36969	0.258	0.629	1.61334e-106
SMARCAD1	9.02393e-111	-0.348589	0.25	0.619	1.73963e-106
MSRB1	9.55408e-111	-0.362318	0.285	0.658	1.84183e-106
STT3B	9.69873e-111	-0.353387	0.942	0.988	1.86972e-106
CHCHD2	1.0562e-110	-0.358082	1	1	2.03614e-106
COMMD8	1.05735e-110	-0.371239	0.242	0.61	2.03836e-106
ELF1	1.07184e-110	0.41204	0.852	0.761	2.06629e-106
RAPGEF5	1.30501e-110	0.445735	0.589	0.41	2.5158e-106
CD36	1.34827e-110	-0.507628	0.707	0.928	2.5992e-106
GPAT3	1.52969e-110	0.567816	0.452	0.187	2.94893e-106
UBAC1	1.62114e-110	-0.38677	0.316	0.685	3.12524e-106
BIRC5	1.80878e-110	-0.75187	0.099	0.386	3.48696e-106
FECH	2.01003e-110	-0.333923	0.122	0.459	3.87494e-106
CDC42EP4	2.67524e-110	0.460194	0.668	0.51	5.15733e-106
MICAL2	3.17104e-110	0.4496	0.827	0.736	6.11314e-106
BRK1	3.82739e-110	-0.295233	0.999	1	7.37844e-106
MBNL2	3.91691e-110	0.489546	0.638	0.448	7.55103e-106
ETAA1	3.9455e-110	-0.362577	0.113	0.446	7.60614e-106
BAG4	4.31369e-110	-0.365975	0.178	0.534	8.31593e-106
DMRTA1	4.78152e-110	-0.364368	0.162	0.514	9.21782e-106
SLC9A3R1	5.2299e-110	-0.385715	0.289	0.658	1.00822e-105
SSX2IP	5.4797e-110	-0.337272	0.061	0.359	1.05638e-105
NUDT16L1	7.02257e-110	-0.458519	0.784	0.923	1.35381e-105
PPP1CC	7.11581e-110	-0.369089	0.95	0.979	1.37179e-105
DNAJC12	7.5633e-110	-0.254582	0	0.2	1.45805e-105
ATP5ME	7.8566e-110	-0.262323	0.999	1	1.5146e-105
TMED10	9.0924e-110	-0.298099	0.997	0.999	1.75283e-105
MYADM	9.60753e-110	0.712306	0.594	0.47	1.85214e-105
SH3PXD2A	1.00486e-109	-0.432052	0.549	0.86	1.93717e-105
VAC14	1.06314e-109	-0.381101	0.211	0.57	2.04952e-105
PCSK7	1.13386e-109	-0.343162	0.522	0.856	2.18585e-105
CNTROB	1.42217e-109	-0.428088	0.323	0.687	2.74167e-105
AC015912.3	1.53047e-109	0.45314	0.384	0.1	2.95043e-105
KIAA0100	1.61267e-109	-0.399267	0.561	0.869	3.1089e-105
HMOX1	1.79718e-109	0.598827	0.629	0.5	3.46461e-105
ABRACL	1.91952e-109	-0.380059	0.893	0.955	3.70045e-105
WDR5	2.25744e-109	-0.385847	0.279	0.647	4.35189e-105
MINOS1	2.8059e-109	-0.323727	0.998	1	5.40922e-105
RALGDS	2.8464e-109	0.458382	0.652	0.545	5.48729e-105
FAM126B	2.99543e-109	-0.401738	0.427	0.782	5.77459e-105
GSTZ1	3.44603e-109	-0.399444	0.413	0.761	6.64326e-105
RBM25	4.15213e-109	0.397303	0.995	0.971	8.00448e-105
VOPP1	4.43744e-109	-0.359767	0.115	0.446	8.55449e-105
SORBS1	4.94393e-109	0.446969	0.528	0.27	9.53092e-105
KMT5A	5.75935e-109	-0.42419	0.532	0.842	1.11029e-104
SYNJ2	5.89845e-109	-0.309875	0.051	0.339	1.1371e-104
TBC1D1	6.65773e-109	0.263555	0.205	0.006	1.28348e-104
TTF2	7.00664e-109	-0.400635	0.148	0.492	1.35074e-104
C6orf62	7.63105e-109	-0.336484	0.962	0.997	1.47111e-104
ARL8A	9.14877e-109	-0.412922	0.633	0.899	1.7637e-104
KLHL12	9.17082e-109	-0.370207	0.165	0.514	1.76795e-104
PRTFDC1	1.2466e-108	-0.278601	0.028	0.286	2.4032e-104
MND1	1.47557e-108	-0.306114	0.025	0.281	2.8446e-104
CCDC59	1.69031e-108	0.393835	0.834	0.725	3.25857e-104
RRS1	1.80313e-108	-0.335022	0.361	0.727	3.47608e-104
MRPS6	2.13796e-108	0.430182	0.974	0.937	4.12156e-104
SURF6	2.17028e-108	-0.373568	0.424	0.78	4.18387e-104
HADHA	2.67906e-108	-0.328164	0.967	0.997	5.16468e-104
C10orf95	3.04465e-108	-0.336601	0.079	0.389	5.86947e-104
CES2	3.44311e-108	-0.377554	0.281	0.648	6.63762e-104
AHCYL1	4.79653e-108	-0.330011	0.991	1	9.24675e-104
FAM13A	5.00187e-108	-0.31153	0.44	0.794	9.6426e-104
UTP14C	5.24754e-108	-0.368013	0.283	0.65	1.01162e-103
NR4A3	5.31448e-108	0.45202	0.252	0.023	1.02453e-103
PCSK5	5.5565e-108	0.304887	0.257	0.024	1.07118e-103
RASA1	5.65116e-108	-0.366531	0.234	0.598	1.08943e-103
FAM135A	6.1281e-108	0.459472	0.566	0.393	1.18138e-103
PPME1	6.53233e-108	-0.376197	0.354	0.717	1.2593e-103
DVL2	7.08513e-108	-0.357312	0.252	0.618	1.36587e-103
PLCB3	9.85261e-108	-0.342867	0.141	0.481	1.89939e-103
TRIM71	1.23717e-107	-0.335813	0.062	0.357	2.38501e-103
PAFAH2	1.32433e-107	-0.356562	0.133	0.47	2.55304e-103
DCTN4	1.67932e-107	-0.374146	0.483	0.822	3.23739e-103
GAREM1	2.38751e-107	0.483301	0.593	0.379	4.60265e-103
ACOX1	2.61013e-107	-0.377983	0.547	0.862	5.0318e-103
LIN7C	2.69927e-107	-0.361531	0.488	0.826	5.20365e-103
RPL36A	3.26026e-107	-0.251418	1	1	6.28513e-103
PEX26	3.32559e-107	-0.365752	0.319	0.685	6.41107e-103
ZNF277	3.45425e-107	-0.372654	0.396	0.755	6.65911e-103
ZNF703	4.41836e-107	-0.293533	0.065	0.358	8.51772e-103
AAGAB	5.51081e-107	-0.364074	0.25	0.613	1.06237e-102
USO1	8.62372e-107	-0.379183	0.885	0.97	1.66248e-102
SERTAD3	1.05432e-106	-0.309048	0.381	0.741	2.03252e-102
JOSD1	1.1057e-106	0.389705	0.75	0.703	2.13157e-102
SPECC1	1.14106e-106	-0.378914	0.358	0.72	2.19974e-102
TRUB2	1.2131e-106	-0.361598	0.291	0.655	2.33862e-102
MAN1B1	1.38819e-106	-0.338825	0.291	0.657	2.67615e-102
RCOR3	1.71223e-106	-0.333626	0.268	0.63	3.30084e-102
SLC25A24	1.72197e-106	-0.413348	0.547	0.852	3.31961e-102
RSRC2	2.1265e-106	0.419794	0.961	0.917	4.09947e-102
EPG5	2.21143e-106	-0.401542	0.274	0.636	4.2632e-102
SEC16A	2.28494e-106	-0.390233	0.656	0.913	4.4049e-102
FHOD1	2.3244e-106	-0.403316	0.326	0.687	4.48098e-102
EIF4ENIF1	2.38673e-106	-0.339702	0.15	0.491	4.60114e-102
AP001107.9	2.60104e-106	0.375919	0.333	0.064	5.01428e-102
CTBP2	2.60793e-106	-0.417862	0.554	0.848	5.02757e-102
HIF1AN	2.90458e-106	-0.355703	0.24	0.601	5.59944e-102
NLRP2	2.91303e-106	-0.486677	0.128	0.431	5.61574e-102
DNAJC13	3.56956e-106	-0.378703	0.248	0.608	6.8814e-102
RPGRIP1L	3.64423e-106	-0.259836	0.029	0.287	7.02534e-102
NDUFC2	3.65344e-106	0.313939	1	0.986	7.0431e-102
RAB11A	4.55933e-106	-0.321164	0.968	0.994	8.78948e-102
GNB1	4.67237e-106	-0.320929	0.976	0.996	9.0074e-102
RMND1	5.43831e-106	-0.36437	0.257	0.619	1.0484e-101
SH3BGRL2	5.67414e-106	-0.390879	0.369	0.726	1.09386e-101
PNRC2	6.30624e-106	0.398764	0.964	0.93	1.21572e-101
APOC1	6.78989e-106	0.617213	0.918	0.78	1.30895e-101
EIPR1	6.85019e-106	-0.337477	0.175	0.522	1.32058e-101
ALCAM	6.86528e-106	-0.355361	0.996	0.999	1.32349e-101
SLC35B4	7.40564e-106	-0.330927	0.085	0.393	1.42766e-101
BECN1	8.92451e-106	-0.383136	0.589	0.883	1.72047e-101
TRABD	9.02453e-106	-0.39989	0.515	0.835	1.73975e-101
DYNC2H1	1.09123e-105	-0.372493	0.235	0.595	2.10367e-101
RNF4	1.1424e-105	-0.367069	0.363	0.723	2.20232e-101
STYXL1	1.49362e-105	-0.355954	0.142	0.479	2.8794e-101
POM121	1.76328e-105	-0.374741	0.453	0.796	3.39924e-101
HNRNPU	2.2907e-105	0.358664	1	1	4.41601e-101
MAP3K7	2.48509e-105	-0.357792	0.374	0.733	4.79075e-101
GRHL1	2.52198e-105	-0.289282	0.034	0.29	4.86187e-101
NABP2	2.69607e-105	-0.377592	0.257	0.614	5.19749e-101
AKT1S1	2.92709e-105	-0.331579	0.419	0.773	5.64284e-101
SP1	3.19276e-105	-0.361654	0.472	0.813	6.155e-101
SLC39A7	3.37919e-105	-0.372307	0.86	0.97	6.5144e-101
[truncated: 1,881 more rows]

## Sheet: 1o pre-culture vs iAEC2s (3D)
gene	p_val	avg_logFC	pct.1	pct.2	p_val_adj
SFTPA2	0	5.35183	1	0.362	0
SLPI	0	4.73895	1	0.356	0
HSPA1A	0	4.18658	0.997	0.21	0
HSPA1B	0	3.74048	0.999	0.412	0
SCGB3A2	0	3.67369	0.936	0.417	0
PGC	0	3.63612	1	0.604	0
SERPINA1	0	3.57672	0.981	0.057	0
C11orf96	0	3.47675	0.996	0.318	0
ICAM1	0	3.46572	0.999	0.18	0
NAPSA	0	3.44118	1	0.915	0
CXCL2	0	3.38062	0.999	0.575	0
CD74	0	3.36992	1	0.206	0
RNASE1	0	3.35765	0.999	0.435	0
RRAD	0	3.33826	0.874	0.023	0
CXCL8	0	3.1889	0.723	0.064	0
SOD2	0	3.1817	1	0.54	0
HLA-DRA	0	3.05414	0.999	0.098	0
SCGB3A1	0	3.04563	0.907	0.216	0
TM4SF1	0	2.9889	0.93	0.119	0
NFKBIA	0	2.96742	1	0.86	0
HLA-DRB1	0	2.95561	0.998	0.112	0
PIGR	0	2.87068	0.997	0.108	0
SELENOP	0	2.8581	0.998	0.089	0
PEBP4	0	2.8321	0.993	0.065	0
SFTPA1	0	2.79025	1	0.879	0
SERPINB1	0	2.70132	0.991	0.437	0
CHCHD2	0	2.65425	1	0.103	0
SLC6A14	0	2.63763	0.964	0.374	0
CD44	0	2.62352	0.993	0.07	0
C3	0	2.587	0.991	0.064	0
NUPR1	0	2.58631	0.995	0.067	0
HLA-B	0	2.56429	0.998	0.199	0
C4BPA	0	2.55908	0.876	0.019	0
SGMS2	0	2.55721	0.979	0.156	0
ELF3	0	2.55664	0.999	0.606	0
ABCA3	0	2.54108	0.999	0.342	0
PLA2G1B	0	2.52998	0.952	0.032	0
CXCL17	0	2.46979	0.999	0.593	0
HLA-DPA1	0	2.43061	0.987	0.039	0
TFPI	0	2.42971	0.946	0.411	0
SDC4	0	2.42799	1	0.615	0
GADD45B	0	2.42709	0.928	0.121	0
AQP1	0	2.39237	0.872	0.014	0
MUC1	0	2.38586	1	0.773	0
PHLDA2	0	2.37363	0.987	0.221	0
AGR3	0	2.37289	0.893	0.023	0
BMP2	0	2.37105	0.958	0.218	0
AREG	0	2.35902	0.983	0.412	0
WFDC2	0	2.35628	0.996	0.376	0
NFKBIZ	0	2.33442	0.979	0.569	0
SFTPD	0	2.32858	0.999	0.895	0
IFITM2	0	2.32367	0.984	0.064	0
STEAP4	0	2.29737	0.948	0.417	0
C2	0	2.28171	0.994	0.116	0
LRRK2	0	2.23065	0.993	0.376	0
PNRC1	0	2.21952	1	0.636	0
HLA-DPB1	0	2.2042	0.958	0.029	0
DNAJB1	0	2.19874	1	0.83	0
CTSH	0	2.19132	1	0.889	0
CD83	0	2.18747	0.807	0.02	0
SFTA2	0	2.17769	1	0.936	0
S100A10	0	2.15702	1	0.625	0
SLC34A2	0	2.12599	1	0.822	0
NCOA7	0	2.07709	0.985	0.622	0
ADIRF	0	2.07245	0.902	0.041	0
GPRC5A	0	2.06863	0.998	0.61	0
ALPL	0	2.0668	0.97	0.113	0
HOPX	0	2.06644	0.999	0.778	0
IRF1	0	2.06596	0.913	0.128	0
F3	0	2.05307	0.968	0.369	0
ATF3	0	2.04181	0.965	0.448	0
HHIP	0	2.03705	0.938	0.223	0
SOD3	0	2.03113	0.965	0.361	0
SOCS3	0	2.02985	0.648	0.01	0
FOSB	0	2.0297	0.999	0.86	0
MAFF	0	2.02827	0.955	0.166	0
HSD17B6	0	2.01219	0.956	0.064	0
TACSTD2	0	2.00889	0.932	0.392	0
TNFAIP3	0	1.99636	0.809	0.041	0
SFTPB	0	1.97276	1	0.996	0
GKN2	0	1.9601	0.895	0.089	0
CAT	0	1.94906	0.983	0.231	0
SELENBP1	0	1.94865	0.999	0.648	0
DUOX1	0	1.94777	0.981	0.102	0
MT1E	0	1.94056	0.863	0.042	0
TTN	0	1.92725	0.874	0.073	0
TRIB1	0	1.91561	0.966	0.443	0
MALL	0	1.91276	0.997	0.535	0
LGALS3	0	1.90991	1	0.669	0
AK1	0	1.89694	0.978	0.236	0
TMPRSS2	0	1.88862	0.948	0.116	0
FOLR1	0	1.88567	0.962	0.227	0
CFLAR	0	1.86858	0.966	0.454	0
ERRFI1	0	1.85813	0.995	0.725	0
FGGY	0	1.85294	0.975	0.225	0
GLS	0	1.85269	0.995	0.609	0
PELI1	0	1.85062	0.932	0.278	0
KLF6	0	1.84961	1	0.939	0
PARD6B	0	1.8479	0.979	0.466	0
RHOB	0	1.84497	0.986	0.497	0
MGLL	0	1.84238	0.899	0.032	0
ZBTB20	0	1.83402	0.911	0.049	0
TXNIP	0	1.82098	0.836	0.232	0
NEDD9	0	1.80787	0.96	0.297	0
LMO7	0	1.80656	0.998	0.792	0
KDM6B	0	1.80439	0.995	0.663	0
RND1	0	1.801	0.659	0.02	0
S100A14	0	1.79149	0.999	0.447	0
CACNA2D2	0	1.78265	0.962	0.154	0
ANKRD28	0	1.7527	0.932	0.352	0
SLC39A8	0	1.73747	0.997	0.74	0
LMO3	0	1.73147	0.921	0.087	0
NAMPT	0	1.72647	0.999	0.892	0
HLA-C	0	1.71718	0.991	0.516	0
AHR	0	1.69305	0.963	0.344	0
TNFRSF12A	0	1.68347	0.991	0.717	0
LURAP1L	0	1.67939	0.865	0.211	0
SAT1	0	1.67714	1	0.998	0
AQP4	0	1.67477	0.848	0.061	0
CSF3R	0	1.66459	0.903	0.041	0
CRTAC1	0	1.66094	0.881	0	0
PPP1R15A	0	1.65081	0.997	0.832	0
TSPAN3	0	1.64582	1	0.644	0
MID1IP1	0	1.63749	0.983	0.726	0
FAM129B	0	1.63695	0.979	0.426	0
TSC22D1	0	1.63586	0.995	0.825	0
CSRNP1	0	1.63291	0.935	0.185	0
TIPARP	0	1.6311	0.988	0.581	0
MIR22HG	0	1.63029	0.936	0.188	0
SERTAD1	0	1.62275	0.938	0.371	0
BHLHE40	0	1.60581	0.923	0.333	0
IER5	0	1.60517	0.962	0.356	0
LDLR	0	1.59835	1	0.951	0
LMNA	0	1.59781	1	0.982	0
TMC5	0	1.59778	0.888	0.144	0
PIGA	0	1.58159	0.894	0.222	0
JUND	0	1.58099	1	0.999	0
HLA-E	0	1.57979	0.986	0.486	0
IL6R	0	1.57458	0.872	0.139	0
HLA-DMA	0	1.56577	0.902	0.062	0
ACSL4	0	1.55469	0.943	0.412	0
IFITM3	0	1.55226	1	0.907	0
NEDD4L	0	1.54765	0.998	0.801	0
CD55	0	1.54588	0.998	0.835	0
BAG3	0	1.53988	0.948	0.48	0
CCNL1	0	1.53308	0.999	0.862	0
NFIX	0	1.53085	0.923	0.065	0
ITGB6	0	1.52963	0.896	0.199	0
MIR222HG	0	1.52941	0.824	0.196	0
CD9	0	1.51487	1	0.959	0
DNAJB9	0	1.51152	0.946	0.518	0
SYNE1	0	1.50979	0.985	0.718	0
ZC3H12A	0	1.50909	0.885	0.167	0
B2M	0	1.48271	1	0.999	0
CEBPB	0	1.48051	0.984	0.764	0
STAT3	0	1.47828	0.999	0.793	0
LAMP3	0	1.47501	0.999	0.923	0
KCNJ15	0	1.47382	0.801	0.004	0
ERN1	0	1.47355	0.905	0.267	0
REL	0	1.47147	0.962	0.569	0
PDLIM1	0	1.46906	0.991	0.597	0
NTN4	0	1.46878	0.793	0.022	0
KLF10	0	1.46538	0.844	0.132	0
DUOXA1	0	1.46168	0.881	0.063	0
HERPUD1	0	1.46011	0.994	0.804	0
WSB1	0	1.45843	1	0.99	0
CPB2	0	1.45455	0.74	0.007	0
YPEL5	0	1.44753	0.956	0.404	0
CDC42EP1	0	1.444	0.879	0.135	0
PTPN1	0	1.44366	0.975	0.553	0
SFTPC	0	1.4381	1	1	0
ETS2	0	1.43748	0.989	0.648	0
EMP1	0	1.43629	0.647	0.001	0
AP000357.2	0	1.43404	0.718	0.025	0
AKAP13	0	1.4217	0.999	0.892	0
TMEM2	0	1.41987	0.964	0.546	0
CLIC2	0	1.41067	0.799	0.012	0
RORA	0	1.41044	0.844	0.121	0
CLIC3	0	1.40622	0.756	0.022	0
AHNAK	0	1.38624	0.754	0.045	0
DHCR24	0	1.36126	0.999	0.942	0
C19orf33	0	1.35076	0.744	0.053	0
HSPB1	0	1.35018	0.999	0.958	0
SLC38A2	0	1.3488	0.992	0.777	0
HBP1	0	1.34852	0.919	0.321	0
CYBRD1	0	1.34705	0.805	0.006	0
P3H2	0	1.34532	0.858	0.169	0
ZFAND5	0	1.34462	0.999	0.903	0
IGFBP4	0	1.34425	0.822	0.076	0
ADRB2	0	1.34405	0.712	0.002	0
MCL1	0	1.33425	1	0.955	0
KIAA1324L	0	1.32643	0.83	0.097	0
ASPH	0	1.31579	0.991	0.728	0
MAP2K3	0	1.30857	0.976	0.531	0
CTSS	0	1.30665	0.9	0.352	0
CD59	0	1.30642	0.999	0.884	0
VMP1	0	1.30566	0.999	0.959	0
KLF5	0	1.30463	0.996	0.793	0
AHCYL2	0	1.30443	0.793	0.128	0
CELF2	0	1.29472	0.994	0.66	0
ASRGL1	0	1.29002	0.723	0.029	0
SDR16C5	0	1.28957	0.997	0.754	0
MAPKAPK2	0	1.28556	0.943	0.4	0
MPZL2	0	1.2812	0.921	0.498	0
CLK1	0	1.28045	0.932	0.409	0
TC2N	0	1.27925	0.963	0.517	0
LGMN	0	1.27658	0.999	0.749	0
NRGN	0	1.27223	0.936	0.421	0
TACC1	0	1.27111	0.921	0.434	0
BCL3	0	1.26659	0.848	0.228	0
OSMR	0	1.26451	0.877	0.319	0
TANC2	0	1.25872	0.927	0.403	0
WWC3	0	1.25571	0.915	0.36	0
SUSD2	0	1.24981	0.958	0.465	0
SLC19A2	0	1.242	0.834	0.259	0
BTG3	0	1.2419	0.999	0.896	0
EPHX1	0	1.23715	0.997	0.86	0
ROS1	0	1.23523	0.756	0.01	0
UBC	0	1.22944	1	1	0
RAB11FIP1	0	1.22467	0.997	0.886	0
STOM	0	1.22408	0.976	0.621	0
SERPING1	0	1.2186	0.752	0.002	0
HLA-DQB1	0	1.218	0.943	0.384	0
RHOBTB2	0	1.21033	0.895	0.343	0
ARIH1	0	1.20612	0.958	0.633	0
ELOVL5	0	1.20232	0.962	0.573	0
LAPTM4B	0	1.19786	0.92	0.207	0
CYSTM1	0	1.1927	0.991	0.756	0
XBP1	0	1.19128	0.999	0.956	0
NFIC	0	1.19073	0.975	0.452	0
ALDH1A1	0	1.18461	0.767	0.078	0
FEM1C	0	1.17613	0.845	0.275	0
ZBTB43	0	1.17234	0.949	0.569	0
MYO1B	0	1.16444	0.977	0.676	0
MVP	0	1.15774	0.988	0.614	0
SNHG9	0	1.15591	0.955	0.625	0
NECAB1	0	1.1518	0.699	0.025	0
NPC2	0	1.14856	1	0.999	0
PID1	0	1.14819	0.711	0.001	0
SELENOM	0	1.14807	0.879	0.372	0
JMJD1C	0	1.14613	0.956	0.707	0
NRP2	0	1.14355	0.632	0.005	0
SNX30	0	1.13487	0.955	0.436	0
SQOR	0	1.12897	0.877	0.38	0
ANK3	0	1.12185	0.961	0.62	0
QSOX1	0	1.11699	0.983	0.667	0
HSPH1	0	1.11282	0.997	0.888	0
MBNL1	0	1.10997	0.997	0.872	0
MAOA	0	1.10051	0.991	0.632	0
NPC1	0	1.09196	0.944	0.564	0
EDNRB	0	1.09117	0.685	0.001	0
CTNNB1	0	1.09047	0.996	0.884	0
LRRFIP1	0	1.08468	1	0.961	0
HYI	0	1.08384	0.954	0.548	0
COLEC12	0	1.08294	0.672	0.006	0
DNAJA1	0	1.07942	1	0.997	0
RBPMS	0	1.07682	0.975	0.723	0
GOLT1A	0	1.07403	0.686	0	0
TSPO	0	1.07134	0.986	0.57	0
PTPRG	0	1.06854	0.711	0.029	0
PHACTR1	0	1.06834	0.699	0.01	0
BTG1	0	1.06812	0.999	0.985	0
SQSTM1	0	1.06488	1	0.991	0
NEBL	0	1.0644	0.77	0.121	0
C16orf89	0	1.0609	0.997	0.881	0
HAGLR	0	1.05865	0.706	0.001	0
YBX3	0	1.0569	1	0.998	0
SDCBP	0	1.05686	1	0.944	0
TMEM125	0	1.05539	0.966	0.715	0
DDX3X	0	1.0404	0.999	0.943	0
MRPL14	0	1.03994	1	0.986	0
TOP1	0	1.03696	1	0.996	0
RNF145	0	1.0343	0.999	0.96	0
NEAT1	0	1.03213	1	1	0
CD302	0	1.03176	0.9	0.498	0
STX3	0	1.02183	0.958	0.601	0
EPS8	0	1.0209	0.988	0.781	0
LRG1	0	1.00803	0.635	0.001	0
CHP1	0	0.997582	0.979	0.679	0
DDX5	0	0.995978	1	1	0
CFI	0	0.995781	0.697	0.031	0
CRIM1	0	0.989831	0.638	0.006	0
EIF5	0	0.989392	0.999	0.957	0
ADGRD1	0	0.981816	0.659	0.005	0
CYB5A	0	0.961396	1	1	0
MGST1	0	0.949746	1	1	0
ALDH2	0	0.9316	0.998	0.909	0
PTP4A2	0	0.897295	1	0.967	0
SBDS	0	0.887654	0.997	0.888	0
CST3	0	0.882846	1	0.999	0
AMD1	0	0.870981	1	0.957	0
TCEA3	0	0.850038	0.613	0	0
ATP1A1	0	0.845587	1	0.998	0
EIF4A2	0	0.811468	1	0.981	0
RTN4	0	0.779446	1	0.991	0
VAPA	0	0.706206	1	0.999	0
RPLP1	0	-0.390391	1	1	0
RPL13	0	-0.407641	1	1	0
RPL19	0	-0.430364	1	1	0
RPS25	0	-0.435066	1	1	0
ATP5F1E	0	-0.457948	1	1	0
RPS10	0	-0.486234	1	1	0
RPL36	0	-0.492977	1	1	0
RPL18A	0	-0.532837	1	1	0
COX6A1	0	-0.536579	1	1	0
RPS12	0	-0.542533	1	1	0
PPIA	0	-0.545995	1	1	0
TIMP3	0	-0.55269	0.019	0.641	0
SEM1	0	-0.577628	1	1	0
UBA52	0	-0.580894	1	1	0
RPL31	0	-0.58378	1	1	0
RPL27A	0	-0.588598	1	1	0
MT-ND1	0	-0.60055	1	1	0
CLTA	0	-0.601326	1	1	0
RPL22	0	-0.603412	1	1	0
NEDD8	0	-0.610079	0.997	1	0
RPS15A	0	-0.610306	1	1	0
ARPC3	0	-0.612789	1	1	0
UQCRB	0	-0.620431	1	1	0
ERP29	0	-0.620657	1	1	0
RPS13	0	-0.622611	1	1	0
ATP5MPL	0	-0.631137	0.999	1	0
RPL14	0	-0.632082	1	1	0
BRK1	0	-0.633942	0.999	1	0
RPL32	0	-0.636154	1	1	0
RPL10A	0	-0.64127	1	1	0
SEC11A	0	-0.645075	0.999	1	0
RPS14	0	-0.648301	1	1	0
MT-CO2	0	-0.649886	1	1	0
SLC25A6	0	-0.651188	1	1	0
RPL18	0	-0.655164	1	1	0
RPL35	0	-0.657607	1	1	0
RPLP2	0	-0.65779	1	1	0
EEF1D	0	-0.660645	1	1	0
RPL4	0	-0.661806	1	1	0
SRP14	0	-0.665239	1	1	0
RPL29	0	-0.668294	1	1	0
SUB1	0	-0.672082	1	1	0
SNRPF	0	-0.672218	0.999	1	0
RPL28	0	-0.677609	1	1	0
MINOS1	0	-0.681692	0.998	1	0
RPL7	0	-0.686511	1	1	0
SRSF9	0	-0.686871	0.999	1	0
BSG	0	-0.689773	0.998	1	0
RTRAF	0	-0.692242	0.995	1	0
HMGN3	0	-0.693177	0.999	1	0
RPL35A	0	-0.698578	1	1	0
RACK1	0	-0.709465	1	1	0
RPS5	0	-0.714678	1	1	0
EEF1B2	0	-0.715115	1	1	0
SNRPG	0	-0.718686	1	0.999	0
POMP	0	-0.721928	0.999	1	0
RPL23A	0	-0.7222	1	1	0
RNF7	0	-0.723091	0.97	0.998	0
HS6ST2	0	-0.723792	0.017	0.643	0
SSR2	0	-0.725932	1	1	0
GSTP1	0	-0.728464	1	1	0
SERF2	0	-0.735828	1	1	0
ECHS1	0	-0.742475	0.974	0.999	0
MT-CO3	0	-0.742593	1	1	0
RPL3	0	-0.742914	1	1	0
RCN2	0	-0.744352	0.976	0.998	0
PHB2	0	-0.747775	0.989	1	0
SUMO2	0	-0.748806	1	1	0
PSMA7	0	-0.750569	0.999	1	0
RPS15	0	-0.751788	1	1	0
SET	0	-0.752613	1	1	0
IGF2BP1	0	-0.752878	0.007	0.621	0
OSTC	0	-0.753763	0.983	1	0
TALDO1	0	-0.754377	0.989	1	0
RPS24	0	-0.756355	1	1	0
UBE2M	0	-0.758969	0.973	0.997	0
MZT2B	0	-0.762029	0.997	1	0
PDCD5	0	-0.766689	0.987	1	0
NACA	0	-0.768883	1	1	0
ATP5F1A	0	-0.769887	1	1	0
MTCH2	0	-0.770883	0.934	0.997	0
RPS3	0	-0.777072	1	1	0
UQCRC1	0	-0.781649	0.956	0.998	0
MRPS34	0	-0.789856	0.969	0.998	0
NDUFAB1	0	-0.794029	0.997	0.999	0
EPCAM	0	-0.794093	0.999	1	0
NDUFS5	0	-0.797514	1	1	0
SLC25A3	0	-0.799475	1	1	0
RPL6	0	-0.801399	1	1	0
ATP5PO	0	-0.805478	0.998	1	0
UBE2I	0	-0.806518	0.983	1	0
ANP32A	0	-0.807727	0.947	0.999	0
MYL6B	0	-0.809609	0.711	0.978	0
ADK	0	-0.810908	0.987	0.999	0
MRPL13	0	-0.814617	0.865	0.99	0
TMSB10	0	-0.818131	1	1	0
TMEM132A	0	-0.818253	0.01	0.679	0
CCT2	0	-0.818973	0.995	0.999	0
ATP5F1B	0	-0.818997	1	1	0
SNRPD3	0	-0.820264	0.995	1	0
PGD	0	-0.820704	0.924	0.993	0
CORO1A	0	-0.821723	0.016	0.671	0
MRPL37	0	-0.822724	0.762	0.985	0
LSM7	0	-0.824321	0.993	0.999	0
RPL5	0	-0.82656	1	1	0
IMPDH2	0	-0.830491	0.952	0.998	0
HSBP1	0	-0.833142	0.993	1	0
PSMB5	0	-0.83402	0.995	1	0
FIBP	0	-0.838442	0.701	0.984	0
NDUFA12	0	-0.839948	0.974	1	0
PPM1G	0	-0.843412	0.964	0.994	0
PRELID1	0	-0.848493	0.995	1	0
VDAC2	0	-0.853619	0.987	1	0
PHB	0	-0.854529	0.977	1	0
HDAC2	0	-0.854666	0.93	0.998	0
CBX3	0	-0.855023	0.976	0.998	0
RPL8	0	-0.856558	1	1	0
KCNN4	0	-0.857782	0.013	0.675	0
SEPT9	0	-0.872233	0.717	0.982	0
CCT6A	0	-0.875706	0.989	0.999	0
RPL26	0	-0.880908	1	1	0
TUFM	0	-0.882086	0.993	1	0
TXNL4A	0	-0.882386	0.975	1	0
PRTFDC1	0	-0.88406	0.028	0.721	0
PRDX3	0	-0.884339	0.984	1	0
LSM3	0	-0.884478	0.983	0.998	0
CCT8	0	-0.886522	0.987	1	0
CPE	0	-0.887182	0.04	0.717	0
RPN2	0	-0.891844	0.999	1	0
ABRACL	0	-0.893259	0.893	0.994	0
SLC29A4	0	-0.89523	0.038	0.742	0
YBX1	0	-0.896709	1	1	0
PDGFRL	0	-0.898127	0.07	0.764	0
PDIA6	0	-0.900184	0.997	1	0
TIMM8B	0	-0.900598	0.97	0.999	0
MRPL11	0	-0.90067	0.748	0.983	0
KPNB1	0	-0.905343	0.987	0.998	0
PPP1R14C	0	-0.910217	0.842	0.992	0
SERBP1	0	-0.911612	0.999	1	0
BRD7	0	-0.9132	0.946	0.998	0
ATP5PF	0	-0.913478	0.999	1	0
RPL15	0	-0.913579	1	1	0
POLR2J3.1	0	-0.913975	0.925	0.998	0
SNRPE	0	-0.914636	0.989	0.999	0
RPS26	0	-0.920609	1	1	0
RPS6	0	-0.923382	1	1	0
TPGS2	0	-0.924522	0.735	0.986	0
LSM5	0	-0.924876	0.974	0.998	0
RUVBL1	0	-0.927795	0.525	0.947	0
PARK7	0	-0.929693	0.999	1	0
SPINT2	0	-0.937191	1	1	0
LSM2	0	-0.940811	0.839	0.987	0
RPL12	0	-0.944294	1	1	0
TKT	0	-0.945073	1	1	0
NPM1	0	-0.955786	1	1	0
SOX2	0	-0.955821	0.031	0.728	0
PTMA	0	-0.956063	1	1	0
HSPD1	0	-0.958033	1	1	0
NAP1L1	0	-0.959186	0.997	1	0
CCT5	0	-0.959266	0.986	0.998	0
RPS18	0	-0.96083	1	1	0
RPLP0	0	-0.962876	1	1	0
GNAS	0	-0.967277	1	1	0
SRM	0	-0.967683	0.913	0.99	0
CENPM	0	-0.97077	0.032	0.677	0
RPS19	0	-0.971915	1	1	0
DENR	0	-0.972058	0.799	0.99	0
SNRPD1	0	-0.9743	0.993	1	0
MRPL51	0	-0.976152	0.978	1	0
PXDN	0	-0.979405	0.056	0.769	0
OLA1	0	-0.979729	0.925	0.998	0
COX5A	0	-0.981444	0.999	1	0
RPL22L1	0	-0.986563	0.993	1	0
ATP5MC1	0	-0.987118	0.987	0.999	0
STOML2	0	-0.991578	0.944	0.999	0
RPS3A	0	-0.99178	1	1	0
HILPDA	0	-0.998432	0.114	0.811	0
METTL26	0	-0.99866	0.964	0.999	0
RPSA	0	-1.00358	1	1	0
SLC25A1	0	-1.00441	0.86	0.996	0
ADAMTS6	0	-1.00644	0.008	0.634	0
LGR4	0	-1.01	0.033	0.793	0
NT5DC2	0	-1.01411	0.589	0.959	0
CCT3	0	-1.01551	0.993	1	0
AP1S1	0	-1.01698	0.748	0.986	0
RAN	0	-1.01714	0.999	1	0
RPS27A	0	-1.02104	1	1	0
PRKDC	0	-1.02231	0.932	0.987	0
IFNGR1	0	-1.02598	0.887	0.982	0
AKR1B1	0	-1.02866	0.217	0.874	0
FGF20	0	-1.03053	0.009	0.625	0
ACTG1	0	-1.03357	1	1	0
AHCY	0	-1.036	0.858	0.996	0
NME1	0	-1.03701	0.956	0.994	0
CENPH	0	-1.03773	0.059	0.764	0
PAICS	0	-1.03906	0.797	0.982	0
DPYSL2	0	-1.03916	0.974	0.994	0
C1QBP	0	-1.04271	0.998	1	0
FAM162A	0	-1.04397	0.905	0.998	0
CARHSP1	0	-1.04835	0.55	0.943	0
LDHB	0	-1.05105	1	1	0
RPS4Y1	0	-1.05895	0.858	0.999	0
HSP90B1	0	-1.05906	1	1	0
FKBP10	0	-1.05934	0.134	0.862	0
FKBP3	0	-1.06029	0.885	0.997	0
ENPEP	0	-1.06234	0	0.741	0
PKM	0	-1.0627	0.997	1	0
G6PD	0	-1.06662	0.819	0.99	0
TSPAN5	0	-1.067	0.091	0.855	0
GCSH	0	-1.06879	0.783	0.988	0
HINT1	0	-1.07117	1	1	0
TXN	0	-1.07674	1	1	0
MCUB	0	-1.08309	0.089	0.805	0
DDOST	0	-1.08371	0.937	0.999	0
RPS8	0	-1.08637	1	1	0
MZT2A	0	-1.08672	0.855	0.999	0
PPIB	0	-1.08879	0.999	1	0
RPS7	0	-1.09035	1	1	0
ENO1	0	-1.0909	1	1	0
C8orf59	0	-1.09402	0.926	0.999	0
TSPAN6	0	-1.0981	0.422	0.967	0
PRSS23	0	-1.10229	0.062	0.812	0
IGF2BP3	0	-1.10305	0.073	0.861	0
SNRNP25	0	-1.1036	0.574	0.953	0
RPL13A	0	-1.11077	1	1	0
SEMA3A	0	-1.11472	0.092	0.829	0
RPS23	0	-1.11694	1	1	0
ATP5MC3	0	-1.1198	0.999	1	0
AP2S1	0	-1.12556	0.983	1	0
PAFAH1B3	0	-1.13087	0.658	0.985	0
SHISAL2B	0	-1.14461	0.009	0.637	0
GPX2	0	-1.14549	0.062	0.746	0
CPVL	0	-1.15006	0.04	0.86	0
HMGN1	0	-1.15693	0.999	1	0
TPI1	0	-1.16987	1	1	0
TMEM106C	0	-1.17271	0.672	0.968	0
ANP32B	0	-1.18049	0.995	1	0
CD320	0	-1.18634	0.825	0.995	0
FAM184A	0	-1.19176	0.929	0.989	0
RPL7A	0	-1.19576	1	1	0
MYBL2	0	-1.20489	0.037	0.659	0
TPM1	0	-1.20996	0.872	0.996	0
NETO2	0	-1.21485	0.104	0.868	0
PFN2	0	-1.21949	0.536	0.982	0
HMGA1	0	-1.22637	0.979	0.999	0
LMNB1	0	-1.23323	0.082	0.733	0
LSM4	0	-1.23692	0.957	0.996	0
CENPK	0	-1.24647	0.048	0.703	0
SEPT11	0	-1.24843	0.423	0.96	0
GAMT	0	-1.25523	0.175	0.926	0
JPT1	0	-1.27122	0.964	1	0
FYN	0	-1.27417	0.15	0.935	0
QPCT	0	-1.2752	0.049	0.842	0
IDH2	0	-1.27768	0.773	0.997	0
DTYMK	0	-1.28009	0.464	0.895	0
PGAM1	0	-1.28121	0.985	1	0
RANBP1	0	-1.28167	0.984	0.997	0
GINS2	0	-1.28459	0.058	0.732	0
CALD1	0	-1.28746	0.387	0.944	0
OSR1	0	-1.30364	0.021	0.801	0
RPS2	0	-1.31393	1	1	0
E2F1	0	-1.31445	0.128	0.835	0
PRDX2	0	-1.32307	0.999	1	0
PPP1R14B	0	-1.32948	0.972	1	0
CCNB2	0	-1.33805	0.044	0.706	0
NRK	0	-1.33882	0.038	0.872	0
PRDX4	0	-1.34492	0.964	0.999	0
RHOBTB3	0	-1.35092	0.752	0.994	0
UQCRH	0	-1.39229	1	1	0
HMGA2	0	-1.3937	0.245	0.925	0
WDR91	0	-1.43045	0.172	0.867	0
WIPI2	0	-1.43624	0.729	0.982	0
GGH	0	-1.44878	0.33	0.967	0
CYBA	0	-1.4596	0.885	1	0
MAD2L1	0	-1.46587	0.133	0.754	0
CENPW	0	-1.49154	0.143	0.781	0
TRPC6	0	-1.4922	0.117	0.927	0
HMGB3	0	-1.51756	0.868	0.994	0
KIAA1324	0	-1.53493	0.384	0.984	0
H2AFZ	0	-1.55227	1	1	0
ZWINT	0	-1.58059	0.156	0.784	0
UBE2T	0	-1.58453	0.33	0.854	0
CD24	0	-1.59881	0.812	1	0
FBLN1	0	-1.6013	0.244	0.978	0
MARCKSL1	0	-1.6105	0.636	0.954	0
UCHL1	0	-1.62909	0.51	0.939	0
NREP	0	-1.63547	0.44	0.985	0
APOE	0	-1.74976	0.386	0.869	0
PCLAF	0	-1.85021	0.508	0.925	0
PDE7B	0	-1.87754	0.098	0.93	0
AKR1C2	0	-1.88402	0.791	0.902	0
NQO1	0	-1.88845	0.828	0.994	0
FOXC1	0	-1.89604	0.374	0.979	0
IGFBP2	0	-1.9048	0.528	0.989	0
TYMS	0	-2.02696	0.315	0.868	0
MT-ND6	0	-2.1307	0.972	1	0
TUBB	0	-2.18722	0.98	1	0
TFAP2B	0	-2.22104	0.228	0.995	0
CRLF1	0	-2.25729	0.496	0.938	0
STMN1	0	-2.44152	0.819	0.993	0
GAPDH	0	-2.45442	0.999	1	0
MDK	0	-2.52712	0.73	0.997	0
CRABP2	0	-2.56309	0.681	0.998	0
GMDS	0	-3.21149	0.809	1	0
TDTOMATO	0	-3.33677	0.159	0.959	0
COL2A1	0	-3.55726	0.45	0.994	0
SERPINB6	0	1.13534	0.777	0.127	0
BASP1	0	-1.10137	0.303	0.884	0
ADM	0	-1.27986	0.021	0.653	0
PDZK1IP1	0	0.901883	0.605	0	0
MDH2	0	-0.688649	0.995	1	0
MEX3A	0	-1.10118	0.192	0.813	0
MALAT1	0	0.730831	1	1	0
SNRPD2	0	-0.661496	0.995	1	0
BIRC5	0	-1.44179	0.099	0.715	0
CAPN8	0	1.29336	0.773	0.138	0
SGK1	0	1.53813	0.766	0.124	0
SKA2	0	-0.997192	0.413	0.92	0
MAST4	0	1.00842	0.934	0.55	0
SSBP1	0	-0.67889	0.998	0.999	0
C19orf48	0	-0.990534	0.458	0.929	0
NUDT1	0	-1.05706	0.188	0.821	0
CDT1	0	-0.9571	0.013	0.619	0
ZNF385B	0	1.22088	0.86	0.313	0
CKAP2	0	-1.05631	0.14	0.797	0
CDKN3	0	-1.37276	0.052	0.682	0
HIST1H4C	0	-2.24899	0.982	0.997	0
EPAS1	0	0.975941	0.991	0.808	0
SRSF5	0	0.735059	0.999	0.987	0
C1orf21	0	1.03412	0.896	0.469	0
ERH	0	-0.683964	1	0.999	0
CCDC34	0	-0.833395	0.011	0.612	0
APEX1	0	-0.716711	0.955	0.999	0
TMEM63B	0	1.13072	0.832	0.301	0
S100A9	0	1.70149	0.602	0.002	0
KLF2	0	1.82476	0.768	0.102	0
XIST	0	2.42079	0.532	0.023	0
ANKRD18B	0	-0.789956	0.013	0.617	0
HBEGF	0	1.45062	0.646	0.022	0
RMI2	0	-0.782536	0.015	0.622	0
ZFP36L1	0	1.2864	0.999	0.938	3.34405e-308
ARFGEF3	0	1.08929	0.925	0.516	6.35526e-308
VDAC3	0	-0.795891	0.843	0.989	1.31648e-306
TRAM1	0	0.897523	0.996	0.855	2.72562e-305
DYNLT1	0	-0.608839	0.998	1	3.97666e-305
ARPC1A	0	-0.677303	0.981	0.998	4.6171e-305
MRPL15	0	-0.834796	0.646	0.961	1.37773e-304
PTPN13	0	1.12561	0.909	0.442	1.4505e-304
RP1	0	-0.899042	0.006	0.589	2.34727e-304
HK2	4.36218e-308	0.998711	0.648	0.024	8.40941e-304
CISD1	1.07359e-306	-0.760577	0.842	0.99	2.06967e-302
CREBRF	5.31975e-306	1.28457	0.813	0.277	1.02554e-301
MAZ	5.80567e-306	-0.791215	0.861	0.981	1.11922e-301
VEGFA	6.33939e-306	1.13358	0.936	0.454	1.22211e-301
AC007326.5	8.14192e-306	-0.848547	0.005	0.58	1.5696e-301
CLNS1A	1.91691e-305	-0.735572	0.802	0.986	3.69543e-301
PTP4A1	2.37687e-305	0.889124	1	0.984	4.58213e-301
XRCC5	4.9663e-305	-0.807773	0.991	0.998	9.57404e-301
AGPAT2	1.67132e-304	0.882937	0.997	0.864	3.22197e-300
NR1D1	2.93647e-304	1.39641	0.681	0.055	5.66093e-300
PMEPA1	4.73024e-304	1.01326	0.628	0.017	9.11896e-300
EZR	1.25173e-303	0.868239	1	1	2.41308e-299
KPNA2	1.95319e-303	-1.27702	0.859	0.979	3.76537e-299
PLA2G4F	3.90768e-303	1.10917	0.74	0.113	7.53322e-299
FTL	4.81778e-303	-0.734613	1	1	9.28772e-299
RAB27A	1.04744e-302	0.978855	0.982	0.803	2.01925e-298
ANOS1	1.0591e-302	-1.11805	0.264	0.859	2.04173e-298
MYH14	1.23072e-302	0.825685	0.576	0	2.37259e-298
UBE2V2	2.97818e-302	-0.72505	0.86	0.992	5.74133e-298
TMA7	2.93177e-301	-0.508558	1	1	5.65186e-297
LGALSL	3.60971e-301	1.32886	0.77	0.155	6.9588e-297
EHF	4.51903e-301	1.07655	0.735	0.105	8.71179e-297
KRT7	4.72431e-301	-0.880816	0.931	0.998	9.10753e-297
NEGR1	1.50098e-300	-0.705826	0	0.549	2.89359e-296
CLDN18	2.20972e-300	1.2927	0.959	0.619	4.2599e-296
EIF1	3.68293e-300	0.482432	1	1	7.09995e-296
ARL3	4.64811e-300	-0.789781	0.668	0.964	8.96064e-296
WWTR1	5.35798e-300	1.09951	0.922	0.515	1.03291e-295
MYH10	1.05466e-299	-0.880822	0.159	0.802	2.03318e-295
CENPU	4.96474e-299	-1.1387	0.034	0.636	9.57102e-295
HOXD1	7.02881e-299	0.878224	0.571	0	1.35501e-294
PHPT1	1.02986e-298	-0.626092	0.999	1	1.98536e-294
SNX6	1.24156e-298	-0.737504	0.831	0.985	2.39348e-294
HMOX1	5.53305e-298	1.21211	0.629	0.022	1.06666e-293
LRPAP1	7.64756e-298	-0.685621	0.972	0.999	1.4743e-293
DNMT1	9.76603e-298	-1.07015	0.589	0.926	1.88269e-293
NOL7	2.02288e-297	-0.702374	0.946	0.994	3.89971e-293
HELLS	2.64576e-297	-1.29	0.126	0.739	5.1005e-293
PRKAA2	3.48803e-297	-0.783144	0.056	0.684	6.72423e-293
H2AFY	4.52038e-297	-0.725779	0.987	0.996	8.71438e-293
HMGB1	6.68301e-297	-0.92085	1	1	1.28835e-292
IFITM1	1.34238e-296	0.967151	0.653	0.035	2.58784e-292
ARHGDIB	1.58393e-296	-1.20471	0.703	0.896	3.05349e-292
DHFR	3.42465e-296	-1.11533	0.211	0.813	6.60203e-292
BAIAP2	4.45084e-296	1.14119	0.904	0.478	8.58032e-292
CFL1	7.98148e-296	-0.533473	1	1	1.53867e-291
FAM129A	2.16585e-295	-1.04271	0.281	0.881	4.17533e-291
CXCL16	2.23755e-295	1.0561	0.826	0.288	4.31355e-291
RRM2	3.82172e-295	-1.77937	0.151	0.71	7.36752e-291
BCL6	6.95016e-295	1.16044	0.805	0.222	1.33985e-290
TTC3	1.01955e-294	-0.704235	0.987	0.999	1.96549e-290
CNPY2	3.29347e-294	-0.696107	0.97	0.999	6.34914e-290
CERS2	7.41562e-294	0.81285	0.987	0.781	1.42958e-289
MT-ND2	8.36284e-294	-0.598062	1	1	1.61219e-289
BAX	1.39982e-293	-0.750144	0.891	0.996	2.69857e-289
RPL24	3.58344e-293	-0.431275	1	1	6.90816e-289
SOX11	3.93351e-293	-0.849313	0.056	0.669	7.58302e-289
MARCKS	5.52731e-293	-0.923961	0.655	0.978	1.06556e-288
RAD51AP1	1.14541e-292	-1.03771	0.016	0.587	2.20812e-288
PGK1	1.50706e-292	-0.886189	1	1	2.9053e-288
FGFR1	2.26762e-292	1.06899	0.688	0.069	4.37152e-288
ADH5	3.47376e-292	-0.690279	0.972	0.998	6.69671e-288
ZFP36	4.78766e-292	2.27424	0.963	0.734	9.22966e-288
BLVRB	5.77357e-292	0.71511	1	0.987	1.11303e-287
CCAR1	8.58935e-292	-0.773813	0.889	0.986	1.65586e-287
PRMT1	9.12276e-292	-0.746726	0.983	0.999	1.75869e-287
KDELR1	1.0149e-291	-0.599264	0.991	1	1.95652e-287
IL1R1	2.43336e-291	1.27195	0.854	0.366	4.69103e-287
TRA2A	3.0653e-291	0.905909	0.972	0.787	5.90928e-287
DMBT1	1.044e-290	2.06843	0.566	0.001	2.01263e-286
CDH3	1.38441e-290	-0.77857	0.128	0.779	2.66886e-286
ELOVL6	5.1681e-290	-0.888438	0.277	0.859	9.96307e-286
PRDX1	6.50946e-290	-0.684548	1	1	1.25489e-285
PHGDH	1.89529e-289	-1.11229	0.468	0.938	3.65374e-285
DUSP8	4.70339e-289	0.966949	0.638	0.033	9.0672e-285
PDAP1	7.55405e-289	-0.689181	0.95	0.995	1.45627e-284
LEO1	8.40024e-289	-0.813847	0.272	0.887	1.6194e-284
CCNA2	2.45594e-288	-1.2199	0.025	0.595	4.73455e-284
RPS16	4.11018e-288	-0.378627	1	1	7.92361e-284
ICAM4	5.03613e-288	1.68338	0.764	0.207	9.70866e-284
SNX25	5.69378e-288	1.0251	0.903	0.523	1.09765e-283
SHMT2	7.1717e-288	-0.841797	0.671	0.966	1.38256e-283
MYADM	3.49084e-287	1.28967	0.594	0.011	6.72965e-283
SPCS1	4.08716e-287	-0.589485	0.998	1	7.87923e-283
RPL39	4.82297e-287	-0.417096	1	1	9.29773e-283
PPP1R15B	6.10448e-287	1.0416	0.901	0.526	1.17682e-282
TET1	1.32117e-286	-0.671381	0	0.529	2.54696e-282
TMEM87A	1.52492e-286	0.792899	0.997	0.915	2.93974e-282
CDK4	6.07983e-286	-0.731559	0.959	0.993	1.17207e-281
AKR7A2	6.19273e-286	-0.737501	0.836	0.985	1.19384e-281
EIF3E	6.519e-286	-0.559938	0.999	1	1.25673e-281
STUB1	7.60235e-286	-0.641165	0.972	0.999	1.46558e-281
MND1	1.1716e-285	-0.865357	0.025	0.605	2.2586e-281
LHFPL6	2.80647e-285	-0.914593	0.633	0.968	5.41031e-281
ACAT2	4.72861e-285	-0.864606	0.946	0.993	9.11581e-281
PPP1R1B	9.94687e-285	-0.985451	0.419	0.928	1.91756e-280
MGAT4B	1.16513e-284	-0.761503	0.821	0.979	2.24614e-280
TACC2	1.92571e-284	1.07127	0.97	0.634	3.71238e-280
SNRPC	2.17469e-284	-0.704289	0.907	0.992	4.19237e-280
PFN1	5.38589e-284	-0.56137	1	1	1.03829e-279
RPL30	6.90292e-284	-0.400702	1	1	1.33074e-279
AP2M1	8.86929e-284	-0.656688	0.972	0.999	1.70982e-279
PA2G4	8.97978e-284	-0.859572	0.994	0.997	1.73112e-279
EIF4EBP1	9.20125e-284	-1.06783	0.497	0.919	1.77382e-279
H2AFV	9.49728e-284	-0.780995	0.979	0.994	1.83089e-279
PSMD2	4.33377e-283	-0.712833	0.963	0.995	8.35465e-279
RABL6	3.91416e-282	-0.737494	0.885	0.985	7.54572e-278
CLSPN	5.70249e-282	-1.29372	0.032	0.601	1.09933e-277
SMC3	1.58151e-281	-0.932011	0.721	0.951	3.04883e-277
NDUFA8	1.7688e-281	-0.704852	0.897	0.992	3.40989e-277
ATP8A1	2.64881e-281	1.02667	0.74	0.144	5.10638e-277
ETV4	3.63936e-281	-0.787694	0.048	0.648	7.01596e-277
POC1A	4.01135e-281	-0.806887	0.023	0.596	7.73307e-277
RYBP	2.44143e-280	1.05084	0.931	0.609	4.70659e-276
IRF2BPL	2.49209e-280	-0.947716	0.511	0.923	4.80425e-276
CASP4	2.77239e-280	1.01939	0.781	0.202	5.34462e-276
TIMM13	4.89999e-280	-0.634084	0.995	0.999	9.44621e-276
SNRPB	3.18526e-279	-0.775001	0.995	1	6.14054e-275
PPP2CB	1.0941e-277	0.820956	0.989	0.856	2.10921e-273
HRAS	2.54413e-277	-0.836095	0.605	0.951	4.90458e-273
MRC2	2.91295e-277	0.787271	0.55	0.002	5.61559e-273
COX7A2	4.21572e-277	-0.463443	1	1	8.12707e-273
CHID1	4.95431e-277	-0.742332	0.66	0.976	9.55092e-273
NR1D2	6.77058e-276	1.06107	0.758	0.193	1.30523e-271
MRPS26	8.74013e-276	-0.728464	0.895	0.989	1.68492e-271
ITPKC	8.97645e-276	1.30927	0.79	0.255	1.73048e-271
TRAP1	1.0445e-275	-0.813599	0.616	0.95	2.01358e-271
NCL	1.52915e-275	-0.764239	1	1	2.9479e-271
ATP5MF	1.88587e-275	-0.491061	1	1	3.63559e-271
ARHGAP22	2.072e-275	-0.727899	0.016	0.573	3.99439e-271
PARP1	2.36136e-275	-0.804018	0.924	0.988	4.55222e-271
HLA-DRB5	9.73004e-275	2.43661	0.526	0.006	1.87576e-270
NDN	1.46511e-274	-0.959994	0.304	0.852	2.82444e-270
C7orf50	1.58491e-274	-0.736611	0.789	0.977	3.0554e-270
RUNX1	2.1621e-274	0.989612	0.93	0.56	4.1681e-270
FHDC1	3.16891e-274	1.13357	0.81	0.317	6.10903e-270
GABARAPL1	4.37229e-274	1.01645	0.764	0.196	8.4289e-270
CCT7	6.76594e-274	-0.690948	0.965	0.995	1.30434e-269
FTH1	7.1012e-274	-0.514049	1	1	1.36897e-269
CADPS2	8.68087e-274	-1.00316	0.777	0.961	1.6735e-269
PFKP	1.23008e-273	-1.02254	0.142	0.755	2.37135e-269
C20orf27	9.74075e-273	-0.868447	0.335	0.882	1.87782e-268
LIN28B	6.47223e-272	-0.587255	0	0.507	1.24772e-267
ATP5MC2	8.33465e-272	-0.497917	1	1	1.60675e-267
RPL11	1.19747e-271	-0.383873	1	1	2.30849e-267
SLC26A9	2.59319e-271	0.85895	0.546	0.003	4.99914e-267
TMEM173	5.57993e-271	0.996511	0.734	0.149	1.0757e-266
MICAL2	7.6693e-271	1.03375	0.827	0.342	1.47849e-266
ATP6V0A1	9.54083e-271	1.03268	0.948	0.713	1.83928e-266
MKI67	2.15855e-270	-1.80968	0.077	0.63	4.16125e-266
NCAPG	2.68146e-270	-1.15919	0.009	0.538	5.16933e-266
SLC2A1	3.97165e-270	-1.25108	0.196	0.775	7.65655e-266
PLIN5	4.51234e-270	0.926176	0.628	0.04	8.69889e-266
DUT	7.20987e-270	-1.00169	0.951	0.989	1.38992e-265
FANCI	8.02946e-270	-0.843381	0.026	0.587	1.54792e-265
SLC7A2	8.14408e-270	1.27712	0.803	0.37	1.57002e-265
NDUFB10	2.10078e-269	-0.587417	0.994	1	4.04989e-265
H3F3A	2.26603e-269	-0.40901	1	1	4.36845e-265
MZT1	2.51362e-269	-0.929963	0.457	0.911	4.84575e-265
SERP1	3.82426e-269	0.569744	1	1	7.37242e-265
ATP5F1C	4.87155e-269	-0.594303	0.999	1	9.39138e-265
EDEM1	6.84299e-269	0.994945	0.849	0.379	1.31919e-264
FOXM1	1.08442e-268	-0.817139	0.015	0.561	2.09054e-264
GTF3A	1.2864e-268	-0.735975	0.913	0.984	2.47992e-264
LYPLAL1	1.91285e-268	-0.80587	0.532	0.95	3.68759e-264
FXYD5	2.27768e-268	0.806173	0.579	0.017	4.39091e-264
C12orf49	3.10718e-268	0.941188	0.905	0.585	5.99003e-264
TOP2A	4.76428e-268	-1.95656	0.301	0.771	9.18457e-264
MRPL40	7.73489e-268	-0.71708	0.8	0.983	1.49113e-263
ZNF385A	8.10286e-268	-0.668663	0.028	0.596	1.56207e-263
CALM1	8.56018e-268	-0.590626	1	1	1.65023e-263
PSMC5	1.24677e-267	-0.624215	0.961	0.998	2.40352e-263
CENPF	2.15866e-267	-2.01737	0.111	0.656	4.16147e-263
ZFAS1	3.90821e-267	-0.533757	1	1	7.53424e-263
CYLD	6.00127e-267	1.11263	0.765	0.252	1.15692e-262
RBMS1	8.55402e-267	1.00014	0.904	0.565	1.64904e-262
PARPBP	1.12633e-266	-0.655527	0.002	0.513	2.17134e-262
CYP4B1	1.50073e-266	1.26852	0.609	0.04	2.89311e-262
PBK	2.06051e-266	-1.10062	0.009	0.53	3.97226e-262
FGF7	2.30943e-266	0.840322	0.539	0.003	4.45211e-262
EIF3F	3.5576e-266	-0.554838	0.999	1	6.85834e-262
NUFIP2	7.05137e-266	0.906651	0.989	0.796	1.35936e-261
LAD1	7.88118e-266	1.06412	0.643	0.064	1.51933e-261
B4GALT1	1.25805e-265	1.0549	0.879	0.434	2.42526e-261
SSB	1.29729e-265	-0.703852	0.981	1	2.50092e-261
COX8A	4.7073e-265	-0.467494	1	1	9.07473e-261
CALR	1.00029e-264	-0.64227	1	1	1.92835e-260
CCNB1	1.20127e-264	-1.7452	0.194	0.751	2.31581e-260
NMU	1.37147e-264	-1.0182	0.095	0.685	2.64393e-260
SMC2	4.4129e-264	-1.20268	0.239	0.774	8.50719e-260
GCLC	6.72841e-264	-0.754162	0.075	0.664	1.2971e-259
TMEM258	1.36998e-263	-0.521905	0.999	1	2.64104e-259
MMS22L	3.8149e-263	-0.922708	0.058	0.641	7.35437e-259
CXCR4	5.5439e-263	-0.839024	0.025	0.581	1.06875e-258
VEPH1	7.23092e-263	1.17481	0.766	0.258	1.39398e-258
COMMD6	7.31063e-263	-0.552631	1	1	1.40934e-258
NFKB1	7.43589e-263	1.1258	0.894	0.601	1.43349e-258
SNRPA	1.74564e-262	-0.754725	0.749	0.967	3.36525e-258
AURKB	2.25623e-262	-1.00928	0.006	0.519	4.34955e-258
RDH10	5.29466e-262	1.22041	0.71	0.159	1.02071e-257
TPX2	5.61787e-262	-1.42003	0.041	0.589	1.08301e-257
CHI3L1	6.33434e-262	1.15526	0.517	0	1.22113e-257
POLR2H	6.89021e-262	-0.677848	0.913	0.994	1.32829e-257
NDUFB5	1.19587e-261	-0.633919	0.934	0.998	2.3054e-257
HIST1H1D	1.26333e-261	-1.29516	0.012	0.539	2.43544e-257
NCAPG2	1.90129e-261	-0.806803	0.034	0.595	3.6653e-257
CD63	2.15113e-261	-0.589966	1	1	4.14696e-257
RPS6KA2	3.47858e-261	0.872038	0.898	0.46	6.70601e-257
TMEM59L	4.29247e-261	-0.75726	0.006	0.519	8.27502e-257
PDCD6	4.46031e-261	-0.59803	0.984	1	8.59858e-257
KIF1A	7.30103e-261	-0.775963	0.009	0.527	1.40749e-256
OSBPL1A	9.06665e-261	-0.766698	0.699	0.964	1.74787e-256
CAVIN1	9.78625e-261	1.2329	0.971	0.858	1.88659e-256
BRAF	1.18563e-260	0.98144	0.904	0.585	2.28566e-256
STMP1	2.19235e-260	-0.627524	0.928	0.995	4.22641e-256
TOR1AIP2	2.32741e-260	0.856181	0.978	0.766	4.48679e-256
HNRNPA1	4.20519e-260	-0.535681	1	1	8.10676e-256
DBN1	4.44774e-260	-0.704769	0.058	0.644	8.57436e-256
ATP2B4	7.41142e-260	1.04533	0.768	0.228	1.42877e-255
SNX7	7.49237e-260	-0.816898	0.355	0.888	1.44438e-255
FOSL2	1.20308e-259	1.08571	0.768	0.207	2.31931e-255
MSN	1.33972e-259	0.810811	0.992	0.904	2.58272e-255
NDUFS6	1.58155e-259	-0.624164	0.998	0.998	3.04892e-255
P3H4	6.34325e-259	-0.66788	0.062	0.648	1.22285e-254
CLDN6	6.54183e-259	-1.02775	0.084	0.646	1.26113e-254
MIF	8.31851e-259	-0.60095	1	1	1.60364e-254
CASP6	2.33524e-258	-0.867262	0.377	0.887	4.50187e-254
SAMM50	3.2434e-258	-0.756102	0.483	0.924	6.25263e-254
LAMTOR4	3.36187e-258	-0.569632	0.996	1	6.48102e-254
ACSL5	3.93287e-258	1.00802	0.756	0.193	7.58178e-254
F11R	5.40775e-258	0.858697	0.97	0.771	1.04251e-253
RAC3	2.51726e-257	-0.839677	0.217	0.809	4.85277e-253
FAM136A	3.58226e-257	-0.764964	0.712	0.96	6.90588e-253
HMMR	1.28624e-256	-1.18268	0.025	0.558	2.47961e-252
OGT	1.55434e-256	0.930121	0.877	0.583	2.99646e-252
CBX1	1.73946e-256	-0.861484	0.411	0.891	3.35334e-252
IFRD1	3.18323e-256	1.03726	0.926	0.622	6.13664e-252
ELL2	3.38044e-256	1.00137	0.831	0.375	6.51681e-252
CHD2	4.7209e-256	0.875438	0.966	0.792	9.10095e-252
TCEA1	8.80432e-256	-0.595607	0.989	0.999	1.6973e-251
ORC6	9.50533e-256	-1.03982	0.093	0.652	1.83244e-251
ARRDC3	1.65391e-255	1.48778	0.842	0.464	3.18841e-251
ILF2	2.04635e-255	-0.665615	0.99	0.995	3.94496e-251
NDUFV2	4.3588e-255	-0.53648	1	1	8.40289e-251
MRPL12	7.71922e-255	-0.700957	0.895	0.982	1.48811e-250
ATP5MG	1.02702e-254	-0.407323	1	1	1.97989e-250
XRCC6	2.55504e-254	-0.588641	0.999	1	4.9256e-250
MAFK	3.0461e-254	0.927109	0.732	0.183	5.87228e-250
FURIN	3.63332e-254	0.90073	0.73	0.177	7.0043e-250
CDKL2	3.71546e-254	0.946428	0.683	0.114	7.16267e-250
ALOX15B	4.41883e-254	1.05275	0.866	0.294	8.51862e-250
EMCN	2.06985e-253	-0.610476	0	0.479	3.99025e-249
ATOX1	2.28352e-253	-0.614378	0.901	0.99	4.40216e-249
SLC27A3	3.49719e-253	1.11817	0.721	0.191	6.74187e-249
NFIL3	5.72532e-253	1.05828	0.789	0.302	1.10373e-248
NET1	5.87481e-253	-0.874719	0.915	0.99	1.13255e-248
CDC45	6.85657e-253	-0.740645	0	0.478	1.32181e-248
SSRP1	1.32282e-252	-0.801948	0.832	0.963	2.55013e-248
MELK	7.60884e-252	-0.754853	0.005	0.5	1.46683e-247
PSMB2	2.33502e-251	-0.613917	0.989	1	4.50144e-247
KIF2A	2.56403e-251	-0.777233	0.22	0.819	4.94294e-247
SBK1	2.86113e-251	-0.654772	0.052	0.622	5.51568e-247
ICAM5	3.22306e-251	1.39498	0.556	0.019	6.21342e-247
COMT	3.90618e-251	-0.609899	0.997	1	7.53034e-247
SLC5A3	4.14836e-251	1.16868	0.842	0.462	7.99721e-247
BEX2	4.2369e-251	0.934585	0.809	0.337	8.16789e-247
COX6B1	1.12212e-250	-0.472316	1	1	2.16323e-246
TXN2	1.45291e-250	-0.623514	0.896	0.992	2.80091e-246
ATP2C1	1.5541e-250	0.806626	0.889	0.589	2.996e-246
MET	1.57612e-250	0.914563	0.882	0.6	3.03844e-246
CD46	4.38782e-250	0.794554	0.999	0.972	8.45884e-246
COX7A2L	5.20325e-250	-0.551195	0.993	1	1.00308e-245
LMAN2	6.27462e-250	-0.604206	0.987	0.998	1.20962e-245
KIF11	3.00083e-249	-0.877929	0.005	0.495	5.785e-245
ACP5	3.24956e-249	0.869276	0.581	0.03	6.26451e-245
IGFBP7	1.01678e-248	-1.08271	0.166	0.749	1.96015e-244
KIF20B	1.30128e-248	-1.28178	0.134	0.68	2.5086e-244
AURKAIP1	2.21819e-248	-0.570765	0.997	1	4.27624e-244
ATP5PB	2.97171e-248	-0.555598	0.996	1	5.72886e-244
MRPL22	3.02535e-248	-0.647159	0.868	0.989	5.83227e-244
SPTSSB	3.13981e-248	-0.820981	0	0.471	6.05292e-244
TACC3	5.49587e-248	-0.992408	0.028	0.549	1.05949e-243
ATAD5	5.89546e-248	-0.834685	0.023	0.549	1.13653e-243
MYO6	1.14572e-247	0.793848	0.983	0.823	2.20872e-243
SAV1	8.5889e-247	1.00982	0.885	0.568	1.65577e-242
SERINC1	8.67021e-247	0.802483	0.931	0.632	1.67144e-242
VDAC1	9.92717e-247	-0.577155	0.985	1	1.91376e-242
CEBPA	1.62194e-246	1.08133	0.795	0.348	3.12678e-242
LRRC36	2.54678e-246	1.03976	0.708	0.174	4.90968e-242
CBX5	2.77833e-246	-0.769552	0.849	0.959	5.35607e-242
MXRA8	5.01278e-246	-0.744558	0.015	0.53	9.66363e-242
CEP78	5.16767e-246	-0.860247	0.138	0.729	9.96223e-242
SRP9	5.67419e-246	-0.582994	0.999	1	1.09387e-241
MCM10	1.17565e-245	-0.842845	0	0.467	2.26642e-241
SEZ6L2	1.35111e-245	0.801706	0.556	0.019	2.60468e-241
CCDC88A	1.4954e-245	-0.817261	0.216	0.817	2.88283e-241
NFAT5	1.90354e-245	0.899208	0.886	0.551	3.66965e-241
MRPL3	3.04512e-245	-0.664298	0.96	0.993	5.87039e-241
MIDN	3.57829e-245	0.865786	0.998	0.939	6.89822e-241
TBCB	4.65114e-245	-0.678395	0.774	0.974	8.96646e-241
TMEM41B	4.91003e-245	0.758499	0.982	0.801	9.46556e-241
MRPS7	6.96859e-245	-0.636995	0.867	0.984	1.3434e-240
SULT1A1	9.61943e-245	0.9614	0.76	0.23	1.85443e-240
DNAJC9	1.33624e-244	-0.987316	0.229	0.778	2.57601e-240
DNAJB6	2.03861e-244	0.743093	0.989	0.881	3.93004e-240
KCNQ1	2.07715e-244	0.649387	0.496	0.001	4.00432e-240
TPRKB	3.43642e-244	-0.7854	0.467	0.908	6.62473e-240
ASPM	3.46288e-244	-1.2664	0.016	0.518	6.67575e-240
ATP6V0E1	3.75079e-244	0.591782	1	0.999	7.23077e-240
ARL8B	5.50135e-244	0.759313	0.972	0.77	1.06055e-239
PRNP	6.03406e-244	0.854262	0.878	0.503	1.16325e-239
SMG1	1.16354e-243	0.799966	0.935	0.697	2.24308e-239
CENPN	1.86193e-243	-0.777187	0.115	0.695	3.58944e-239
EIF3I	2.85929e-243	-0.580784	0.991	0.999	5.51214e-239
UQCC2	3.08354e-243	-0.69119	0.889	0.981	5.94446e-239
RASEF	3.30473e-243	1.01988	0.917	0.706	6.37085e-239
NABP1	3.88118e-243	1.45385	0.724	0.243	7.48214e-239
VRK1	1.34167e-242	-0.926415	0.114	0.684	2.58648e-238
CCDC141	2.0673e-242	0.912324	0.559	0.026	3.98534e-238
EI24	3.80945e-242	-0.591863	0.974	0.998	7.34387e-238
THOC7	1.28557e-241	-0.595685	0.942	0.995	2.47833e-237
MT-ND4	1.6926e-241	-0.503345	1	1	3.263e-237
JDP2	1.97175e-241	1.44003	0.738	0.205	3.80115e-237
COPS6	2.09143e-241	-0.627194	0.891	0.992	4.03186e-237
CDC20	3.96508e-241	-1.23325	0.054	0.589	7.64388e-237
ITGB3BP	5.23509e-241	-0.785784	0.195	0.779	1.00922e-236
SMARCC1	5.45622e-241	-0.708887	0.821	0.973	1.05185e-236
EIF3K	7.54907e-241	-0.49753	0.999	1	1.45531e-236
PTP4A3	8.0633e-241	1.13198	0.616	0.066	1.55444e-236
BCL9L	9.70291e-241	1.0118	0.898	0.556	1.87053e-236
TUBG1	1.21802e-240	-0.889587	0.307	0.83	2.3481e-236
ELMO1	1.52537e-240	-0.539594	0	0.459	2.9406e-236
FBN2	1.52537e-240	-0.54377	0	0.459	2.9406e-236
RASGRF1	1.73705e-240	1.03703	0.592	0.05	3.34869e-236
RFC4	5.10427e-240	-0.856155	0.068	0.617	9.84002e-236
PSMB1	5.94192e-240	-0.528241	1	1	1.14548e-235
TGFBR2	6.455e-240	0.811827	0.98	0.764	1.24439e-235
TOX	6.98298e-240	0.781752	0.578	0.037	1.34618e-235
C4orf48	9.03422e-240	-0.859287	0.375	0.859	1.74162e-235
ISYNA1	4.54804e-239	-0.793046	0.144	0.73	8.76771e-235
SGO1	1.22571e-238	-0.851162	0.004	0.477	2.36293e-234
DDT	1.2689e-238	-0.524244	1	1	2.44619e-234
RPS4X	2.0534e-238	-0.376586	1	1	3.95855e-234
UHRF1	2.11706e-238	-0.76265	0.011	0.499	4.08126e-234
NFE2L2	2.25662e-238	0.795032	0.992	0.925	4.35032e-234
DUSP5	5.9842e-238	0.832126	0.542	0.02	1.15364e-233
DIAPH3	6.60834e-238	-0.768326	0.011	0.5	1.27396e-233
CHEK1	7.73124e-238	-0.746325	0.08	0.643	1.49043e-233
SLC22A31	8.59325e-238	0.764263	0.997	0.911	1.65661e-233
NPR1	9.42488e-238	0.692816	0.479	0	1.81693e-233
HPSE	1.06059e-237	-0.607175	0.057	0.614	2.0446e-233
PNPLA8	1.89218e-237	0.872297	0.843	0.511	3.64774e-233
ZNF714	3.37096e-237	-0.761736	0.113	0.694	6.49854e-233
KNOP1	4.75834e-237	-0.825284	0.248	0.817	9.17312e-233
EMB	5.55322e-237	-0.607276	0.043	0.585	1.07055e-232
PLEKHB2	5.88484e-237	0.834579	0.97	0.796	1.13448e-232
TNFSF9	7.03351e-237	0.955521	0.52	0.012	1.35592e-232
C1R	8.39975e-237	0.942405	0.587	0.049	1.6193e-232
BUB1B	3.30915e-236	-0.770176	0.003	0.468	6.37939e-232
DLC1	3.90072e-236	0.807631	0.999	0.931	7.51981e-232
NFATC1	4.24554e-236	1.03245	0.476	0	8.18455e-232
ARHGAP11A	5.91626e-236	-0.954123	0.027	0.537	1.14054e-231
GTSE1	1.58431e-235	-1.13948	0.015	0.502	3.05424e-231
CEP55	6.51155e-235	-0.801456	0.004	0.471	1.2553e-230
UBL3	7.32245e-235	0.842304	0.932	0.653	1.41162e-230
KIF4A	3.45622e-234	-0.844016	0.004	0.47	6.6629e-230
GDF11	3.51222e-234	-0.619519	0.056	0.608	6.77085e-230
NEIL3	5.81454e-234	-0.739123	0	0.449	1.12093e-229
NCAPH	5.81454e-234	-0.652458	0	0.449	1.12093e-229
HAGHL	5.94164e-234	-0.638463	0.017	0.516	1.14543e-229
EFNA1	1.29731e-233	0.989521	0.865	0.469	2.50096e-229
ADGRE5	2.22428e-233	1.0056	0.804	0.345	4.28797e-229
TANK	2.60561e-233	0.805685	0.932	0.707	5.0231e-229
MIS18A	4.2528e-233	-0.826575	0.108	0.671	8.19855e-229
NFKB2	6.04401e-233	0.903514	0.72	0.195	1.16516e-228
MDH1	1.67318e-232	-0.576253	0.964	0.998	3.22556e-228
ANLN	2.12101e-232	-0.862067	0.009	0.485	4.08888e-228
GMNN	2.75581e-232	-1.03575	0.325	0.818	5.31266e-228
SLC44A4	2.96879e-232	0.719213	0.499	0.007	5.72323e-228
NCAPD2	4.52541e-232	-0.890854	0.105	0.667	8.72409e-228
FLRT2	5.95327e-232	-0.572519	0	0.446	1.14767e-227
PDLIM2	6.14067e-232	1.17374	0.726	0.262	1.1838e-227
POLR2G	8.41846e-232	-0.629446	0.846	0.984	1.62291e-227
UBE2C	9.29889e-232	-2.00724	0.164	0.683	1.79264e-227
COBL	1.61785e-231	0.678681	0.475	0.001	3.1189e-227
PRDX5	1.62006e-231	0.493655	1	1	3.12316e-227
ACSL1	1.9031e-231	0.763207	0.985	0.785	3.6688e-227
PSAT1	2.45043e-231	-0.894556	0.209	0.772	4.72394e-227
IARS2	2.45915e-231	-0.668392	0.746	0.964	4.74074e-227
PLA2G16	3.016e-231	-0.636804	0.982	0.994	5.81424e-227
NBDY	3.95397e-231	-0.650615	0.781	0.979	7.62247e-227
SASS6	7.52695e-231	-0.718127	0.042	0.568	1.45104e-226
RILP	1.11406e-230	0.857825	0.665	0.121	2.14769e-226
KHDRBS1	2.01952e-230	-0.586848	0.993	0.999	3.89323e-226
CENPE	2.08052e-230	-1.29063	0.018	0.503	4.01083e-226
TMEM147	4.50905e-230	-0.608963	0.961	0.994	8.69254e-226
PIR	6.211e-230	-0.748617	0.179	0.757	1.19736e-225
SSR4	1.13609e-229	-0.502889	1	1	2.19014e-225
MAP3K8	1.42819e-229	1.03397	0.73	0.248	2.75326e-225
RPS11	2.27647e-229	-0.340773	1	1	4.38858e-225
GTF3C6	3.21911e-229	-0.590332	0.97	0.996	6.2058e-225
KLHL23	4.86419e-229	-0.742527	0.146	0.726	9.37718e-225
CDCA2	6.17884e-229	-0.816875	0.007	0.474	1.19116e-224
PRPF40A	6.49519e-229	-0.575167	0.99	1	1.25214e-224
MCM4	4.12758e-228	-0.873909	0.085	0.631	7.95715e-224
LINC00665	5.95354e-228	-0.574766	0	0.439	1.14772e-223
MRPL41	7.32348e-228	-0.578123	0.981	0.998	1.41182e-223
GADD45GIP1	7.8876e-228	-0.566376	0.981	0.998	1.52057e-223
TXNDC17	1.41449e-227	-0.597393	0.995	1	2.72685e-223
SPC25	5.89597e-227	-0.839751	0	0.438	1.13662e-222
TMEM167A	6.63816e-227	-0.593325	0.909	0.992	1.2797e-222
HMGB2	6.65283e-227	-1.62875	0.768	0.869	1.28253e-222
SP5	6.74779e-227	-0.842881	0.154	0.705	1.30084e-222
SAPCD2	1.34692e-226	-0.621935	0.008	0.476	2.59659e-222
OPRK1	1.85274e-226	-0.628928	0	0.437	3.57172e-222
ERP27	2.05368e-226	-0.656316	0.056	0.59	3.95908e-222
DPYD	3.76632e-226	0.793397	0.609	0.073	7.26071e-222
NDC80	5.81644e-226	-0.869269	0	0.436	1.12129e-221
NUF2	5.81644e-226	-0.829018	0	0.436	1.12129e-221
MANF	6.93073e-226	-0.754361	0.877	0.979	1.33611e-221
NINJ2	8.72495e-226	0.65662	0.466	0.001	1.682e-221
PPIH	1.09507e-225	-0.778652	0.334	0.852	2.11108e-221
IL4R	1.18383e-225	0.845101	0.656	0.128	2.28219e-221
ASS1	1.3707e-225	0.832882	0.577	0.054	2.64244e-221
YAP1	2.78666e-225	0.726815	0.966	0.783	5.37213e-221
SUPT16H	3.49062e-225	-0.774773	0.866	0.973	6.72922e-221
FBL	3.83011e-225	-0.64768	0.917	0.984	7.38369e-221
MRPS18C	4.33021e-225	-0.605139	0.897	0.986	8.34777e-221
SKA3	5.71594e-225	-0.557106	0	0.435	1.10192e-220
OTUD1	6.59569e-225	1.08491	0.49	0.008	1.27152e-220
FAHD2A	7.19162e-225	-0.779552	0.344	0.873	1.3864e-220
DLGAP5	8.94517e-225	-1.0952	0.007	0.463	1.72445e-220
CPM	4.69623e-224	0.952728	0.993	0.872	9.05339e-220
PSMB6	4.72505e-224	-0.577627	0.997	0.998	9.10894e-220
DEPDC1	5.59569e-224	-0.825881	0	0.433	1.07874e-219
NFIA	7.26157e-224	0.922993	0.695	0.196	1.39989e-219
ALYREF	1.44333e-223	-0.749103	0.865	0.96	2.78244e-219
GLUL	1.62355e-223	0.869888	0.951	0.636	3.12988e-219
SGO2	1.63949e-223	-0.952114	0.027	0.519	3.1606e-219
CDCA3	1.74829e-223	-0.908927	0	0.432	3.37036e-219
MYDGF	1.80809e-223	-0.607755	0.996	1	3.48564e-219
KREMEN1	1.97204e-223	-0.753809	0.179	0.739	3.80169e-219
PITPNA-AS1	2.6324e-223	-0.634608	0.159	0.742	5.07475e-219
CHAF1A	2.64405e-223	-0.897582	0.05	0.566	5.09719e-219
AC016831.1	3.89976e-223	1.13203	0.705	0.208	7.51796e-219
MTURN	6.59063e-223	0.767977	0.553	0.035	1.27054e-218
MESD	1.77946e-222	-0.644805	0.828	0.973	3.43045e-218
DSCC1	1.83215e-222	-0.657329	0.01	0.474	3.53202e-218
FRAS1	2.63303e-222	-0.507635	0.003	0.447	5.07596e-218
COX14	4.55667e-222	0.648102	0.993	0.925	8.78436e-218
KIFC1	9.12476e-222	-0.977484	0.052	0.561	1.75907e-217
SRRM1	1.02613e-221	-0.59961	0.999	0.997	1.97817e-217
CHST2	1.69869e-221	-0.667498	0.032	0.536	3.27473e-217
CRELD2	2.61648e-221	-0.755588	0.544	0.93	5.04404e-217
PFKFB2	4.07274e-221	0.91769	0.734	0.252	7.85142e-217
SCN1A	5.86574e-221	0.733225	0.458	0.001	1.1308e-216
NIT2	8.0479e-221	-0.676735	0.626	0.95	1.55147e-216
COQ2	1.30362e-220	-0.709232	0.248	0.806	2.51312e-216
ESCO2	1.59409e-220	-0.732245	0	0.427	3.07308e-216
SNRPA1	2.87107e-220	-0.78293	0.762	0.95	5.53485e-216
S100A16	1.28777e-219	-0.707239	0.918	0.993	2.48257e-215
COMMD4	1.49312e-219	-0.684917	0.806	0.958	2.87843e-215
HSPB8	1.51412e-219	0.982911	0.76	0.325	2.91892e-215
TROAP	1.53413e-219	-0.565296	0	0.426	2.9575e-215
SUSD6	1.69351e-219	0.874186	0.698	0.204	3.26475e-215
BEX4	1.73015e-219	0.852831	0.834	0.364	3.33539e-215
ANKRD29	2.3469e-219	0.76473	0.525	0.024	4.52435e-215
COQ10B	3.87774e-219	0.753426	0.855	0.559	7.47551e-215
RPL27	5.19562e-219	-0.343503	1	1	1.00161e-214
FMO5	5.38072e-219	0.970223	0.662	0.146	1.03729e-214
PDZD11	5.6524e-219	-0.678555	0.363	0.879	1.08967e-214
SPDL1	5.92717e-219	-0.72084	0.028	0.52	1.14264e-214
NDUFB6	7.59522e-219	-0.643678	0.925	0.989	1.46421e-214
HPCAL1	9.15108e-219	0.797069	0.872	0.515	1.76414e-214
C19orf53	1.10919e-218	-0.491602	0.999	1	2.1383e-214
APBA2	1.47089e-218	-0.513215	0	0.424	2.83559e-214
SPATC1L	1.48359e-218	-0.543963	0.034	0.538	2.86006e-214
ARF4	1.5396e-218	0.601501	1	0.992	2.96804e-214
BANF1	2.27587e-218	-0.585296	0.986	0.997	4.38743e-214
SKIL	2.40788e-218	0.866102	0.887	0.62	4.64192e-214
BRCA1	2.66531e-218	-0.71409	0.013	0.474	5.13818e-214
CDCA4	4.66527e-218	-0.777323	0.057	0.571	8.99371e-214
AC009133.1	5.1041e-218	1.13088	0.665	0.156	9.83969e-214
LAMB1	5.65293e-218	-0.561616	0.005	0.451	1.08977e-213
NHLRC3	8.11975e-218	-0.661752	0.175	0.75	1.56532e-213
RFC5	8.13196e-218	-0.723956	0.063	0.586	1.56768e-213
FEN1	1.22855e-217	-1.13459	0.146	0.651	2.3684e-213
NDUFA10	1.26441e-217	-0.56026	0.928	0.993	2.43753e-213
GSTZ1	1.31713e-217	-0.706444	0.413	0.893	2.53917e-213
RAB3C	1.40499e-217	-0.520823	0	0.423	2.70855e-213
MCM6	3.40764e-217	-0.892752	0.079	0.603	6.56924e-213
ADGRF1	5.23479e-217	1.13285	0.458	0.002	1.00916e-212
AC005332.7	5.30729e-217	-0.741897	0.273	0.82	1.02314e-212
ASF1B	5.4555e-217	-0.773558	0.022	0.498	1.05171e-212
NR2F6	7.75068e-217	-0.594874	0.911	0.986	1.49418e-212
MAN1A2	1.00603e-216	-0.642663	0.782	0.976	1.93942e-212
CES1	2.88163e-216	0.837506	0.444	0	5.55521e-212
DHRS7	3.7218e-216	0.783818	0.977	0.838	7.17489e-212
SPAG1	5.2108e-216	0.706403	0.536	0.033	1.00454e-211
ASF1A	6.15887e-216	-0.825645	0.372	0.857	1.18731e-211
MRPS9	6.26037e-216	-0.706323	0.438	0.888	1.20687e-211
NCAPD3	9.22458e-216	-0.7933	0.117	0.655	1.77832e-211
MT-CO1	1.26623e-215	-0.480091	1	1	2.44104e-211
POLR2I	2.58911e-215	-0.599785	0.948	0.994	4.99129e-211
CDKN2AIPNL	2.63029e-215	-0.70681	0.332	0.856	5.07068e-211
MRPL19	2.64588e-215	-0.65723	0.73	0.957	5.10072e-211
CAPN2	3.84509e-215	0.70478	0.995	0.897	7.41256e-211
TRIP13	4.61241e-215	-0.587744	0.009	0.46	8.8918e-211
SHISA2	5.37214e-215	-1.06009	0.381	0.835	1.03564e-210
MCM7	1.27423e-214	-1.03887	0.445	0.798	2.45646e-210
KLHL24	1.36616e-214	0.999574	0.746	0.307	2.63369e-210
ATP6V1G1	3.20255e-214	-0.442532	1	1	6.17388e-210
C9orf116	4.20043e-214	-0.517261	0.02	0.494	8.09758e-210
POLR3K	4.72737e-214	-0.875097	0.437	0.842	9.11342e-210
LSM8	6.40747e-214	-0.577097	0.906	0.994	1.23523e-209
ELOB	7.01409e-214	-0.441163	0.999	1	1.35218e-209
HDGFL2	7.59382e-214	-0.70875	0.353	0.86	1.46394e-209
PSMA4	1.16503e-213	-0.582184	0.986	0.996	2.24595e-209
GNAQ	1.17376e-213	0.72758	0.979	0.838	2.26278e-209
APOL6	1.31243e-213	0.685924	0.46	0.004	2.53009e-209
DSTN	1.92405e-213	0.459818	1	1	3.70917e-209
PLGRKT	2.09154e-213	-0.716192	0.429	0.892	4.03206e-209
HJURP	2.32314e-213	-0.755972	0.005	0.439	4.47854e-209
GSTT2B	2.61954e-213	-0.858427	0.413	0.873	5.04996e-209
DENND4A	7.49415e-213	0.958356	0.682	0.199	1.44472e-208
NNMT	1.12139e-212	1.9074	0.509	0.03	2.16182e-208
RPS6KA3	1.23741e-212	0.852858	0.919	0.696	2.38548e-208
PDE3B	1.61029e-212	-0.467357	0.003	0.433	3.10432e-208
FAM111B	1.82626e-212	-1.03852	0.032	0.514	3.52066e-208
METRNL	2.0056e-212	0.928781	0.607	0.087	3.8664e-208
USP12	2.34871e-212	0.861801	0.744	0.305	4.52783e-208
TLE4	2.58484e-212	0.935915	0.636	0.112	4.98306e-208
EHMT2	3.41114e-212	-0.641676	0.161	0.725	6.57599e-208
OCLN	4.49972e-212	0.757915	0.911	0.692	8.67456e-208
ABAT	5.32464e-212	-0.660548	0.084	0.615	1.02648e-207
SPAG9	7.18876e-212	0.730401	0.997	0.927	1.38585e-207
CYTOR	1.27048e-211	-0.530561	0.044	0.549	2.44923e-207
PFDN4	1.53232e-211	-0.640147	0.666	0.957	2.95402e-207
CDK1	1.91785e-211	-1.62162	0.203	0.659	3.69723e-207
TMPO	2.54841e-211	-1.04382	0.442	0.824	4.91282e-207
HSPA4L	2.74321e-211	-0.686202	0.114	0.66	5.28835e-207
EPHA2	3.23914e-211	0.875651	0.944	0.685	6.2444e-207
GPI	3.97285e-211	-0.675037	0.839	0.964	7.65886e-207
GFOD1	4.43498e-211	-0.547606	0.016	0.476	8.54975e-207
RB1CC1	9.32099e-211	0.797564	0.946	0.778	1.7969e-206
CXCL1	9.501e-211	2.34669	0.552	0.045	1.8316e-206
TOB1	1.06252e-210	0.88899	0.915	0.615	2.04832e-206
STXBP1	1.12836e-210	0.895722	0.771	0.353	2.17524e-206
MRPS21	1.21082e-210	-0.494147	0.993	1	2.33422e-206
EXOSC8	1.9714e-210	-0.843894	0.513	0.895	3.80047e-206
SPSB1	2.1276e-210	0.851832	0.524	0.036	4.10158e-206
CALM3	2.17177e-210	-0.619456	0.912	0.987	4.18673e-206
NUCB2	3.03735e-210	-0.69869	0.768	0.966	5.85541e-206
ANXA4	5.02292e-210	0.653722	0.993	0.864	9.68318e-206
PKMYT1	7.48957e-210	-0.581959	0.003	0.427	1.44384e-205
CHMP4B	9.2067e-210	0.743732	0.956	0.776	1.77487e-205
RAB21	1.0112e-209	0.719607	0.934	0.708	1.94939e-205
CKS1B	1.84936e-209	-1.1138	0.64	0.874	3.56519e-205
C17orf75	2.00425e-209	-0.612719	0.154	0.715	3.86379e-205
PRR11	2.59228e-209	-0.628077	0	0.409	4.99739e-205
C17orf58	2.66708e-209	-0.603372	0.065	0.582	5.1416e-205
SLC22A3	7.51076e-209	0.785244	0.617	0.1	1.44793e-204
TTF2	9.58962e-209	-0.754804	0.148	0.691	1.84869e-204
MAP2K2	9.80706e-209	-0.533203	0.983	0.998	1.89061e-204
TCTEX1D2	1.13533e-208	-0.629792	0.086	0.619	2.18869e-204
RUVBL2	1.55424e-208	-0.709032	0.558	0.911	2.99626e-204
RRM1	2.11106e-208	-0.949989	0.425	0.799	4.0697e-204
DEPDC1B	2.39126e-208	-0.610043	0	0.407	4.60987e-204
C21orf58	3.64074e-208	-0.640882	0.015	0.468	7.01862e-204
GLIS3	3.91508e-208	0.823229	0.553	0.053	7.54748e-204
EIF3H	5.58793e-208	-0.473384	0.997	1	1.07724e-203
CCDC69	5.96764e-208	0.842156	0.632	0.12	1.15044e-203
NT5C3B	6.50307e-208	-0.677204	0.499	0.915	1.25366e-203
SHCBP1	7.25292e-208	-0.525549	0	0.407	1.39822e-203
LRR1	9.16041e-208	-0.71257	0.108	0.64	1.76594e-203
NONO	1.27591e-207	-0.57582	0.983	0.994	2.4597e-203
PCDH9	1.67635e-207	1.25122	0.64	0.152	3.23166e-203
UQCR10	1.68424e-207	-0.469077	1	1	3.24687e-203
TOMM22	1.76721e-207	-0.542739	0.942	0.994	3.40683e-203
IL6ST	2.00045e-207	0.705697	0.994	0.881	3.85647e-203
CTDSPL	2.35585e-207	-0.688015	0.626	0.941	4.54161e-203
FERMT1	3.20758e-207	-0.560816	0.038	0.528	6.18357e-203
HLA-DQA1	3.22455e-207	0.911511	0.428	0	6.21629e-203
LENG8	3.62452e-207	0.745359	0.871	0.655	6.98735e-203
SKP2	4.87749e-207	-0.593721	0.047	0.546	9.40282e-203
KIDINS220	5.75113e-207	0.862517	0.944	0.758	1.1087e-202
MAP1LC3A	8.51316e-207	0.763179	0.834	0.517	1.64117e-202
TUSC3	9.7644e-207	-0.692756	0.435	0.906	1.88238e-202
VPS29	1.14244e-206	-0.563555	0.978	0.994	2.20239e-202
LYN	1.44882e-206	1.00646	0.754	0.359	2.79303e-202
CKB	1.54501e-206	0.965137	0.889	0.397	2.97847e-202
ITGA6	3.02605e-206	0.857013	0.544	0.047	5.83363e-202
RARRES3	4.29979e-206	1.03928	0.63	0.124	8.28913e-202
DLG3	4.44678e-206	-0.834649	0.397	0.859	8.57251e-202
CNKSR3	6.67401e-206	1.69615	0.623	0.168	1.28662e-201
PLIN2	2.02052e-205	1.40976	0.958	0.809	3.89515e-201
CDCA5	2.59013e-205	-0.701165	0.008	0.441	4.99326e-201
S100A6	2.7796e-205	0.672306	1	1	5.3585e-201
PIN1	3.12685e-205	-0.597887	0.826	0.984	6.02795e-201
PPP4R1	5.82423e-205	0.73966	0.862	0.628	1.1228e-200
ARL5B	9.14833e-205	0.857921	0.91	0.684	1.76362e-200
XRCC2	2.15783e-204	-0.60017	0.007	0.435	4.15986e-200
MFSD9	2.51698e-204	-0.713146	0.075	0.589	4.85224e-200
RASSF6	5.99386e-204	-0.915315	0.152	0.686	1.1555e-199
SGPP2	1.28461e-203	1.09702	0.721	0.331	2.47647e-199
AKR1C1	1.30331e-203	-1.10459	0.794	0.9	2.51252e-199
THOC3	1.62386e-203	-0.660702	0.206	0.756	3.13048e-199
GLB1	1.67665e-203	-0.72623	0.601	0.941	3.23224e-199
TOMM20	2.78941e-203	-0.474391	1	1	5.37742e-199
SLIRP	3.13429e-203	-0.552866	0.999	1	6.04229e-199
NOP10	3.38672e-203	-0.497731	0.997	0.998	6.52893e-199
HYAL1	3.72268e-203	0.585765	0.436	0.002	7.17658e-199
FXYD3	7.65374e-203	0.79124	0.953	0.601	1.47549e-198
ATP5F1D	1.43333e-202	-0.460827	1	1	2.76317e-198
MTHFD1	3.26029e-202	-0.764994	0.323	0.81	6.2852e-198
CHCHD1	3.94507e-202	-0.554562	0.901	0.987	7.6053e-198
BOK	4.23709e-202	0.705107	0.563	0.061	8.16825e-198
ANKRD26	4.31024e-202	-0.660418	0.142	0.691	8.30928e-198
APLP2	4.92297e-202	0.486879	1	1	9.4905e-198
NUP58	5.4316e-202	0.819306	0.919	0.715	1.0471e-197
APRT	5.5366e-202	-0.492109	1	1	1.06735e-197
ATP2A3	1.1424e-201	-0.505722	0.003	0.417	2.20232e-197
HNRNPA3	2.2379e-201	-0.572404	1	1	4.31422e-197
NASP	6.19629e-201	-0.777455	0.964	0.991	1.19452e-196
KIF15	1.10241e-200	-0.610476	0	0.395	2.12523e-196
PSIP1	1.48745e-200	-0.85342	0.435	0.864	2.8675e-196
LINC00685	2.30648e-200	-0.639709	0.166	0.721	4.44643e-196
EID1	3.48625e-200	-0.49039	0.996	1	6.7208e-196
IGF2BP2	4.34436e-200	-0.658101	0.409	0.908	8.37506e-196
NENF	5.63933e-200	-0.553175	0.885	0.99	1.08715e-195
PIM3	6.42159e-200	0.702	0.995	0.949	1.23795e-195
RPL10	6.5999e-200	-0.33616	1	1	1.27233e-195
BRCC3	1.7158e-199	-0.666516	0.239	0.782	3.30772e-195
SESN3	2.00479e-199	-0.831019	0.411	0.829	3.86484e-195
VCAN	2.94222e-199	-0.665199	0.023	0.478	5.67201e-195
AC116407.1	3.28843e-199	0.903626	0.642	0.163	6.33944e-195
SPAG5	3.64336e-199	-0.741558	0.026	0.482	7.02366e-195
CIP2A	4.4061e-199	-0.709718	0.04	0.51	8.49407e-195
MYC	4.56229e-199	1.23193	0.838	0.459	8.79518e-195
SSR3	8.55104e-199	-0.485949	0.999	1	1.64847e-194
CRY1	1.35962e-198	0.836894	0.682	0.219	2.62108e-194
SREBF2	1.67348e-198	0.677863	0.944	0.721	3.22614e-194
NDUFC2	2.07949e-198	-0.455836	1	1	4.00883e-194
CCDC167	2.35532e-198	-0.633671	0.217	0.764	4.54059e-194
KIF2C	2.61318e-198	-0.655775	0	0.391	5.03769e-194
GEMIN6	2.84623e-198	-0.599567	0.141	0.678	5.48696e-194
KNL1	4.31004e-198	-0.728988	0.011	0.439	8.3089e-194
C12orf73	6.60878e-198	-0.625114	0.177	0.72	1.27404e-193
RPA3	8.5285e-198	-0.783059	0.768	0.929	1.64412e-193
MTRR	1.10455e-197	0.845286	0.747	0.351	2.12935e-193
TCF7L1	1.12532e-197	0.866727	0.71	0.219	2.1694e-193
BTF3L4	1.24513e-197	-0.544159	0.911	0.989	2.40036e-193
SUDS3	1.6909e-197	-0.654516	0.485	0.91	3.25971e-193
MLPH	2.02037e-197	0.740767	0.996	0.976	3.89487e-193
PRC1	2.97426e-197	-0.721011	0.031	0.49	5.73378e-193
RPL26L1	3.02333e-197	-0.56748	0.842	0.975	5.82838e-193
TBCA	3.32127e-197	-0.434809	1	1	6.40275e-193
PMAIP1	3.4485e-197	1.09693	0.829	0.495	6.64801e-193
ANXA1	3.52458e-197	1.10031	0.996	0.946	6.79469e-193
CPEB4	3.54013e-197	0.874539	0.796	0.398	6.82466e-193
HIVEP2	3.70154e-197	0.90711	0.592	0.098	7.13582e-193
WDR54	4.24302e-197	-0.6654	0.099	0.618	8.17969e-193
CCDC58	4.96044e-197	-0.636389	0.263	0.801	9.56274e-193
GINS1	6.8792e-197	-0.433769	0	0.388	1.32617e-192
ZNF322	9.71316e-197	-0.859604	0.354	0.849	1.8725e-192
VKORC1	1.12513e-196	-0.611977	0.883	0.982	2.16903e-192
WDHD1	1.14809e-196	-0.558517	0.028	0.487	2.21329e-192
ACADL	1.47861e-196	0.765536	0.585	0.085	2.85046e-192
CCDC51	1.5904e-196	-0.579716	0.106	0.628	3.06598e-192
NDUFS2	1.92346e-196	-0.553192	0.92	0.989	3.70805e-192
TUBA1B	2.23746e-196	-1.39411	0.998	0.997	4.31337e-192
TPR	2.5055e-196	-0.600291	0.925	0.983	4.83011e-192
CASZ1	4.55287e-196	0.872293	0.623	0.125	8.77703e-192
NUDT16L1	5.5824e-196	-0.712307	0.784	0.951	1.07618e-191
EPHA7	6.06144e-196	-0.439951	0	0.387	1.16852e-191
NRM	6.44035e-196	-0.462113	0.015	0.45	1.24157e-191
ST13	1.01746e-195	-0.44462	0.999	1	1.96146e-191
ST3GAL1	1.34261e-195	1.03808	0.619	0.133	2.58828e-191
RAB25	1.50165e-195	-0.501783	0.985	0.999	2.89488e-191
SLC25A39	1.66434e-195	-0.578875	0.894	0.986	3.20851e-191
SCG5	1.7561e-195	-0.536566	0.013	0.443	3.38541e-191
GDI2	4.52478e-195	-0.540116	0.97	0.998	8.72288e-191
SYT15	5.4609e-195	0.61663	0.454	0.012	1.05275e-190
NHP2	7.11582e-195	-0.594694	0.952	0.986	1.37179e-190
CAST	1.13543e-194	0.643898	1	0.983	2.18887e-190
HIST3H2A	1.88332e-194	-0.51228	0.03	0.49	3.63067e-190
TMEM243	3.01846e-194	0.690587	0.995	0.927	5.81899e-190
ZDHHC12	3.43511e-194	-0.67923	0.536	0.918	6.6222e-190
CFAP221	4.12228e-194	0.520024	0.421	0.002	7.94694e-190
ELOVL4	4.65773e-194	-0.420241	0	0.384	8.97918e-190
GALNT6	7.05124e-194	-0.496183	0.02	0.462	1.35934e-189
B4GALT5	9.2422e-194	0.74407	0.932	0.729	1.78171e-189
RAB27B	9.2816e-194	1.26575	0.571	0.104	1.78931e-189
SUCLG1	9.90544e-194	-0.535433	0.93	0.99	1.90957e-189
FBP1	1.02922e-193	0.749367	0.887	0.624	1.98413e-189
TTK	1.37609e-193	-0.634017	0	0.383	2.65282e-189
DTD1	1.57702e-193	-0.671646	0.58	0.935	3.04018e-189
ZNF217	2.07456e-193	-0.41797	0.01	0.415	3.99934e-189
CBR1	3.22975e-193	-0.678144	0.734	0.961	6.22631e-189
SLC12A2	3.68239e-193	-0.679765	0.909	0.987	7.0989e-189
TRMT112	3.83244e-193	-0.486681	1	1	7.38817e-189
NABP2	4.10083e-193	-0.659099	0.257	0.777	7.90557e-189
LCN2	5.2006e-193	1.24173	0.411	0.001	1.00257e-188
PSMD7	5.81465e-193	-0.577729	0.967	0.994	1.12095e-188
RPGRIP1L	6.07594e-193	-0.483132	0.029	0.485	1.17132e-188
MRPS33	6.0955e-193	-0.544646	0.883	0.988	1.17509e-188
EIF3M	8.12174e-193	-0.488931	0.987	1	1.56571e-188
OGG1	1.02101e-192	-0.624434	0.105	0.622	1.96831e-188
TSC22D2	1.22768e-192	0.839823	0.805	0.484	2.36672e-188
SNF8	1.23382e-192	-0.561579	0.872	0.982	2.37857e-188
CD40	1.30736e-192	0.568094	0.403	0	2.52032e-188
ODF3B	1.70234e-192	0.598673	0.452	0.013	3.28177e-188
UQCC3	2.19176e-192	-0.622569	0.732	0.951	4.22528e-188
GPBP1	2.36369e-192	0.627893	0.988	0.917	4.55672e-188
DSP	2.38401e-192	-1.10241	0.642	0.896	4.59589e-188
CYC1	3.3709e-192	-0.545774	0.97	0.995	6.49842e-188
METTL9	4.3696e-192	-0.557015	0.826	0.978	8.42371e-188
MEF2C	5.43414e-192	0.826604	0.589	0.101	1.04759e-187
PHF6	6.27098e-192	-0.611164	0.226	0.766	1.20892e-187
RSL1D1	6.41859e-192	-0.513618	0.99	1	1.23738e-187
PLK3	9.41835e-192	0.955093	0.737	0.313	1.81567e-187
PPP1CC	9.84714e-192	-0.551079	0.95	0.994	1.89833e-187
RIC3	1.63903e-191	0.55703	0.44	0.009	3.15973e-187
CD36	1.93594e-191	0.922791	0.707	0.25	3.7321e-187
BTG2	2.23882e-191	1.08474	0.824	0.46	4.316e-187
PFKFB3	2.28107e-191	0.897144	0.607	0.111	4.39745e-187
MLLT11	2.7206e-191	-0.610019	0.077	0.564	5.24478e-187
LTC4S	2.81366e-191	-0.607859	0.094	0.608	5.42418e-187
SEMA4B	3.14794e-191	0.848489	0.609	0.123	6.0686e-187
CDC6	3.56244e-191	-0.791445	0.036	0.483	6.86768e-187
ACADVL	4.26794e-191	0.651701	0.964	0.785	8.22774e-187
KIF23	7.52039e-191	-0.94359	0.058	0.523	1.44978e-186
RPL37A	9.68414e-191	-0.279286	1	1	1.86691e-186
BIRC3	1.17818e-190	0.87301	0.468	0.02	2.2713e-186
SMC6	1.58175e-190	-0.684993	0.204	0.737	3.0493e-186
KLF4	2.73894e-190	1.22467	0.633	0.142	5.28014e-186
EZH2	5.20025e-190	-0.778772	0.201	0.732	1.0025e-185
MRPS2	7.5318e-190	-0.629656	0.558	0.912	1.45198e-185
STK17A	8.80925e-190	0.760322	0.981	0.889	1.69825e-185
HAUS1	1.07187e-189	-0.637477	0.197	0.728	2.06636e-185
POLD2	1.45e-189	-0.635543	0.805	0.963	2.79532e-185
TRAPPC2L	2.83253e-189	-0.54892	0.913	0.99	5.46056e-185
MIR4435-2HG	4.19357e-189	-0.543446	0.084	0.588	8.08436e-185
DEK	6.14483e-189	-0.838471	0.991	0.983	1.1846e-184
XPO1	6.96291e-189	-0.671646	0.73	0.947	1.34231e-184
POP7	7.48077e-189	-0.707934	0.62	0.907	1.44214e-184
LPL	1.00583e-188	1.06316	0.742	0.33	1.93904e-184
CDCA7	1.05659e-188	-0.662987	0.014	0.431	2.0369e-184
FAM20A	1.18518e-188	0.867247	0.722	0.286	2.28479e-184
CISD2	1.75861e-188	-0.597003	0.825	0.973	3.39024e-184
LIN7A	4.75472e-188	-0.515993	0.042	0.508	9.16615e-184
TIMM8A	5.53598e-188	-0.622812	0.136	0.656	1.06723e-183
COPS9	7.09703e-188	-0.452695	0.996	1	1.36817e-183
SFXN1	1.00049e-187	-0.648689	0.29	0.794	1.92875e-183
CDC42EP4	1.00114e-187	0.815755	0.668	0.218	1.93e-183
KIFC3	1.3552e-187	0.702854	0.57	0.087	2.61256e-183
SEPT7	1.8797e-187	-0.539988	0.977	0.995	3.62369e-183
TUBA1A	2.40928e-187	0.895988	0.819	0.334	4.64461e-183
TIMELESS	2.45338e-187	-0.604864	0.068	0.553	4.72962e-183
CLDN4	3.11981e-187	0.748909	0.999	0.985	6.01437e-183
CACYBP	3.17344e-187	-0.66473	0.924	0.978	6.11776e-183
BNIP3	3.66392e-187	-1.01299	0.944	0.989	7.06331e-183
EVA1A	4.63911e-187	0.86049	0.861	0.586	8.94328e-183
PLK2	6.14669e-187	-1.03235	0.466	0.864	1.18496e-182
CSRP2	8.74265e-187	-0.802376	0.201	0.722	1.68541e-182
CLIC1	1.3488e-186	-0.505858	1	1	2.60022e-182
AC016831.5	1.35797e-186	0.9026	0.558	0.088	2.6179e-182
MSMO1	3.51027e-186	0.821692	0.997	0.959	6.76709e-182
ATP6AP1	4.18838e-186	-0.549565	0.914	0.979	8.07436e-182
PDIA4	4.88978e-186	-0.573422	0.897	0.987	9.42651e-182
CEP152	7.4879e-186	-0.559447	0.039	0.496	1.44352e-181
GMPS	8.75262e-186	-0.682341	0.553	0.893	1.68733e-181
BRI3BP	1.86919e-185	-0.768704	0.311	0.777	3.60343e-181
SYTL1	3.55626e-185	-0.670435	0.219	0.738	6.85575e-181
BRCA2	4.01038e-185	-0.764517	0.077	0.563	7.73122e-181
ACYP1	8.28682e-185	-0.693035	0.196	0.715	1.59753e-180
PER1	9.2079e-185	0.850582	0.742	0.366	1.7751e-180
HSD17B4	1.16453e-184	0.591006	0.999	0.959	2.24498e-180
GNPDA1	1.42765e-184	-0.666986	0.543	0.915	2.75223e-180
AURKA	1.54277e-184	-0.92933	0.089	0.576	2.97415e-180
R3HDM1	1.84518e-184	-0.557865	0.113	0.624	3.55714e-180
MRPL1	2.23843e-184	-0.633576	0.606	0.941	4.31524e-180
HSD11B2	2.27956e-184	-0.505761	0.017	0.435	4.39454e-180
FBXO22	2.28987e-184	-0.663906	0.405	0.873	4.41442e-180
IER3	2.35906e-184	1.47879	0.77	0.353	4.5478e-180
SSX2IP	3.28555e-184	-0.522675	0.061	0.54	6.33388e-180
RFC2	3.62996e-184	-0.817977	0.246	0.733	6.99783e-180
ANAPC5	5.41761e-184	-0.604126	0.714	0.947	1.04441e-179
FOXO3	6.88106e-184	0.992495	0.789	0.392	1.32653e-179
ETS1	9.45937e-184	0.647345	0.405	0.003	1.82358e-179
SLC39A4	1.07531e-183	0.614428	0.432	0.011	2.07298e-179
STX11	2.322e-183	0.612101	0.408	0.004	4.47636e-179
ARAP2	2.67565e-183	0.860632	0.703	0.335	5.15811e-179
MSH2	3.07509e-183	-0.716006	0.128	0.63	5.92816e-179
FH	5.35125e-183	-0.638775	0.612	0.933	1.03161e-178
UBE2D3	7.05387e-183	0.475119	1	0.998	1.35984e-178
CAPZB	8.49268e-183	-0.502262	0.989	0.999	1.63722e-178
MTAP	8.6435e-183	-0.731979	0.341	0.822	1.66629e-178
TNFRSF10B	1.15908e-182	0.739663	0.872	0.608	2.23447e-178
WTAP	1.36611e-182	0.732939	0.966	0.841	2.63358e-178
ADRB1	1.90623e-182	-0.669344	0.068	0.548	3.67483e-178
COMMD8	2.35239e-182	-0.610429	0.242	0.761	4.53494e-178
ZFP42	6.04986e-182	-0.48563	0	0.363	1.16629e-177
CDC123	2.37923e-181	-0.561914	0.815	0.967	4.58668e-177
SLC2A4RG	2.9189e-181	-0.666466	0.573	0.91	5.62705e-177
FAM69B	3.53347e-181	-0.546748	0.068	0.545	6.81182e-177
LNX2	3.70776e-181	0.727906	0.779	0.423	7.14782e-177
SUMO1	3.89305e-181	-0.474004	0.989	0.998	7.50503e-177
NTAN1	4.5349e-181	-0.544261	0.088	0.582	8.74237e-177
TFCP2L1	4.93285e-181	0.902058	0.66	0.194	9.50955e-177
EMID1	5.48731e-181	-0.432036	0.003	0.38	1.05784e-176
CHSY3	7.65266e-181	-0.497528	0.03	0.468	1.47528e-176
DUSP16	1.11932e-180	0.843039	0.742	0.409	2.15782e-176
AL355338.1	1.13466e-180	-0.501281	0.062	0.535	2.1874e-176
RPL37	1.15056e-180	-0.283887	1	1	2.21805e-176
SRGAP1	1.19838e-180	-0.458379	0.015	0.422	2.31023e-176
RNASE4	3.26432e-180	0.548544	0.435	0.014	6.29295e-176
RAB6B	4.20555e-180	-0.391007	0	0.36	8.10747e-176
OLFML3	4.20555e-180	-0.583702	0	0.36	8.10747e-176
MCRIP2	1.06518e-179	-0.574368	0.815	0.978	2.05346e-175
MAFB	1.59362e-179	1.00459	0.452	0.022	3.07217e-175
NAPA	1.70851e-179	0.600257	0.956	0.738	3.29366e-175
MCM3	2.33883e-179	-0.972894	0.399	0.78	4.5088e-175
MAPK12	2.43732e-179	-0.419577	0.01	0.406	4.69867e-175
DAZAP2	2.66147e-179	0.588745	0.983	0.911	5.13078e-175
ARHGEF39	3.48936e-179	-0.48857	0	0.358	6.72679e-175
NUP37	3.63471e-179	-0.642902	0.336	0.825	7.00699e-175
CDCA8	4.84155e-179	-0.67494	0.01	0.403	9.33354e-175
PTPRK	8.43251e-179	0.663725	0.842	0.591	1.62562e-174
BRD2	1.50437e-178	0.645737	0.992	0.947	2.90013e-174
LYSMD2	1.94133e-178	0.538751	0.385	0.001	3.7425e-174
TGIF1	2.31071e-178	0.838316	0.892	0.63	4.45458e-174
PLK1	2.37752e-178	-0.928674	0.013	0.406	4.58337e-174
PDZD2	3.34991e-178	0.684151	0.559	0.083	6.45795e-174
CDC25A	4.34411e-178	-0.493121	0.007	0.393	8.37457e-174
SCTR	4.87861e-178	0.538776	0.377	0	9.40498e-174
CWC27	5.58518e-178	-0.655151	0.422	0.864	1.07671e-173
HSPE1	5.60822e-178	-0.528649	1	1	1.08115e-173
AC090204.1	5.89679e-178	-0.605976	0.199	0.716	1.13678e-173
RAP1A	6.77764e-178	0.603585	0.964	0.833	1.30659e-173
MEA1	7.1791e-178	-0.639298	0.536	0.912	1.38399e-173
RPL39L	1.11449e-177	-0.619138	0.102	0.588	2.14851e-173
ID3	1.48964e-177	-0.864575	0.813	0.949	2.87173e-173
NPM3	2.90705e-177	-0.660218	0.254	0.75	5.60421e-173
PRKAR1A	4.13618e-177	0.525949	0.999	0.99	7.97373e-173
PTGES3	4.18145e-177	-0.563281	1	1	8.061e-173
SEMA4A	5.0711e-177	0.833871	0.699	0.294	9.77607e-173
PSRC1	5.26436e-177	-0.585141	0.009	0.4	1.01486e-172
SCP2	6.75062e-177	0.524977	0.997	0.969	1.30138e-172
FAH	2.26999e-176	-0.595996	0.766	0.945	4.37609e-172
HSP90AA1	2.63729e-176	0.751511	1	1	5.08418e-172
IQCN	2.78927e-176	0.682347	0.404	0.006	5.37715e-172
ZSWIM6	4.24346e-176	0.863244	0.57	0.118	8.18054e-172
ARHGEF12	7.29796e-176	0.793351	0.905	0.679	1.4069e-171
MAGED2	9.40503e-176	-0.66842	0.766	0.951	1.8131e-171
LYPLA1	1.0932e-175	-0.522597	0.926	0.987	2.10747e-171
HEXIM1	1.29889e-175	0.860458	0.773	0.448	2.504e-171
AADAC	1.82232e-175	0.697113	0.373	0	3.51307e-171
MIR4458HG	1.82232e-175	0.560183	0.373	0	3.51307e-171
MBNL2	2.5772e-175	0.803245	0.638	0.188	4.96832e-171
IMMT	2.74918e-175	-0.584675	0.67	0.945	5.29987e-171
TSC22D3	2.79714e-175	0.99837	0.838	0.501	5.39234e-171
DEDD2	3.84532e-175	0.764128	0.717	0.333	7.41301e-171
COTL1	3.95976e-175	-0.295549	0.046	0.469	7.63363e-171
RNF19A	4.5959e-175	0.764171	0.71	0.318	8.85997e-171
ATP6V1F	6.36958e-175	-0.46211	0.992	0.999	1.22793e-170
DUSP23	7.91824e-175	0.688276	0.785	0.491	1.52648e-170
CSF3	1.02804e-174	1.44166	0.387	0.002	1.98185e-170
PTK2B	1.64588e-174	0.694441	0.505	0.06	3.17293e-170
EMC6	1.67545e-174	-0.493251	0.957	0.993	3.22992e-170
ZNHIT3	2.27785e-174	-0.597177	0.609	0.927	4.39123e-170
DAP	2.94929e-174	0.660562	0.826	0.521	5.68564e-170
PAPSS2	4.22099e-174	0.810101	0.607	0.136	8.13723e-170
HOMER3	4.39801e-174	-0.405084	0.004	0.373	8.47849e-170
PLA2G10	5.15029e-174	0.59052	0.402	0.007	9.92873e-170
MLF2	6.57168e-174	-0.460044	0.993	1	1.26689e-169
CWC15	6.62785e-174	-0.587602	0.66	0.947	1.27772e-169
ESAM	8.60964e-174	0.753108	0.619	0.145	1.65977e-169
UROS	9.45412e-174	-0.590711	0.591	0.931	1.82257e-169
TSKU	1.06404e-173	-0.359224	0	0.348	2.05126e-169
POLQ	1.06404e-173	-0.445074	0	0.348	2.05126e-169
SFXN4	1.42761e-173	-0.599978	0.233	0.745	2.75215e-169
MRPS25	1.50663e-173	-0.548648	0.83	0.982	2.90449e-169
JAK1	2.29665e-173	0.632172	0.988	0.888	4.42749e-169
PHF19	2.60931e-173	-0.743512	0.179	0.663	5.03023e-169
GALNT10	3.65731e-173	0.80311	0.718	0.33	7.05055e-169
TBC1D7	3.89877e-173	-0.576467	0.23	0.748	7.51604e-169
CDKN1A	5.55408e-173	0.884537	0.797	0.345	1.07072e-168
FA2H	5.73123e-173	-0.510994	0.076	0.549	1.10487e-168
MRM2	6.43075e-173	-0.640814	0.293	0.785	1.23972e-168
GPX8	8.63278e-173	-0.397459	0	0.347	1.66423e-168
CACNB4	9.24498e-173	0.793085	0.5	0.057	1.78225e-168
EXOSC9	1.62237e-172	-0.67349	0.295	0.774	3.12761e-168
ZNF165	2.14111e-172	0.961495	0.615	0.173	4.12763e-168
HIST1H1B	2.65523e-172	-0.939427	0.003	0.364	5.11876e-168
SLF1	2.92589e-172	-0.542691	0.06	0.514	5.64053e-168
TOPBP1	2.97849e-172	-0.67416	0.167	0.663	5.74193e-168
GSTM3	3.73922e-172	-0.682334	0.248	0.741	7.20847e-168
SLC6A8	4.87681e-172	-0.608699	0.165	0.675	9.40151e-168
LAPTM4A	5.10873e-172	0.47833	1	0.994	9.84861e-168
PTHLH	7.05919e-172	-0.712164	0.003	0.366	1.36087e-167
TSFM	9.59033e-172	-0.627903	0.439	0.868	1.84882e-167
PER3	1.76118e-171	0.639046	0.479	0.043	3.3952e-167
CERCAM	2.67946e-171	-0.394888	0.008	0.384	5.16546e-167
UBAP1	2.72305e-171	0.665341	0.746	0.439	5.2495e-167
SLBP	3.22441e-171	-0.821195	0.824	0.934	6.21601e-167
MRPL9	3.60691e-171	-0.614968	0.552	0.91	6.95339e-167
TMED3	3.85672e-171	-0.523904	0.928	0.982	7.43499e-167
HHIP-AS1	4.45348e-171	0.830959	0.744	0.353	8.58542e-167
EEF2	5.0593e-171	-0.402967	1	1	9.75332e-167
TMEM256	7.77756e-171	-0.469856	0.974	0.998	1.49936e-166
TK1	9.29018e-171	-0.668828	0.103	0.577	1.79096e-166
DOCK9	1.04699e-170	0.7202	0.74	0.397	2.01838e-166
RHOC	1.31869e-170	-0.584256	0.725	0.946	2.54217e-166
SH3RF1	1.3661e-170	0.741459	0.661	0.229	2.63357e-166
SV2A	1.74454e-170	-0.424696	0.013	0.4	3.36313e-166
ABCC9	2.02308e-170	0.569164	0.394	0.006	3.90009e-166
HTATSF1	2.61202e-170	-0.64829	0.594	0.921	5.03545e-166
NAXE	2.84733e-170	-0.529738	0.923	0.983	5.48908e-166
CFTR	4.04555e-170	0.936429	0.641	0.212	7.799e-166
C6orf62	6.10504e-170	0.658004	0.962	0.792	1.17693e-165
RTKN2	6.3194e-170	-0.625464	0.06	0.514	1.21825e-165
RBM8A	7.0905e-170	-0.487297	0.999	1	1.36691e-165
SAP30	8.06938e-170	-0.569949	0.095	0.573	1.55561e-165
ANG	1.19624e-169	0.610764	0.511	0.058	2.3061e-165
CKAP2L	1.281e-169	-0.564389	0	0.341	2.46951e-165
FZD7	1.286e-169	0.57017	0.415	0.014	2.47916e-165
SMIM22	1.40453e-169	0.798938	0.768	0.367	2.70766e-165
CTSB	1.63479e-169	0.794157	0.978	0.889	3.15155e-165
RPS9	1.78999e-169	-0.297191	1	1	3.45074e-165
LARGE2	1.83244e-169	-0.520122	0.085	0.557	3.53258e-165
EEF1AKMT1	2.09394e-169	-0.556484	0.145	0.644	4.0367e-165
MRPL44	2.38935e-169	-0.589067	0.35	0.821	4.60619e-165
AFF4	2.41023e-169	0.60536	0.964	0.853	4.64643e-165
CSE1L	2.53048e-169	-0.723119	0.42	0.831	4.87827e-165
LPAR1	3.51204e-169	-0.39627	0.009	0.386	6.7705e-165
PIMREG	3.62448e-169	-0.49976	0	0.341	6.98727e-165
COMMD3	3.70263e-169	-0.599962	0.63	0.939	7.13794e-165
NEDD1	6.37109e-169	-0.569848	0.143	0.643	1.22822e-164
SEMA3E	1.09567e-168	-0.436303	0.021	0.422	2.11224e-164
TNFSF14	3.46886e-168	0.685502	0.36	0	6.68727e-164
CLIP1	4.73255e-168	0.798415	0.925	0.757	9.12341e-164
RARS	5.36436e-168	-0.598154	0.563	0.91	1.03414e-163
NDUFAF8	7.98482e-168	-0.542555	0.867	0.965	1.53931e-163
HAS2	8.1716e-168	-0.412353	0	0.338	1.57532e-163
ACBD6	8.44802e-168	-0.564025	0.654	0.943	1.62861e-163
SLC7A6	1.12628e-167	0.714533	0.569	0.122	2.17123e-163
E2F8	2.30491e-167	-0.480218	0	0.337	4.4434e-163
TMEM237	2.96725e-167	-0.55971	0.109	0.588	5.72026e-163
NAT14	4.65605e-167	-0.596366	0.258	0.762	8.97593e-163
TEX30	5.08379e-167	-0.652476	0.126	0.6	9.80053e-163
SRPX2	6.49626e-167	-0.388307	0	0.337	1.25235e-162
CXCL3	8.17482e-167	1.89652	0.68	0.303	1.57594e-162
MRPL28	2.20699e-166	-0.565471	0.73	0.951	4.25463e-162
PIK3C2G	2.86858e-166	-0.545472	0.041	0.468	5.53006e-162
PABPC1	3.34272e-166	-0.412179	1	1	6.44409e-162
MARCH6	3.38898e-166	0.619499	0.895	0.676	6.53328e-162
NCKAP5	4.20606e-166	-0.441641	0.002	0.34	8.10844e-162
C11orf58	4.469e-166	-0.424954	0.997	1	8.61534e-162
ZNF793	5.71868e-166	-0.44227	0.013	0.394	1.10245e-161
GNAI1	6.02018e-166	-0.613725	0.386	0.831	1.16057e-161
ADAM17	6.75089e-166	0.709397	0.74	0.443	1.30144e-161
PIFO	6.85117e-166	-0.588784	0.229	0.732	1.32077e-161
ATP6V0E2	8.73967e-166	-0.56033	0.16	0.656	1.68483e-161
DRAM1	8.94924e-166	0.575773	0.999	0.968	1.72523e-161
HLA-DMB	1.15869e-165	0.5169	0.355	0	2.23372e-161
EMP3	1.60445e-165	1.07141	0.6	0.159	3.09306e-161
HMGN2	3.04213e-165	-0.839056	0.994	0.999	5.86461e-161
HTATIP2	3.71644e-165	-0.624601	0.354	0.815	7.16455e-161
SMC1A	4.01709e-165	-0.748005	0.73	0.912	7.74414e-161
NTN1	5.06522e-165	-0.402434	0.004	0.357	9.76473e-161
SNHG12	6.32416e-165	0.732536	0.856	0.565	1.21917e-160
DDX17	6.96343e-165	0.513318	1	0.998	1.34241e-160
MACROD2	9.88357e-165	0.949645	0.586	0.184	1.90535e-160
KRT19	1.04492e-164	-0.634446	0.999	1	2.0144e-160
FAM177A1	1.267e-164	0.554286	0.999	0.992	2.44252e-160
LYST	1.43481e-164	0.749117	0.597	0.153	2.76604e-160
TMEM223	1.4664e-164	-0.564062	0.235	0.737	2.82693e-160
MEF2D	2.80044e-164	0.709378	0.611	0.167	5.39868e-160
CLDN9	3.23129e-164	-0.624273	0.086	0.543	6.22929e-160
CNPY3	4.70531e-164	-0.576996	0.275	0.776	9.07089e-160
KIAA1586	4.92224e-164	-0.509483	0.083	0.545	9.4891e-160
LDHA	5.10129e-164	-0.780857	1	0.999	9.83427e-160
NR1H2	5.45809e-164	0.638294	0.802	0.527	1.05221e-159
EPRS	6.03085e-164	-0.56052	0.846	0.976	1.16263e-159
DPCD	7.40118e-164	-0.565022	0.214	0.713	1.4268e-159
HPF1	1.03762e-163	-0.641472	0.472	0.863	2.00033e-159
NUP210	1.25558e-163	-0.558735	0.125	0.605	2.42051e-159
BOLA3	1.94784e-163	-0.512424	0.915	0.981	3.75505e-159
DTL	2.51599e-163	-0.483666	0	0.33	4.85032e-159
ZKSCAN1	3.27444e-163	-0.694567	0.458	0.863	6.31246e-159
SKA1	7.04235e-163	-0.3996	0	0.329	1.35762e-158
PCGF2	7.23858e-163	-0.609146	0.465	0.875	1.39545e-158
PLK4	1.47749e-162	-0.406802	0.003	0.347	2.84831e-158
MYO9A	1.58639e-162	0.729515	0.768	0.502	3.05824e-158
PSMD8	2.13121e-162	-0.42814	0.999	1	4.10855e-158
UCHL5	2.36101e-162	-0.623244	0.53	0.889	4.55156e-158
ATP2C2	2.60974e-162	0.69002	0.627	0.209	5.03106e-158
PIP5K1B	3.11888e-162	0.745023	0.63	0.217	6.01259e-158
ITGA3	3.38985e-162	0.799161	0.782	0.431	6.53496e-158
MLF1	3.40612e-162	0.771888	0.728	0.396	6.56633e-158
VPS37B	3.94458e-162	0.669494	0.886	0.664	7.60436e-158
WDR77	4.04263e-162	-0.622822	0.579	0.904	7.79338e-158
BLM	4.13667e-162	-0.461342	0.003	0.346	7.97468e-158
ALG8	4.25344e-162	-0.583314	0.251	0.744	8.19979e-158
NSL1	4.70114e-162	-0.584895	0.352	0.823	9.06287e-158
REEP4	4.98534e-162	-0.570137	0.148	0.636	9.61073e-158
LRP1	7.61947e-162	-0.426469	0.056	0.489	1.46888e-157
EEA1	1.05628e-161	-0.621754	0.634	0.931	2.0363e-157
RNF130	1.06418e-161	0.537092	0.432	0.025	2.05153e-157
FAM161A	1.1944e-161	-0.523112	0.053	0.486	2.30256e-157
TBC1D19	1.20701e-161	-0.595244	0.075	0.52	2.32687e-157
CYP51A1	1.29908e-161	0.723892	0.708	0.353	2.50437e-157
UCHL3	1.61025e-161	-0.536118	0.799	0.96	3.10425e-157
CEP290	2.13996e-161	-0.606172	0.198	0.695	4.12542e-157
BX284668.5	2.28633e-161	0.740267	0.68	0.308	4.40759e-157
LRRCC1	2.46953e-161	-0.648806	0.222	0.71	4.76076e-157
RASSF5	3.63173e-161	0.629594	0.442	0.032	7.00125e-157
ACTN4	3.70597e-161	0.563768	0.999	0.969	7.14437e-157
KCNMA1	4.01479e-161	-0.79961	0.059	0.486	7.73971e-157
CD274	4.32404e-161	0.711212	0.406	0.018	8.33589e-157
AQP3	4.91897e-161	-0.725435	0.999	0.999	9.4828e-157
TRAPPC1	6.58848e-161	-0.450783	0.986	0.998	1.27013e-156
HNRNPM	8.34568e-161	-0.546392	0.997	1	1.60888e-156
PSMA5	1.07643e-160	-0.491258	0.956	0.99	2.07515e-156
MMP28	1.34213e-160	0.628274	0.523	0.072	2.58736e-156
FAM217B	1.42792e-160	-0.534078	0.148	0.638	2.75275e-156
PGP	1.88435e-160	-0.64869	0.762	0.929	3.63265e-156
TAF11	1.91979e-160	-0.563182	0.515	0.908	3.70097e-156
MRPL16	2.74524e-160	-0.575187	0.621	0.925	5.29227e-156
C6orf203	2.76523e-160	-0.492976	0.137	0.62	5.3308e-156
VPS35	2.83326e-160	-0.52539	0.889	0.979	5.46196e-156
UAP1	3.50469e-160	0.807449	0.779	0.559	6.75634e-156
SPARC	4.04225e-160	-0.451753	0.009	0.338	7.79265e-156
PRSS22	4.11777e-160	0.869487	0.657	0.246	7.93824e-156
TRIAP1	5.20915e-160	-0.604471	0.368	0.831	1.00422e-155
DCK	5.33563e-160	-0.650744	0.191	0.671	1.0286e-155
GPC3	8.72114e-160	-0.420201	0.013	0.382	1.68126e-155
DMAC1	1.00334e-159	-0.590206	0.599	0.923	1.93424e-155
MRGBP	1.43184e-159	-0.524875	0.155	0.641	2.76031e-155
RSRP1	1.68779e-159	0.687177	0.925	0.749	3.25373e-155
DYRK3	1.72875e-159	0.551895	0.423	0.025	3.33269e-155
PSMC3IP	1.81206e-159	-0.470063	0.019	0.4	3.4933e-155
HSPB11	2.96943e-159	-0.635572	0.493	0.885	5.72447e-155
MCM8	2.98656e-159	-0.562164	0.048	0.469	5.75749e-155
FKBP1A	5.98889e-159	-0.424591	0.997	1	1.15454e-154
TXNDC12	6.29633e-159	-0.569993	0.662	0.934	1.21381e-154
ATF6	1.37715e-158	0.721008	0.795	0.559	2.65487e-154
DNMT3A	1.55699e-158	-0.49604	0.1	0.565	3.00157e-154
PPM1K	1.92049e-158	-0.52302	0.127	0.605	3.70231e-154
NUDCD2	2.24798e-158	-0.564062	0.763	0.96	4.33366e-154
PCNA	3.45298e-158	-0.954316	0.605	0.806	6.65666e-154
IL32	3.86748e-158	0.818478	0.376	0.008	7.45573e-154
MGME1	3.89498e-158	-0.581538	0.125	0.596	7.50874e-154
MCTS1	4.09157e-158	-0.515259	0.838	0.965	7.88772e-154
CWC25	5.37425e-158	0.641808	0.778	0.495	1.03605e-153
WDR25	5.69967e-158	-0.61907	0.168	0.642	1.09878e-153
CCDC138	8.79715e-158	-0.432409	0.022	0.404	1.69591e-153
ZNF431	9.31323e-158	-0.580314	0.217	0.713	1.7954e-153
PRKX	9.58049e-158	-0.352324	0.006	0.35	1.84693e-153
TIMM17B	1.09983e-157	-0.538521	0.717	0.955	2.12025e-153
MAP1B	1.26321e-157	-0.719502	0.04	0.433	2.43521e-153
PGLS	1.3849e-157	-0.488691	0.917	0.993	2.66981e-153
LRRC4	1.38613e-157	0.789329	0.415	0.025	2.67219e-153
RTCA	1.49731e-157	-0.554375	0.436	0.875	2.88652e-153
HIST1H2BH	1.53528e-157	-0.354759	0	0.32	2.95972e-153
CEP295	2.05061e-157	-0.54443	0.07	0.507	3.95316e-153
ITPRIPL2	2.79055e-157	0.791161	0.762	0.463	5.37962e-153
LRP10	2.79736e-157	0.632892	0.917	0.69	5.39275e-153
NAA10	4.51338e-157	-0.483619	0.879	0.975	8.70089e-153
DAXX	5.15445e-157	-0.598655	0.455	0.87	9.93674e-153
TAPT1	5.82517e-157	0.699594	0.697	0.35	1.12298e-152
GGCT	7.57652e-157	-0.589722	0.885	0.969	1.4606e-152
SAAL1	1.12601e-156	-0.504495	0.085	0.533	2.17072e-152
PLLP	1.25858e-156	0.613598	0.468	0.049	2.42629e-152
FRMD6	1.27314e-156	-0.41826	0.021	0.4	2.45436e-152
CRTAP	1.53151e-156	-0.599952	0.639	0.92	2.95245e-152
DDX18	2.01752e-156	-0.495752	0.963	0.996	3.88938e-152
EVA1C	2.1458e-156	0.466687	0.338	0	4.13667e-152
PLAGL1	2.18852e-156	0.752766	0.803	0.53	4.21902e-152
NUSAP1	2.29657e-156	-1.22062	0.189	0.616	4.42733e-152
UBA2	2.93636e-156	-0.551661	0.865	0.967	5.66072e-152
MCM2	3.13283e-156	-0.486624	0.033	0.431	6.03948e-152
FAM83D	5.21824e-156	-0.501885	0.003	0.338	1.00597e-151
SLCO3A1	5.2982e-156	0.695223	0.615	0.156	1.02139e-151
MYO5A	5.83736e-156	-0.527457	0.069	0.506	1.12533e-151
GABARAP	7.99713e-156	0.551575	0.962	0.843	1.54169e-151
LMO2	8.90506e-156	-0.52143	0.012	0.365	1.71672e-151
SAC3D1	9.57661e-156	-0.638582	0.17	0.632	1.84618e-151
NUCKS1	9.76562e-156	-0.594017	0.998	0.999	1.88262e-151
LRPPRC	1.14599e-155	-0.517968	0.86	0.978	2.20924e-151
KLF9	1.21634e-155	0.798939	0.742	0.395	2.34487e-151
P4HB	2.23548e-155	-0.407247	0.999	1	4.30956e-151
LANCL1-AS1	2.45656e-155	0.452045	0.336	0	4.73576e-151
WASF1	2.49296e-155	-0.339543	0	0.316	4.80592e-151
TOX3	2.71629e-155	-0.508374	0.119	0.589	5.23647e-151
ESD	2.88206e-155	-0.436889	0.992	1	5.55603e-151
METTL7A	2.93586e-155	0.723181	0.697	0.36	5.65975e-151
FAHD1	3.00274e-155	-0.544588	0.248	0.738	5.78869e-151
CCND2	3.06205e-155	0.739624	0.437	0.037	5.90303e-151
LZIC	3.16256e-155	-0.537242	0.226	0.718	6.09678e-151
RPL41	3.94479e-155	-0.258078	1	1	7.60476e-151
SYNGR2	4.84052e-155	0.584738	0.968	0.748	9.33156e-151
NDUFB8	5.15283e-155	-0.444085	0.998	0.998	9.93362e-151
TNFSF10	5.53898e-155	0.894087	0.585	0.145	1.0678e-150
MAP3K5	5.88622e-155	0.607858	0.455	0.045	1.13475e-150
ELF1	5.92544e-155	0.633388	0.852	0.616	1.14231e-150
CDH13	6.88419e-155	-0.417093	0	0.315	1.32713e-150
PLOD3	1.08079e-154	-0.555823	0.264	0.75	2.08354e-150
AGPAT5	1.10626e-154	-0.480731	0.238	0.735	2.13265e-150
KNDC1	1.24438e-154	0.422103	0.334	0	2.39892e-150
LYRM2	1.47143e-154	-0.55016	0.745	0.96	2.83662e-150
FANCD2	1.64126e-154	-0.50699	0.032	0.424	3.16403e-150
SVBP	1.78162e-154	-0.536961	0.265	0.754	3.4346e-150
GGT5	1.84378e-154	-0.70527	0.262	0.734	3.55444e-150
GLDC	1.89963e-154	-0.346898	0	0.314	3.66211e-150
NR0B2	2.37966e-154	0.850679	0.36	0.006	4.58752e-150
KCTD1	2.89307e-154	-0.453351	0.06	0.486	5.57725e-150
TMEM165	2.89315e-154	0.608882	0.988	0.955	5.57741e-150
DNAJC8	4.5293e-154	-0.464085	0.972	0.994	8.73159e-150
THRAP3	5.23099e-154	-0.498978	0.97	0.995	1.00843e-149
WBP2	1.23e-153	0.579469	0.87	0.659	2.3712e-149
EEF1A1	1.48213e-153	-0.322568	1	1	2.85725e-149
ITSN2	1.49605e-153	0.632188	0.893	0.672	2.88409e-149
RAB31	1.56429e-153	0.860068	0.558	0.136	3.01563e-149
NDUFS3	1.5733e-153	-0.477107	0.906	0.984	3.033e-149
DDAH1	1.72969e-153	0.607534	0.866	0.617	3.3345e-149
HDHD5	1.76144e-153	-0.563459	0.256	0.737	3.3957e-149
DPY30	1.83385e-153	-0.47608	0.899	0.987	3.5353e-149
IL18	2.88913e-153	0.655928	0.432	0.036	5.56966e-149
COQ5	3.1016e-153	-0.489171	0.191	0.679	5.97926e-149
WWC1	3.60351e-153	0.667472	0.776	0.494	6.94684e-149
ERCC6L	3.97373e-153	-0.374145	0	0.312	7.66055e-149
KLF13	4.00495e-153	0.732365	0.703	0.328	7.72074e-149
U2SURP	4.07144e-153	-0.530981	0.943	0.985	7.84892e-149
CHD1L	4.88176e-153	-0.592592	0.303	0.766	9.41106e-149
MRPL36	5.38046e-153	-0.554533	0.75	0.954	1.03724e-148
SERPINB8	5.83877e-153	0.750789	0.611	0.202	1.1256e-148
DNAJC7	6.29837e-153	-0.471925	0.936	0.99	1.2142e-148
AIDA	6.79666e-153	0.613087	0.834	0.588	1.31026e-148
ZNF292	7.43008e-153	-0.644278	0.673	0.933	1.43237e-148
DDIT3	8.75304e-153	0.891914	0.733	0.404	1.68741e-148
CPSF3	1.07437e-152	-0.563433	0.233	0.705	2.07118e-148
HLA-F	1.59625e-152	0.461691	0.33	0	3.07725e-148
DYNLL1	1.80363e-152	-0.54727	1	1	3.47703e-148
SLC26A6	2.33302e-152	-0.415076	0.05	0.462	4.49759e-148
PDCL3	2.91768e-152	-0.557389	0.4	0.848	5.6247e-148
MAP2	3.91576e-152	-0.379739	0.017	0.373	7.54881e-148
ZNF738	4.23647e-152	-0.447944	0.046	0.455	8.16706e-148
SSH2	4.29721e-152	0.601902	0.779	0.524	8.28417e-148
THRB	4.43965e-152	0.459223	0.337	0.001	8.55875e-148
TCF3	4.96055e-152	-0.571156	0.274	0.75	9.56295e-148
JOSD1	5.37327e-152	0.689186	0.75	0.474	1.03586e-147
FAM133B	5.8224e-152	0.622979	0.985	0.939	1.12244e-147
SIGMAR1	6.81887e-152	-0.608389	0.344	0.785	1.31454e-147
CNN3	7.48901e-152	0.572055	0.993	0.932	1.44373e-147
AC023509.2	9.69086e-152	0.500718	0.399	0.02	1.8682e-147
CENPJ	1.0084e-151	-0.538458	0.046	0.449	1.944e-147
ATF4	1.6429e-151	0.535162	0.998	0.982	3.16718e-147
USP54	2.48205e-151	0.844957	0.615	0.221	4.78491e-147
STAT6	2.82596e-151	0.668014	0.667	0.285	5.44788e-147
GOLPH3	3.34946e-151	0.578783	0.879	0.667	6.45709e-147
CDK6	3.59022e-151	-0.531285	0.113	0.571	6.92122e-147
CENPX	3.9019e-151	-0.642408	0.986	0.981	7.52209e-147
MLEC	4.02418e-151	-0.461669	0.982	0.996	7.75782e-147
EPB41L4A	4.93339e-151	-0.402758	0.027	0.407	9.5106e-147
ATP5MD	6.24815e-151	-0.347755	1	1	1.20452e-146
RELB	6.58974e-151	0.648085	0.549	0.122	1.27037e-146
HAS3	6.80552e-151	0.742115	0.5	0.073	1.31197e-146
NEK2	1.70472e-150	-0.515599	0	0.307	3.28635e-146
KCNJ8	2.00775e-150	0.455831	0.326	0	3.87055e-146
KNSTRN	2.02573e-150	-0.717657	0.104	0.536	3.9052e-146
DHRS11	2.31952e-150	-0.474799	0.081	0.517	4.47157e-146
PDHA1	4.19753e-150	-0.512839	0.786	0.956	8.092e-146
LIG1	4.41774e-150	-0.607168	0.087	0.517	8.51653e-146
BAMBI	5.02508e-150	0.735746	0.468	0.052	9.68735e-146
KIF14	6.50968e-150	-0.596937	0.003	0.324	1.25494e-145
MAP1LC3B	6.60554e-150	0.603132	0.994	0.975	1.27342e-145
TYMP	9.80258e-150	0.813543	0.646	0.27	1.88974e-145
FLCN	1.0845e-149	0.717141	0.688	0.349	2.09071e-145
SPRY4	1.25655e-149	0.819751	0.785	0.438	2.42238e-145
NRCAM	1.27821e-149	-0.337269	0	0.305	2.46413e-145
NOP56	1.31634e-149	-0.648843	0.882	0.951	2.53765e-145
BCL11A	1.36705e-149	-0.557119	0.111	0.561	2.6354e-145
PPP1CA	1.80363e-149	-0.446097	0.995	1	3.47704e-145
RAI2	2.2353e-149	0.446976	0.325	0	4.30921e-145
PTGS2	2.26393e-149	1.00426	0.339	0.002	4.36441e-145
KHK	2.57432e-149	-0.433467	0.029	0.409	4.96278e-145
NRIP1	3.04515e-149	0.825352	0.687	0.385	5.87043e-145
FUNDC1	3.17275e-149	-0.574739	0.361	0.808	6.11644e-145
ATP13A4	3.65802e-149	0.470424	0.366	0.01	7.05194e-145
SORL1	4.02488e-149	-0.671665	0.279	0.734	7.75916e-145
DLEU2	4.67607e-149	-0.559875	0.123	0.579	9.01452e-145
RASGRP3	5.40899e-149	0.712259	0.348	0.005	1.04274e-144
WNK1	6.53372e-149	0.582818	0.988	0.887	1.25957e-144
ABCC3	6.6803e-149	-0.557678	0.085	0.519	1.28783e-144
FAM49A	7.35281e-149	0.596498	0.472	0.059	1.41747e-144
HIPK3	8.81723e-149	0.616898	0.768	0.486	1.69978e-144
BMP4	1.32791e-148	-0.807101	0.274	0.667	2.55995e-144
ANKRD22	1.50556e-148	-0.557977	0.044	0.44	2.90241e-144
TTF1	1.53557e-148	-0.521802	0.182	0.659	2.96028e-144
PSPH	1.64004e-148	-0.439626	0.052	0.459	3.16167e-144
HIVEP3	1.90936e-148	0.581116	0.35	0.006	3.68087e-144
SREK1IP1	1.92463e-148	-0.574425	0.716	0.936	3.71031e-144
DZIP1	2.61015e-148	-0.35364	0	0.303	5.03186e-144
UBE2S	3.10992e-148	-0.969281	0.93	0.963	5.9953e-144
RNF214	7.56453e-148	-0.48542	0.164	0.635	1.45829e-143
PSMC3	7.68152e-148	-0.543874	0.91	0.974	1.48084e-143
DUSP6	7.72187e-148	-0.691284	0.961	0.99	1.48862e-143
PMM1	9.35571e-148	0.698098	0.887	0.715	1.80359e-143
CD38	1.17682e-147	0.593328	0.342	0.004	2.26868e-143
LYRM7	1.18871e-147	-0.452413	0.078	0.508	2.2916e-143
STX12	1.21543e-147	0.628373	0.766	0.552	2.34311e-143
CRACR2B	1.30459e-147	-0.574343	0.254	0.73	2.515e-143
RRP36	1.56052e-147	-0.542863	0.656	0.92	3.00836e-143
CAV1	1.5811e-147	1.16421	0.463	0.061	3.04804e-143
SUCLA2	1.66366e-147	-0.555857	0.462	0.87	3.20721e-143
FNBP1L	1.99671e-147	-0.587965	0.762	0.948	3.84926e-143
SBNO2	2.44768e-147	0.774133	0.642	0.264	4.71863e-143
KLHL42	2.82512e-147	-0.585648	0.283	0.75	5.44627e-143
FKBP7	3.13451e-147	-0.416459	0.052	0.457	6.04271e-143
PEG10	3.55392e-147	-0.76009	0.93	0.982	6.85125e-143
ITGAE	3.9875e-147	-0.598255	0.549	0.876	7.68711e-143
CAVIN3	4.15769e-147	0.465196	0.342	0.004	8.0152e-143
ANXA3	4.59674e-147	-0.654076	0.697	0.929	8.86159e-143
TMED10	4.98775e-147	-0.406844	0.997	1	9.61538e-143
TP53INP2	5.51995e-147	0.683139	0.587	0.175	1.06414e-142
DDX21	5.54342e-147	0.740206	0.996	0.959	1.06866e-142
ETV5	7.67851e-147	-0.602766	0.943	0.987	1.48026e-142
MRPL57	1.08042e-146	-0.44182	0.982	0.994	2.08282e-142
SPATS2L	1.10207e-146	-0.550349	0.826	0.952	2.12457e-142
UNC13B	1.37148e-146	0.657653	0.777	0.49	2.64395e-142
CIB1	1.40913e-146	0.537042	0.991	0.911	2.71652e-142
ID4	2.6707e-146	0.917952	0.801	0.517	5.14857e-142
OIP5	2.79768e-146	-0.371488	0.004	0.324	5.39336e-142
VPS25	3.00738e-146	-0.559822	0.631	0.918	5.79762e-142
GRB14	3.51056e-146	-0.467205	0.112	0.561	6.76766e-142
MRPS27	5.41168e-146	-0.524479	0.374	0.826	1.04326e-141
SMPDL3A	5.55147e-146	0.501052	0.364	0.011	1.07021e-141
DCPS	7.07686e-146	-0.524703	0.225	0.699	1.36428e-141
ODAM	9.28166e-146	0.42657	0.329	0.002	1.78932e-141
PPP2R5C	9.82873e-146	0.583197	0.895	0.695	1.89478e-141
TES	1.09914e-145	0.63198	0.932	0.812	2.11892e-141
ASL	1.39568e-145	0.59077	0.873	0.779	2.69059e-141
TMEM59	1.40797e-145	0.453929	0.999	0.988	2.71429e-141
DCUN1D3	3.06539e-145	0.719964	0.615	0.238	5.90945e-141
DOCK8	3.27235e-145	0.458347	0.317	0	6.30843e-141
DCUN1D5	3.99926e-145	-0.541235	0.741	0.947	7.70977e-141
INCENP	4.74116e-145	-0.471979	0.008	0.337	9.14001e-141
PIN4	4.8005e-145	-0.529144	0.651	0.932	9.25441e-141
DNAJB4	8.42023e-145	0.826089	0.507	0.104	1.62325e-140
EMC9	1.00431e-144	-0.531659	0.189	0.658	1.9361e-140
GATA6	1.07786e-144	0.776166	0.804	0.549	2.07789e-140
MT2A	1.51711e-144	1.27147	0.695	0.294	2.92468e-140
TOM1	2.73922e-144	0.610334	0.607	0.211	5.28068e-140
P2RY6	2.79237e-144	-0.365697	0.011	0.346	5.38313e-140
PER2	2.85521e-144	0.703606	0.637	0.266	5.50427e-140
PSMA3-AS1	3.49011e-144	0.538121	0.916	0.798	6.72824e-140
ZNF37A	3.77832e-144	0.512115	0.345	0.006	7.28384e-140
SMARCD1	5.34432e-144	-0.57267	0.405	0.83	1.03028e-139
RAD54L	5.79744e-144	-0.356436	0	0.295	1.11763e-139
WDR62	7.70548e-144	-0.359387	0.003	0.316	1.48546e-139
COMTD1	1.02494e-143	-0.596695	0.381	0.809	1.97587e-139
ZDHHC21	1.38924e-143	0.663217	0.868	0.719	2.67817e-139
MRPL17	1.49335e-143	-0.573144	0.647	0.917	2.87887e-139
FAM207A	1.67689e-143	-0.533925	0.438	0.861	3.2327e-139
TMEM107	1.73513e-143	-0.513891	0.106	0.546	3.34498e-139
TRIM71	3.53586e-143	-0.481023	0.062	0.469	6.81644e-139
MRS2	3.91939e-143	-0.581195	0.42	0.832	7.5558e-139
DHTKD1	3.986e-143	-0.618837	0.357	0.79	7.6842e-139
WNT7B	4.20591e-143	0.609329	0.436	0.047	8.10815e-139
PSD3	6.36564e-143	-0.507071	0.14	0.596	1.22717e-138
TRMU	6.49727e-143	-0.508896	0.201	0.669	1.25254e-138
COX4I1	6.77355e-143	-0.33654	1	1	1.3058e-138
NFKBIB	7.24701e-143	0.597861	0.732	0.418	1.39708e-138
HMGN5	8.05211e-143	-0.593688	0.213	0.675	1.55229e-138
SDF2L1	8.71518e-143	-0.563893	0.874	0.964	1.68011e-138
C6orf223	8.94623e-143	0.520673	0.361	0.013	1.72465e-138
TOMM40	9.64414e-143	-0.552021	0.864	0.95	1.8592e-138
TSPAN13	1.00719e-142	0.555871	0.99	0.94	1.94166e-138
MRPL34	1.01147e-142	-0.530101	0.833	0.951	1.94992e-138
PALMD	1.27764e-142	-0.367003	0.003	0.306	2.46304e-138
THBD	1.32994e-142	-0.478891	0.091	0.516	2.56386e-138
SPC24	1.34513e-142	-0.392219	0.007	0.328	2.59314e-138
MRPL42	1.43302e-142	-0.486093	0.811	0.961	2.76257e-138
RNF169	1.79882e-142	0.636002	0.715	0.452	3.46776e-138
VBP1	2.08602e-142	-0.544957	0.722	0.943	4.02143e-138
SRRD	2.90796e-142	-0.472791	0.17	0.634	5.60596e-138
ABCG2	3.11311e-142	-0.406528	0	0.292	6.00145e-138
KIT	3.11311e-142	-0.308399	0	0.292	6.00145e-138
SPNS1	3.18558e-142	-0.521955	0.377	0.825	6.14117e-138
CRB3	4.46833e-142	0.57911	0.898	0.736	8.61404e-138
ZNF620	4.51977e-142	-0.424446	0.052	0.447	8.71321e-138
CYTH1	5.08655e-142	0.656189	0.679	0.338	9.80585e-138
KRT15	6.6556e-142	-0.674923	0.099	0.529	1.28307e-137
ABHD2	7.27462e-142	0.715582	0.954	0.78	1.4024e-137
CSTF2	8.11631e-142	-0.40966	0.054	0.451	1.56466e-137
AIG1	8.32536e-142	-0.547311	0.607	0.921	1.60496e-137
C4orf46	8.68726e-142	-0.413692	0.046	0.432	1.67473e-137
ZBTB18	9.2398e-142	0.631996	0.513	0.11	1.78125e-137
TBC1D24	1.23451e-141	0.661231	0.533	0.131	2.37988e-137
CFDP1	1.26745e-141	-0.534754	0.746	0.96	2.44339e-137
CCND1	1.72164e-141	-0.867487	0.976	0.985	3.31898e-137
CCL2	2.01432e-141	1.83221	0.309	0	3.88321e-137
COL8A1	2.05176e-141	-0.684133	0.532	0.871	3.95539e-137
HNRNPR	3.26395e-141	-0.53565	0.981	0.993	6.29225e-137
MEST	3.4108e-141	-0.58491	0.3	0.75	6.57533e-137
UQCRFS1	4.39561e-141	-0.42487	0.995	1	8.47387e-137
MBP	4.61697e-141	0.694723	0.616	0.23	8.90059e-137
PSMB8	5.43033e-141	0.568515	0.489	0.085	1.04686e-136
ABT1	5.92421e-141	-0.545673	0.457	0.861	1.14207e-136
SLC41A1	6.26606e-141	0.631201	0.532	0.125	1.20797e-136
CCDC25	6.27654e-141	-0.560644	0.574	0.905	1.20999e-136
ARMC9	6.80161e-141	0.652115	0.743	0.51	1.31121e-136
FANCA	7.40932e-141	-0.466994	0.04	0.419	1.42837e-136
TARS	1.41398e-140	-0.502192	0.875	0.97	2.72586e-136
WDR76	1.63564e-140	-0.564234	0.037	0.407	3.15318e-136
PTS	2.07231e-140	-0.502389	0.762	0.961	3.995e-136
RNASET2	3.61491e-140	-0.504144	0.274	0.743	6.96882e-136
BCL7C	5.72416e-140	-0.554502	0.569	0.898	1.1035e-135
FAIM	7.12355e-140	-0.563161	0.425	0.844	1.37328e-135
STRAP	7.39331e-140	-0.44937	0.987	0.998	1.42528e-135
OXA1L	9.02945e-140	-0.47258	0.862	0.977	1.7407e-135
COMMD9	9.81391e-140	-0.511769	0.324	0.781	1.89192e-135
RFT1	1.35146e-139	-0.486089	0.178	0.638	2.60535e-135
DBF4	1.39355e-139	-0.718644	0.274	0.703	2.68648e-135
FAAP20	1.69061e-139	-0.44482	0.928	0.988	3.25916e-135
ARL2	1.85549e-139	0.624633	0.77	0.424	3.57701e-135
LAMA5	1.97864e-139	-0.533404	0.348	0.807	3.81442e-135
AC016831.7	2.14762e-139	0.695727	0.53	0.124	4.14017e-135
CLCF1	2.28782e-139	0.442731	0.305	0	4.41045e-135
NSD1	2.76573e-139	-0.554368	0.538	0.907	5.33177e-135
BACH1	2.79328e-139	0.669823	0.717	0.447	5.38489e-135
PPP2R5A	2.978e-139	0.543094	0.886	0.734	5.74099e-135
AFF2	3.22722e-139	-0.30664	0	0.286	6.22144e-135
IGFL2	3.31116e-139	-0.592726	0.036	0.395	6.38325e-135
PSMA1	3.72373e-139	-0.393481	0.993	1	7.17861e-135
PRPF4	3.86216e-139	-0.539173	0.257	0.721	7.44547e-135
CPT2	6.21887e-139	-0.512973	0.263	0.725	1.19887e-134
PSMB3	7.81639e-139	-0.431304	0.998	0.999	1.50684e-134
MRTO4	8.09769e-139	-0.609552	0.669	0.918	1.56107e-134
PPRC1	8.10142e-139	0.628348	0.695	0.392	1.56179e-134
ANAPC11	9.0053e-139	-0.458929	0.999	0.998	1.73604e-134
C4orf19	9.61536e-139	0.402192	0.335	0.006	1.85365e-134
MRPL50	1.04722e-138	-0.523405	0.757	0.945	2.01883e-134
SURF4	1.07256e-138	0.512792	0.987	0.935	2.06768e-134
PNN	1.12063e-138	-0.493351	0.985	0.998	2.16036e-134
S100A11	1.21738e-138	0.515784	1	1	2.34686e-134
SLC9A3R2	1.36208e-138	0.643061	0.76	0.435	2.62582e-134
GPAA1	1.58174e-138	-0.474919	0.872	0.979	3.04928e-134
UBL5	1.62374e-138	-0.316461	1	1	3.13025e-134
ITGB1BP1	2.11735e-138	-0.543578	0.535	0.892	4.08183e-134
PRDM2	2.25772e-138	0.595929	0.762	0.53	4.35244e-134
[truncated: 2,999 more rows]

## Sheet: 1o cultured vs iAEC2s (3D)
gene	p_val	avg_logFC	pct.1	pct.2	p_val_adj
SCGB3A1	0	6.18363	1	0.216	0
SFTPA2	0	4.7122	1	0.362	0
PGC	0	4.53403	1	0.604	0
RNASE1	0	4.31191	1	0.435	0
PIGR	0	3.41512	0.998	0.108	0
LRRK2	0	3.34929	0.997	0.376	0
CHCHD2	0	3.01233	1	0.103	0
CD74	0	2.99591	1	0.206	0
HLA-DRA	0	2.79935	0.993	0.098	0
TACC2	0	2.62858	1	0.634	0
MAOA	0	2.52908	1	0.632	0
S100A14	0	2.4859	1	0.447	0
MUC1	0	2.48061	1	0.773	0
NAPSA	0	2.40029	1	0.915	0
SELENOP	0	2.39246	0.996	0.089	0
LMO3	0	2.3753	0.988	0.087	0
SFTPA1	0	2.34168	1	0.879	0
ALPL	0	2.28851	0.96	0.113	0
NFIX	0	2.27489	0.997	0.065	0
ALOX15B	0	2.24155	0.995	0.294	0
NUPR1	0	2.20792	0.998	0.067	0
SLC34A2	0	2.17992	1	0.822	0
DUOX1	0	2.15818	0.989	0.102	0
HLA-B	0	2.13873	0.988	0.199	0
ABCA3	0	2.1367	0.995	0.342	0
CTSH	0	2.01502	1	0.889	0
DUOXA1	0	1.98747	0.982	0.063	0
CACNA2D2	0	1.98731	0.978	0.154	0
SFTPB	0	1.96734	1	0.996	0
CXCL17	0	1.93901	0.993	0.593	0
SCD	0	1.90673	1	0.997	0
SLPI	0	1.89624	0.977	0.356	0
ACSS2	0	1.88408	0.997	0.491	0
HHIP	0	1.88329	0.926	0.223	0
NNMT	0	1.87531	0.856	0.03	0
MT1E	0	1.86451	0.928	0.042	0
HLA-DRB1	0	1.84592	0.966	0.112	0
IFITM2	0	1.83723	0.955	0.064	0
TTN	0	1.8277	0.935	0.073	0
AP000357.2	0	1.8124	0.762	0.025	0
DHCR24	0	1.80701	1	0.942	0
XIST	2.13283e-202	1.80172	0.431	0.023	4.11166e-198
WFDC2	0	1.78342	0.98	0.376	0
CCND2	0	1.77691	0.823	0.037	0
PHLDA2	0	1.77434	0.976	0.221	0
FGGY	0	1.75715	0.973	0.225	0
SQSTM1	0	1.70351	1	0.991	0
MT2A	0	1.69876	0.907	0.294	0
SULT1A1	0	1.67387	0.959	0.23	0
SPINK5	0	1.66499	0.832	0.139	0
C3	0	1.64398	0.89	0.064	0
C2	0	1.63815	0.97	0.116	0
TFCP2L1	0	1.62692	0.963	0.194	0
NFIC	0	1.62056	0.999	0.452	0
CELF2	0	1.61368	0.999	0.66	0
SCNN1A	0	1.60029	1	0.713	0
NPC2	0	1.58063	1	0.999	0
RPS6KA2	0	1.57495	0.995	0.46	0
SERPINA1	0	1.53111	0.905	0.057	0
LGI3	1.39689e-242	1.5303	0.789	0.431	2.69293e-238
CREB3L1	0	1.51891	0.983	0.384	0
HLA-DPA1	0	1.50077	0.818	0.039	0
NEDD9	0	1.50053	0.945	0.297	0
CERS2	0	1.4873	1	0.781	0
ASS1	0	1.47773	0.908	0.054	0
CHP1	0	1.47762	0.999	0.679	0
ST6GALNAC4	0	1.45738	0.948	0.19	0
CPEB4	0	1.43761	0.973	0.398	0
CD36	0	1.43042	0.928	0.25	0
SNX30	0	1.42541	0.983	0.436	0
GULP1	0	1.42249	0.992	0.77	0
HOPX	0	1.41866	0.997	0.778	0
B2M	0	1.41735	1	0.999	0
RHOBTB2	0	1.41221	0.969	0.343	0
CAT	0	1.40526	0.976	0.231	0
MALL	0	1.40383	0.971	0.535	0
LGALSL	0	1.40194	0.944	0.155	0
PFKFB2	0	1.39831	0.961	0.252	0
GKN2	0	1.3981	0.845	0.089	0
LPCAT1	0	1.39784	1	0.997	0
FAM198B	0	1.3843	0.973	0.416	0
VEGFA	0	1.3618	0.988	0.454	0
CAPN8	0	1.35333	0.892	0.138	0
TSPAN3	0	1.34876	0.998	0.644	0
HLA-DMA	0	1.32937	0.901	0.062	0
AKR1C2	7.55137e-194	1.31792	0.991	0.902	1.45575e-189
ZFP36L1	0	1.30691	1	0.938	0
EDEM1	0	1.30163	0.974	0.379	0
RAP1GAP	0	1.3007	0.95	0.456	0
ZMAT3	0	1.29419	0.958	0.476	0
CTSD	0	1.28936	1	0.947	0
RHOB	0	1.28324	0.983	0.497	0
EPHX1	0	1.27733	0.999	0.86	0
ATOH8	0	1.27615	0.746	0.011	0
ZBTB20	0	1.27517	0.828	0.049	0
ACSL1	0	1.26572	0.996	0.785	0
HMGCS1	0	1.26421	0.999	0.91	0
ELF3	0	1.26243	0.993	0.606	0
GK	8.48421e-303	1.25723	0.848	0.339	1.63559e-298
MSMO1	0	1.25661	1	0.959	0
GPAM	0	1.25557	0.859	0.254	0
HLA-C	0	1.24969	0.972	0.516	0
HPCAL1	0	1.24631	0.988	0.515	0
HLA-DPB1	0	1.24173	0.769	0.029	0
ST3GAL5	0	1.23287	0.984	0.602	0
MAP2K3	0	1.23282	0.988	0.531	0
CES1	0	1.23264	0.608	0	0
JAK1	0	1.21963	0.997	0.888	0
ACSL4	0	1.20956	0.935	0.412	0
IDH1	0	1.20858	1	0.948	0
HIF1A	0	1.208	1	0.992	0
LIFR	0	1.20561	0.979	0.489	0
TFPI	0	1.1962	0.89	0.411	8.748e-306
SCP2	0	1.19303	1	0.969	0
HSD17B6	0	1.1918	0.81	0.064	0
MGST1	0	1.18941	1	1	0
METTL7A	0	1.18587	0.95	0.36	0
FASN	0	1.18228	1	1	0
YAP1	0	1.18058	0.996	0.783	0
SUSD2	0	1.17731	0.974	0.465	0
TESC	0	1.17662	0.711	0.038	0
SLC22A3	0	1.17555	0.86	0.1	0
TIPARP	0	1.16978	0.987	0.581	0
LAPTM4B	0	1.16815	0.942	0.207	0
MBNL1	0	1.16398	0.999	0.872	0
TXNIP	0	1.1626	0.902	0.232	0
TSPO	0	1.16163	0.996	0.57	0
GRINA	0	1.15974	0.985	0.569	0
SDR16C5	0	1.15909	0.992	0.754	0
SMIM22	0	1.15836	0.937	0.367	0
ACADSB	0	1.15767	0.947	0.379	0
BHLHE40	0	1.15721	0.954	0.333	0
PER1	0	1.15094	0.954	0.366	0
SFTA2	0	1.14895	1	0.936	0
VEPH1	0	1.14537	0.878	0.258	0
ST3GAL1	0	1.14424	0.869	0.133	0
TGFBR2	0	1.12925	0.998	0.764	0
SFTPD	4.9124e-269	1.12345	0.988	0.895	9.47012e-265
ALDH3B1	0	1.12134	0.79	0.073	0
MEGF9	0	1.11708	0.983	0.603	0
INSIG1	0	1.1067	0.996	0.795	0
CSRNP1	0	1.10066	0.908	0.185	0
NEAT1	0	1.09511	1	1	0
FKBP5	0	1.09001	0.958	0.463	0
PTPN13	0	1.08672	0.956	0.442	0
STOM	0	1.08585	0.983	0.621	0
CBX4	0	1.08525	0.937	0.333	0
ATP2B4	5.2694e-294	1.08231	0.801	0.228	1.01584e-289
CD9	0	1.08216	1	0.959	0
SDC4	0	1.08002	0.979	0.615	0
SERINC5	0	1.07817	0.925	0.282	0
HSPA1A	0	1.07749	0.905	0.21	0
SLC44A4	0	1.0774	0.78	0.007	0
PEBP4	0	1.07468	0.74	0.065	0
CXCL16	0	1.07252	0.923	0.288	0
LSS	0	1.06898	0.99	0.766	0
FURIN	0	1.06425	0.897	0.177	0
CSF3R	0	1.06104	0.752	0.041	0
ZFP36L2	0	1.05936	0.958	0.562	0
XBP1	0	1.05757	0.999	0.956	0
TSC22D3	5.88398e-278	1.05587	0.93	0.501	1.13431e-273
GLUL	0	1.05562	0.979	0.636	0
RRM2B	0	1.0514	0.848	0.298	0
MYH14	0	1.05134	0.78	0	0
BAIAP2	0	1.05063	0.968	0.478	0
ADGRF1	0	1.04895	0.696	0.002	0
SFN	2.39285e-295	1.04728	0.992	0.781	4.61293e-291
NFKBIA	0	1.04716	0.998	0.86	0
SRD5A1	0	1.04549	0.873	0.265	0
PLA2G4F	0	1.04269	0.821	0.113	0
B4GALT1	0	1.03589	0.963	0.434	0
FAM129B	0	1.03024	0.956	0.426	0
MT1X	3.87566e-301	1.02711	0.866	0.314	7.4715e-297
SLC6A6	0	1.02575	0.928	0.392	0
CAV1	0	1.02401	0.701	0.061	0
AHCYL2	0	1.02269	0.807	0.128	0
C19orf33	0	1.02006	0.728	0.053	0
ME1	0	1.01881	0.981	0.746	0
TMEM63B	0	1.01738	0.903	0.301	0
CLK1	0	1.01728	0.96	0.409	0
SLC6A20	8.90635e-205	1.0135	0.821	0.43	1.71697e-200
CASZ1	0	1.01024	0.837	0.125	0
SLC7A11	4.44886e-228	1.00795	0.858	0.411	8.57652e-224
PRR15L	0	1.00371	0.956	0.434	0
NUDT16	0	0.99957	0.964	0.681	2.56792e-308
AKAP13	0	0.999065	0.996	0.892	0
PLA2G1B	0	0.997332	0.659	0.032	0
C6orf62	0	0.994488	0.997	0.792	0
AK1	0	0.987681	0.88	0.236	0
LGMN	0	0.982752	0.989	0.749	0
SH3KBP1	0	0.980529	0.963	0.501	0
FOXO3	0	0.978833	0.94	0.392	0
FGL1	3.33829e-155	0.978791	0.736	0.297	6.43556e-151
DAP	0	0.975131	0.96	0.521	0
RAB27B	1.80307e-294	0.973149	0.699	0.104	3.47595e-290
PXN	0	0.96552	0.876	0.242	0
ELL2	0	0.963538	0.912	0.375	0
DCBLD2	0	0.963115	0.968	0.66	0
FAM120A	0	0.96251	0.997	0.918	0
PPP2R5C	0	0.962179	0.99	0.695	0
C14orf132	0	0.960772	0.65	0.025	0
PTK2B	0	0.957139	0.747	0.06	0
WNK1	0	0.955432	0.995	0.887	0
HLA-E	0	0.954615	0.943	0.486	0
NAPA	0	0.953945	0.993	0.738	0
NFIA	0	0.951895	0.833	0.196	0
BAIAP2-AS1	0	0.951848	0.809	0.17	0
PSAP	0	0.950304	1	0.963	0
ATAD3C	0	0.94942	0.725	0.047	0
ITGB6	4.84547e-283	0.948479	0.779	0.199	9.3411e-279
SC5D	0	0.947618	0.99	0.737	0
AKR1C3	6.04447e-178	0.947338	0.901	0.542	1.16525e-173
MIR22HG	0	0.947202	0.864	0.188	0
TNFSF15	7.79769e-265	0.946349	0.745	0.176	1.50324e-260
PURA	0	0.945279	0.927	0.393	0
S100A10	0	0.944463	0.998	0.625	0
SDC1	0	0.942998	0.998	0.884	0
EHF	0	0.941885	0.788	0.105	0
ACSL5	0	0.940152	0.85	0.193	0
GPNMB	5.13928e-262	0.939714	0.751	0.192	9.9075e-258
IRF2BP2	0	0.937961	0.999	0.916	0
FMO5	1.13659e-267	0.936552	0.712	0.146	2.19113e-263
IDS	1.50055e-307	0.933628	0.911	0.407	2.89275e-303
CLIC2	0	0.930222	0.72	0.012	0
HLA-DQB1	0	0.92928	0.961	0.384	0
NUFIP2	0	0.926381	0.995	0.796	0
MVP	0	0.925395	0.972	0.614	0
MLPH	0	0.922852	1	0.976	0
LPL	3.73326e-255	0.921818	0.831	0.33	7.19698e-251
ACTN4	0	0.919779	1	0.969	0
HSPA1B	0	0.919512	0.932	0.412	0
LTBR	0	0.919015	0.977	0.633	0
CNDP2	0	0.918704	0.994	0.861	0
NEDD4L	0	0.917545	0.993	0.801	0
ZNF385B	0	0.915079	0.886	0.313	0
DDAH1	0	0.914012	0.981	0.617	0
CCDC141	0	0.913579	0.688	0.026	0
SULT1A2	0	0.913528	0.705	0.026	0
IRX3	0	0.910898	0.997	0.911	0
SYNGR2	0	0.90971	0.99	0.748	0
CDKN1A	1.33185e-216	0.908894	0.847	0.345	2.56755e-212
SNHG9	0	0.908755	0.969	0.625	0
ACO1	0	0.907055	0.977	0.714	0
CD59	0	0.906658	0.998	0.884	0
LYN	0	0.905661	0.887	0.359	0
TMEM41B	0	0.903783	0.986	0.801	0
TOR1AIP2	0	0.902544	0.99	0.766	0
RIPOR2	5.8028e-253	0.896251	0.62	0.077	1.11866e-248
PDE12	3.00171e-294	0.895478	0.903	0.437	5.7867e-290
ZBTB7A	0	0.89539	0.987	0.73	0
CYSTM1	0	0.890642	0.985	0.756	0
LGALS1	5.95025e-184	0.890441	0.5	0.058	1.14709e-179
KLHL24	1.56214e-293	0.889303	0.859	0.307	3.01149e-289
SPG21	0	0.889019	0.998	0.88	0
IGFBP4	0	0.88528	0.702	0.076	0
TC2N	0	0.88351	0.934	0.517	0
RUNX1	0	0.883136	0.958	0.56	0
TNS1	7.32166e-301	0.882383	0.862	0.329	1.41147e-296
PNLIPRP3	0	0.881357	0.679	0	0
H1F0	1.3447e-268	0.881041	0.894	0.368	2.59231e-264
COPG1	0	0.877594	0.983	0.727	0
ADGRE5	0	0.877409	0.889	0.345	4.28559e-306
SUCLG2	0	0.876382	0.997	0.883	0
TMPRSS2	0	0.876071	0.767	0.116	0
SLC7A8	2.3604e-301	0.874209	0.9	0.401	4.55039e-297
GALNT10	2.91417e-284	0.873025	0.856	0.33	5.61794e-280
SLC39A8	0	0.872933	0.989	0.74	0
PTPN4	2.98433e-245	0.872329	0.863	0.424	5.7532e-241
SREBF1	0	0.87205	0.979	0.765	0
AC079630.1	3.60377e-239	0.869182	0.582	0.062	6.94734e-235
PKIB	0	0.86855	0.695	0.05	0
FCHO2	0	0.865945	0.929	0.473	0
BCL9L	0	0.865092	0.949	0.556	0
AQP4	0	0.864582	0.676	0.061	0
ICAM1	5.8863e-207	0.864112	0.684	0.18	1.13476e-202
ALDH2	0	0.863425	0.997	0.909	0
SLCO4C1	9.64714e-249	0.86217	0.836	0.357	1.85978e-244
CAPN2	0	0.861982	1	0.897	0
MVD	4.30022e-306	0.861179	0.99	0.869	8.28996e-302
SPRY4	2.49477e-234	0.860055	0.882	0.438	4.80942e-230
SREBF2	0	0.859781	0.985	0.721	0
EPDR1	0	0.857672	0.985	0.76	0
CLUH	2.7325e-302	0.856948	0.901	0.431	5.26771e-298
TMEM33	0	0.856065	0.989	0.758	0
SLC38A2	0	0.85517	0.99	0.777	0
FAM46B	0	0.854674	0.672	0.048	0
BCL6	0	0.853819	0.848	0.222	0
ARFGEF3	0	0.853793	0.943	0.516	1.13857e-306
HLA-DRB5	5.01402e-123	0.851479	0.276	0.006	9.66602e-119
EFNA1	0	0.848408	0.931	0.469	0
RNF145	0	0.845698	1	0.96	0
MSN	0	0.840977	0.998	0.904	0
HHIP-AS1	3.6547e-275	0.840053	0.869	0.353	7.04554e-271
SETD7	6.11496e-305	0.839598	0.935	0.51	1.17884e-300
DUSP3	0	0.837967	0.937	0.526	0
MCCC1	1.56934e-293	0.837504	0.949	0.616	3.02537e-289
FEM1C	9.2543e-292	0.837422	0.825	0.275	1.78404e-287
LASP1	1.62001e-280	0.837309	0.92	0.507	3.12305e-276
C1orf116	5.21855e-272	0.837108	0.896	0.416	1.00603e-267
PIM3	0	0.836897	0.996	0.949	0
WDR26	0	0.834652	0.953	0.568	0
ERGIC1	0	0.831967	0.991	0.809	0
SELENBP1	3.01706e-304	0.829577	0.963	0.648	5.8163e-300
FMN1	0	0.827388	0.675	0.055	0
C6orf48	0	0.826102	0.988	0.797	0
TFRC	7.80067e-241	0.825684	0.956	0.737	1.50381e-236
CDC42EP1	0	0.82558	0.764	0.135	0
TSPYL1	0	0.824574	0.979	0.653	0
SLC9A3R2	4.13897e-277	0.82428	0.907	0.435	7.9791e-273
CYB5A	0	0.823817	1	1	0
ALDH3A1	1.36255e-186	0.823247	0.41	0.013	2.62672e-182
DESI2	0	0.822867	0.988	0.844	0
AKR1C1	1.20036e-78	0.820053	0.973	0.9	2.31405e-74
GNA11	2.48607e-306	0.819822	0.935	0.533	4.79264e-302
PMM1	1.77763e-270	0.818039	0.957	0.715	3.42692e-266
AGPAT2	3.29124e-220	0.817723	0.987	0.864	6.34485e-216
ATP8B1	5.08127e-268	0.815372	0.819	0.306	9.79567e-264
TXNRD1	2.1614e-223	0.814468	0.99	0.912	4.16674e-219
TM4SF1	0	0.814439	0.755	0.119	0
ATP6V1B2	0	0.812822	0.97	0.695	0
PTGFR	4.32796e-149	0.81067	0.584	0.179	8.34343e-145
PTP4A2	0	0.809845	1	0.967	0
SMARCD3	4.22467e-288	0.809057	0.706	0.116	8.14432e-284
ZBTB18	4.63062e-306	0.809002	0.719	0.11	8.92692e-302
ANK3	3.61749e-265	0.807814	0.943	0.62	6.9738e-261
MYO1B	3.55224e-260	0.805466	0.955	0.676	6.84801e-256
PRKCD	2.58375e-283	0.801328	0.796	0.23	4.98096e-279
CDKL5	2.36146e-265	0.799793	0.681	0.115	4.55242e-261
GFPT1	0	0.798595	0.985	0.737	0
GOLT1A	0	0.798324	0.626	0	0
PSMB8	2.76005e-298	0.797318	0.682	0.085	5.32082e-294
CXXC5	1.93471e-257	0.796837	0.74	0.175	3.72974e-253
SNHG25	8.28844e-267	0.796625	0.967	0.704	1.59784e-262
LPIN1	5.56917e-253	0.794956	0.939	0.616	1.07362e-248
DUSP8	0	0.793129	0.665	0.033	0
SERPINB1	3.58814e-260	0.792246	0.902	0.437	6.91722e-256
ATP6V1A	0	0.788831	0.995	0.875	0
ABLIM1	1.89438e-249	0.788579	0.901	0.561	3.65199e-245
CFLAR	1.15366e-211	0.787286	0.866	0.454	2.22402e-207
TANC2	6.60281e-232	0.78592	0.854	0.403	1.27289e-227
FZD5	4.76129e-274	0.785409	0.843	0.33	9.17881e-270
PLS3	4.40454e-270	0.784643	0.942	0.566	8.49106e-266
FAM83H	5.87134e-287	0.784612	0.906	0.455	1.13188e-282
NUP58	1.45748e-256	0.783791	0.954	0.715	2.80972e-252
FOLR1	5.32498e-190	0.783696	0.705	0.227	1.02655e-185
ARHGEF2	1.14292e-275	0.783035	0.858	0.333	2.20333e-271
AGR3	2.04493e-270	0.782328	0.557	0.023	3.94222e-266
TOB1	2.50474e-274	0.78175	0.96	0.615	4.82864e-270
CTSS	2.02776e-247	0.781725	0.847	0.352	3.90911e-243
SLC22A31	0	0.781562	0.997	0.911	0
TOB2	6.49951e-274	0.778521	0.951	0.625	1.25298e-269
GSR	7.12112e-251	0.778078	0.945	0.638	1.37281e-246
RAPH1	5.77569e-253	0.777287	0.819	0.317	1.11344e-248
REPIN1	0	0.776574	0.979	0.715	0
AK3	0	0.772569	0.993	0.865	0
MBP	8.39178e-270	0.772191	0.792	0.23	1.61777e-265
KCNJ15	6.13363e-283	0.771986	0.526	0.004	1.18244e-278
TEAD1	2.82618e-253	0.770128	0.932	0.579	5.4483e-249
MACROD2	1.46531e-172	0.770099	0.623	0.184	2.82482e-168
FLT4	1.97177e-295	0.769766	0.598	0.028	3.80118e-291
ACAD8	3.75136e-258	0.769365	0.867	0.406	7.23188e-254
LARP4B	7.33704e-282	0.768702	0.955	0.642	1.41443e-277
MAPK1	0	0.766857	0.985	0.778	0
MTHFR	5.4399e-246	0.763702	0.843	0.38	1.0487e-241
PLLP	3.20795e-287	0.763655	0.627	0.049	6.18429e-283
ATP1A1	0	0.763508	1	0.998	0
CISH	2.65892e-204	0.762871	0.828	0.422	5.12586e-200
HSPB8	6.13651e-247	0.76023	0.828	0.325	1.183e-242
RILP	3.93546e-249	0.759661	0.665	0.121	7.58678e-245
IRX5	4.13835e-247	0.759404	0.981	0.809	7.97791e-243
IFI27L2	3.24704e-268	0.759341	0.621	0.061	6.25965e-264
IL18	4.84546e-293	0.759287	0.61	0.036	9.34108e-289
ERF	1.46048e-262	0.75921	0.835	0.317	2.81551e-258
RAB20	1.34467e-228	0.758645	0.849	0.415	2.59226e-224
EFCAB14	8.53781e-302	0.758346	0.976	0.726	1.64592e-297
STAT3	0	0.758291	0.99	0.793	0
SCARB1	1.671e-222	0.757588	0.869	0.53	3.22135e-218
SLC43A2	1.1274e-226	0.756858	0.732	0.222	2.17339e-222
MIR4458HG	0	0.753203	0.571	0	0
DPYD	4.92962e-274	0.751522	0.641	0.073	9.50332e-270
AZGP1	1.81246e-123	0.751251	0.253	0	3.49406e-119
SEC24A	2.33082e-262	0.750468	0.847	0.346	4.49336e-258
ADCY9	2.91543e-292	0.749842	0.686	0.093	5.62037e-288
PDXDC1	5.52591e-297	0.749824	0.982	0.746	1.06529e-292
GUCY1A1	1.847e-205	0.749409	0.765	0.297	3.56064e-201
SEC22B	6.12575e-282	0.749404	0.949	0.612	1.18092e-277
KIAA1324L	6.69911e-269	0.748007	0.668	0.097	1.29145e-264
LAD1	1.46896e-273	0.746471	0.63	0.064	2.83187e-269
AACS	1.87312e-245	0.746212	0.917	0.545	3.61101e-241
PPP1R16A	7.21178e-223	0.743534	0.809	0.348	1.39029e-218
IL6R	4.03551e-282	0.742168	0.733	0.139	7.77965e-278
IDI1	0	0.740576	0.999	0.989	0
SURF4	0	0.74007	0.997	0.935	0
MGLL	6.57885e-290	0.737365	0.598	0.032	1.26827e-285
TYMP	1.54537e-196	0.737281	0.731	0.27	2.97917e-192
RARRES3	7.29136e-194	0.735963	0.601	0.124	1.40563e-189
CD44	7.85072e-290	0.735708	0.663	0.07	1.51346e-285
TNS2	9.43649e-256	0.733559	0.649	0.098	1.81917e-251
MAPKAPK2	5.66551e-260	0.733532	0.875	0.4	1.0922e-255
RAB5B	1.73315e-266	0.732383	0.963	0.671	3.34116e-262
ZBTB16	3.75216e-251	0.732051	0.671	0.117	7.23342e-247
LPCAT3	1.27455e-224	0.731858	0.925	0.612	2.45707e-220
F3	3.11947e-180	0.731325	0.804	0.369	6.01372e-176
NTN4	8.1147e-279	0.730341	0.566	0.022	1.56435e-274
SMCO4	5.94658e-252	0.729702	0.705	0.15	1.14638e-247
RNF10	1.13396e-293	0.728671	0.971	0.699	2.18606e-289
ZC3H12A	4.84863e-242	0.726646	0.716	0.167	9.34719e-238
LIMD1	1.59375e-246	0.725448	0.786	0.262	3.07243e-242
HMGCR	7.1055e-273	0.724915	0.994	0.889	1.3698e-268
PQLC1	1.11928e-243	0.724639	0.92	0.579	2.15776e-239
SMARCD2	2.4747e-272	0.724343	0.981	0.839	4.77073e-268
CCDC69	2.04954e-237	0.723279	0.653	0.12	3.95111e-233
TRIM22	8.36677e-266	0.723073	0.584	0.041	1.61295e-261
SEC23B	1.64717e-285	0.722694	0.982	0.785	3.17542e-281
SEC24D	5.68672e-240	0.721727	0.955	0.68	1.09629e-235
ADIRF	2.92728e-224	0.721689	0.533	0.041	5.64322e-220
FMNL2	5.29853e-225	0.719967	0.835	0.392	1.02145e-220
MMP15	2.80459e-248	0.718457	0.735	0.194	5.40669e-244
RNF24	1.67704e-227	0.718386	0.723	0.205	3.233e-223
PNRC1	2.8027e-241	0.718379	0.963	0.636	5.40305e-237
EPHB3	2.73347e-250	0.715446	0.619	0.077	5.26958e-246
ATF4	0	0.71531	1	0.982	0
ANKRD29	1.10969e-295	0.715182	0.594	0.024	2.13926e-291
EPB41L5	1.64662e-222	0.714852	0.833	0.404	3.17436e-218
DHCR7	0	0.712748	0.999	0.929	0
RHOD	2.94806e-239	0.712482	0.802	0.305	5.68327e-235
TMEM184B	3.50716e-246	0.71211	0.865	0.402	6.7611e-242
GUCD1	3.17921e-219	0.71051	0.898	0.522	6.12887e-215
MID1IP1	2.57893e-185	0.709698	0.953	0.726	4.97166e-181
PRKCZ	5.60199e-208	0.709245	0.912	0.589	1.07995e-203
GDF15	2.26312e-162	0.708359	0.971	0.696	4.36285e-158
ARF3	3.24995e-284	0.707032	0.985	0.836	6.26526e-280
RAB29	2.29617e-288	0.706577	0.616	0.042	4.42656e-284
PHC2	3.2952e-227	0.705589	0.932	0.621	6.35249e-223
PRR34-AS1	0	0.703785	0.588	0.006	0
KIAA1522	2.79549e-241	0.703688	0.945	0.626	5.38915e-237
VIPR1	3.42811e-170	0.703364	0.618	0.188	6.60872e-166
SEC61A1	0	0.703092	0.993	0.889	8.32979e-306
PLXNB2	2.13337e-255	0.701222	0.968	0.705	4.1127e-251
INSIG2	5.27631e-218	0.700165	0.85	0.399	1.01717e-213
DUOX2	1.00977e-289	0.699712	0.547	0.008	1.94663e-285
CHD2	1.45397e-240	0.697813	0.98	0.792	2.80296e-236
KIAA1109	5.09911e-226	0.696488	0.93	0.595	9.83007e-222
UBXN6	2.83036e-229	0.696422	0.881	0.467	5.45636e-225
OSGIN1	1.00045e-184	0.695596	0.685	0.221	1.92867e-180
NAMPT	1.64316e-203	0.694507	0.978	0.892	3.16768e-199
TAOK2	6.50182e-235	0.693723	0.84	0.36	1.25342e-230
SH3BP5	1.17666e-189	0.693079	0.705	0.231	2.26837e-185
ACSS3	1.12872e-211	0.693002	0.948	0.689	2.17595e-207
ABCC3	6.66668e-179	0.69267	0.869	0.519	1.2852e-174
CMPK1	0	0.691455	0.998	0.918	0
ARL8B	1.04435e-288	0.691043	0.977	0.77	2.01329e-284
KLF13	8.27868e-224	0.690892	0.82	0.328	1.59596e-219
C4BPA	1.18155e-147	0.690679	0.358	0.019	2.27779e-143
ARF1	0	0.690651	1	1	0
MAST4	2.26752e-197	0.690277	0.896	0.55	4.37132e-193
HLA-A	3.95783e-218	0.689395	1	0.989	7.6299e-214
RBM47	1.51929e-293	0.689347	0.995	0.893	2.92888e-289
ZNF37A	2.20862e-306	0.688983	0.564	0.006	4.25778e-302
ATP2C2	2.58205e-223	0.686847	0.709	0.209	4.97768e-219
GNAQ	1.06191e-275	0.686812	0.988	0.838	2.04714e-271
TMEM163	7.86237e-239	0.686522	0.981	0.704	1.51571e-234
PDXK	0	0.683345	0.994	0.895	3.89939e-304
ARPC1B	1.94634e-286	0.68287	0.999	0.959	3.75215e-282
AHR	4.50651e-199	0.681944	0.8	0.344	8.68766e-195
WWC3	4.34109e-206	0.681613	0.814	0.36	8.36876e-202
NEK6	3.65456e-217	0.681431	0.647	0.141	7.04526e-213
PGPEP1	1.22053e-213	0.680557	0.825	0.373	2.35294e-209
AHCYL1	0	0.680541	1	0.969	0
CHMP1B	2.20908e-223	0.679334	0.896	0.52	4.25867e-219
MYO1C	6.77612e-228	0.677276	0.948	0.618	1.3063e-223
NADK	7.21832e-234	0.676864	0.922	0.581	1.39155e-229
BBC3	1.82873e-208	0.675474	0.674	0.17	3.52542e-204
NFAT5	1.0641e-216	0.675453	0.905	0.551	2.05137e-212
FAM126B	4.2289e-197	0.674593	0.782	0.34	8.15248e-193
RASD1	8.96011e-170	0.673788	0.473	0.055	1.72733e-165
PPP3R1	3.87282e-228	0.673376	0.881	0.477	7.46602e-224
CELF1	4.71296e-284	0.672413	0.993	0.915	9.08565e-280
MMP24OS	3.42459e-248	0.672031	0.98	0.791	6.60193e-244
UHMK1	1.92413e-238	0.671906	0.971	0.73	3.70934e-234
PUM1	4.90406e-293	0.67125	0.995	0.882	9.45405e-289
RORB	1.31646e-294	0.670954	0.529	0.001	2.53786e-290
MPP7	1.33553e-222	0.67082	0.924	0.579	2.57464e-218
ADAM15	2.86534e-225	0.669997	0.965	0.742	5.52381e-221
LRP6	6.20348e-223	0.669571	0.968	0.741	1.19591e-218
RAB3D	2.01707e-210	0.668634	0.886	0.486	3.8885e-206
SLC35F6	1.04096e-189	0.668042	0.686	0.224	2.00676e-185
IPO7	0	0.667905	0.999	0.968	0
PLEKHB2	2.63738e-245	0.666921	0.976	0.796	5.08435e-241
SNX25	8.35198e-181	0.666405	0.88	0.523	1.61009e-176
ROS1	2.37576e-276	0.666362	0.533	0.01	4.57999e-272
ACLY	1.86133e-232	0.665909	0.991	0.932	3.58828e-228
VPS13A	8.55497e-213	0.665719	0.908	0.564	1.64923e-208
SOX4	7.0451e-152	0.66411	0.988	0.916	1.35815e-147
KCNE3	2.74386e-217	0.663768	0.516	0.039	5.28962e-213
GOLGA3	1.54802e-211	0.663431	0.921	0.62	2.98427e-207
APOL6	9.06527e-291	0.661472	0.537	0.004	1.7476e-286
UBL3	2.58372e-216	0.659993	0.952	0.653	4.9809e-212
KIF1C	2.1839e-215	0.658091	0.906	0.544	4.21012e-211
GAK	2.78883e-210	0.657965	0.919	0.591	5.3763e-206
TACSTD2	1.61411e-170	0.657538	0.815	0.392	3.11169e-166
SGMS2	2.56308e-229	0.657354	0.69	0.156	4.94111e-225
SLC2A13	1.31603e-184	0.656875	0.686	0.239	2.53703e-180
ARHGAP35	2.73691e-217	0.656046	0.951	0.703	5.27621e-213
BCAT1	3.30753e-184	0.655694	0.935	0.627	6.37625e-180
LY6E	0	0.655667	0.883	0.146	0
CARNMT1	8.34528e-199	0.655596	0.775	0.333	1.6088e-194
STARD4	6.79053e-208	0.655186	0.983	0.872	1.30908e-203
XAB2	1.02644e-202	0.654916	0.874	0.488	1.97878e-198
PYGB	3.22709e-211	0.654829	0.79	0.326	6.22119e-207
TMC5	8.33561e-217	0.654339	0.659	0.144	1.60694e-212
RDH10	1.0904e-207	0.653054	0.657	0.159	2.10208e-203
GIPC1	5.10612e-276	0.653001	0.995	0.878	9.84357e-272
PARM1	5.21436e-227	0.652956	0.982	0.792	1.00522e-222
TRAM1	3.16257e-254	0.652841	0.991	0.855	6.0968e-250
SH3BGRL2	1.2608e-210	0.652698	0.726	0.231	2.43058e-206
ADAM9	1.4839e-223	0.652495	0.961	0.738	2.86067e-219
DYNLL2	4.57236e-232	0.652234	0.966	0.733	8.8146e-228
PPP1CB	0	0.650835	0.998	0.939	3.82802e-308
BLCAP	3.35115e-205	0.650501	0.843	0.433	6.46034e-201
RASGRF1	2.89104e-207	0.650122	0.52	0.05	5.57335e-203
LDLR	1.50704e-271	0.648093	1	0.951	2.90526e-267
STARD7	2.70976e-226	0.647678	0.973	0.77	5.22387e-222
NLRP2	1.78899e-229	0.647241	0.431	0	3.44881e-225
ZBTB43	3.22693e-197	0.645628	0.916	0.569	6.22088e-193
LENG8	3.52033e-190	0.645087	0.936	0.655	6.7865e-186
TNFRSF1A	2.41379e-223	0.644133	0.99	0.88	4.65331e-219
FDFT1	2.08816e-283	0.643759	1	0.994	4.02556e-279
TMEM8A	5.03066e-221	0.643578	0.945	0.663	9.69811e-217
ITPR2	6.66417e-185	0.642973	0.889	0.54	1.28472e-180
BOK	3.35014e-222	0.642554	0.563	0.061	6.4584e-218
PREPL	1.11585e-207	0.64251	0.875	0.498	2.15114e-203
KCNE4	1.24198e-201	0.641684	0.387	0	2.39429e-197
DAAM2	6.4716e-178	0.641073	0.664	0.203	1.24759e-173
TRIM4	2.08934e-203	0.640885	0.683	0.196	4.02783e-199
CENPB	4.45234e-186	0.640431	0.885	0.53	8.58322e-182
PANK3	1.68511e-209	0.639898	0.958	0.76	3.24856e-205
FGFR1	9.2317e-228	0.639332	0.58	0.069	1.77969e-223
CLTC	0	0.637995	1	0.987	0
CEBPB	7.68313e-199	0.637978	0.97	0.764	1.48115e-194
ITGA3	8.80849e-189	0.637379	0.855	0.431	1.6981e-184
TAX1BP3	2.61218e-186	0.637282	0.915	0.619	5.03576e-182
SLC39A11	1.46539e-201	0.636537	0.662	0.173	2.82498e-197
HACD2	1.47511e-220	0.636241	0.956	0.705	2.84372e-216
SHE	3.39973e-202	0.635983	0.448	0.018	6.554e-198
PLEC	1.49607e-190	0.635535	0.835	0.42	2.88412e-186
GLS	1.92706e-178	0.635337	0.898	0.609	3.71498e-174
LARP1	1.50501e-250	0.63526	0.991	0.874	2.90135e-246
LPP	1.1445e-217	0.635247	0.977	0.852	2.20636e-213
SOD2	2.66564e-171	0.634272	0.877	0.54	5.13883e-167
HPN	3.08637e-174	0.633949	0.807	0.431	5.9499e-170
RORA	9.76896e-216	0.633245	0.643	0.121	1.88326e-211
PRDM16	1.44886e-301	0.632617	0.538	0.001	2.79311e-297
SEZ6L2	1.44173e-225	0.631914	0.489	0.019	2.77938e-221
HSD17B4	2.78721e-277	0.631441	0.998	0.959	5.37318e-273
EIF4B	0	0.631139	1	1	0
CBX6	7.50055e-176	0.630718	0.945	0.696	1.44596e-171
GOLGA8B	4.37583e-186	0.629614	0.682	0.217	8.43572e-182
SEC16A	1.20184e-199	0.628441	0.913	0.581	2.31692e-195
IER5	2.36895e-159	0.627256	0.755	0.356	4.56686e-155
INPPL1	2.69444e-205	0.62675	0.859	0.441	5.19435e-201
BEX2	4.28069e-165	0.626637	0.76	0.337	8.25231e-161
NORAD	6.00134e-279	0.626564	0.999	0.922	1.15694e-274
CPM	5.72602e-165	0.626114	0.989	0.872	1.10386e-160
IGF2R	7.15263e-222	0.625746	0.98	0.812	1.37888e-217
ADGRL1	5.17514e-262	0.625388	0.534	0.018	9.97664e-258
SLC39A9	5.47095e-201	0.625004	0.854	0.45	1.05469e-196
BCL2L1	2.60973e-141	0.624381	0.849	0.514	5.03104e-137
ARIH1	3.42016e-195	0.624098	0.929	0.633	6.59339e-191
RBPMS	1.34669e-191	0.624065	0.953	0.723	2.59615e-187
SLC38A5	8.04089e-185	0.6231	0.397	0.01	1.55012e-180
C9orf152	2.4781e-162	0.623097	0.843	0.468	4.77727e-158
RNF11	4.92481e-192	0.622256	0.919	0.632	9.49405e-188
ACOX1	3.02929e-197	0.622057	0.862	0.482	5.83987e-193
SLC51B	9.61932e-220	0.62189	0.432	0.003	1.85441e-215
FHDC1	4.46204e-176	0.62174	0.753	0.317	8.60191e-172
IL1R1	9.39689e-170	0.621681	0.798	0.366	1.81153e-165
SLC29A1	5.55803e-172	0.617924	0.811	0.429	1.07148e-167
AIDA	3.05981e-193	0.617725	0.908	0.588	5.89871e-189
GATAD2A	1.18579e-190	0.616624	0.908	0.601	2.28597e-186
TCF7L1	9.47006e-183	0.616206	0.707	0.219	1.82564e-178
ZNF281	4.05292e-207	0.615883	0.955	0.723	7.81321e-203
RAB17	2.12202e-180	0.615544	0.849	0.472	4.09083e-176
KDM5C	2.53276e-187	0.615539	0.823	0.408	4.88265e-183
TMC4	8.10953e-176	0.614724	0.777	0.369	1.56336e-171
CNTROB	1.91999e-171	0.614449	0.687	0.251	3.70135e-167
IFITM3	3.80372e-177	0.613528	0.99	0.907	7.3328e-173
CRYBG1	1.39786e-181	0.613423	0.611	0.146	2.69479e-177
HMOX1	7.98593e-229	0.613283	0.5	0.022	1.53953e-224
SLC35E1	1.95544e-206	0.613121	0.961	0.689	3.76969e-202
ID2	5.92229e-112	0.61239	0.875	0.608	1.1417e-107
UNC13B	8.03183e-189	0.612196	0.872	0.49	1.54838e-184
IRAK1	3.52524e-169	0.61182	0.921	0.652	6.79596e-165
TXNRD2	3.15439e-177	0.611662	0.767	0.337	6.08104e-173
ALDH3A2	7.8568e-173	0.611587	0.91	0.663	1.51463e-168
CCND3	5.07209e-188	0.61116	0.923	0.615	9.77798e-184
CPD	1.43423e-177	0.611108	0.822	0.419	2.76491e-173
ESRRA	1.40063e-196	0.611085	0.918	0.599	2.70013e-192
TSPYL2	3.20522e-156	0.610765	0.677	0.254	6.17902e-152
SYVN1	5.04389e-183	0.610302	0.778	0.361	9.72361e-179
PAPD5	2.76076e-173	0.610087	0.901	0.616	5.3222e-169
ARPC4	9.31399e-238	0.608704	0.987	0.856	1.79555e-233
SLC25A46	1.66363e-185	0.608278	0.848	0.471	3.20714e-181
RHOQ	3.49043e-181	0.607629	0.925	0.647	6.72886e-177
ASPHD1	1.04957e-229	0.607479	0.462	0.008	2.02336e-225
ZC3HAV1	1.37816e-177	0.607318	0.898	0.577	2.65682e-173
RAB1B	8.55418e-237	0.607047	0.987	0.847	1.64908e-232
TM9SF3	1.37213e-265	0.607002	0.996	0.929	2.64519e-261
OGDH	3.18001e-191	0.606831	0.912	0.602	6.13042e-187
SQLE	1.62844e-271	0.606617	1	0.994	3.13931e-267
TMEM173	1.09372e-192	0.604825	0.634	0.149	2.10847e-188
SGPP1	3.35056e-189	0.603491	0.666	0.2	6.45922e-185
ANXA4	1.34996e-210	0.603196	0.992	0.864	2.60245e-206
PTPA	7.15301e-191	0.601344	0.927	0.63	1.37896e-186
SLC39A4	2.38828e-240	0.599505	0.488	0.011	4.60412e-236
MVK	8.1897e-188	0.59931	0.922	0.621	1.57881e-183
TMEM125	1.91135e-183	0.598509	0.938	0.715	3.68471e-179
ARMCX6	6.5572e-182	0.598422	0.917	0.586	1.2641e-177
ZMYND8	8.83972e-177	0.598275	0.967	0.852	1.70412e-172
GPD1L	1.893e-182	0.59779	0.694	0.234	3.64933e-178
HERPUD1	1.02302e-180	0.597445	0.973	0.804	1.97218e-176
PARP9	2.12538e-176	0.596582	0.809	0.403	4.09731e-172
CASP4	3.05055e-190	0.596475	0.691	0.202	5.88086e-186
SND1	1.13983e-258	0.596454	0.994	0.932	2.19736e-254
ESAM	1.59869e-175	0.59603	0.611	0.145	3.08195e-171
DCUN1D3	9.32108e-185	0.595699	0.708	0.238	1.79692e-180
ATP8A2	5.136e-205	0.595572	0.48	0.031	9.90119e-201
SSR1	3.08044e-231	0.59513	0.998	0.952	5.93847e-227
EBLN3P	9.6919e-177	0.593944	0.9	0.593	1.8684e-172
FAM91A1	2.56618e-176	0.592898	0.866	0.499	4.94708e-172
BAG3	5.68265e-171	0.59188	0.845	0.48	1.0955e-166
FITM2	7.41645e-204	0.591847	0.573	0.093	1.42974e-199
USP38	1.55771e-172	0.59175	0.814	0.435	3.00295e-168
SQOR	9.07263e-178	0.591665	0.801	0.38	1.74902e-173
TTLL12	3.70919e-158	0.591298	0.804	0.43	7.15057e-154
PIP4K2C	1.80875e-167	0.59042	0.852	0.509	3.4869e-163
DAZAP2	2.67154e-249	0.589195	0.997	0.911	5.1502e-245
OAZ2	6.48231e-217	0.589034	0.985	0.848	1.24966e-212
SETD3	7.96392e-172	0.588707	0.844	0.472	1.53528e-167
PICALM	1.88298e-185	0.588075	0.872	0.512	3.63002e-181
ZBTB4	7.77575e-172	0.587953	0.818	0.424	1.49901e-167
SESN3	1.44105e-115	0.587823	0.949	0.829	2.77805e-111
CKAP4	2.62108e-140	0.587574	0.925	0.702	5.05293e-136
PROS1	3.55585e-175	0.587077	0.6	0.139	6.85497e-171
DCAF12	4.80614e-174	0.585374	0.859	0.496	9.26528e-170
SERINC1	4.55903e-189	0.58529	0.933	0.632	8.78891e-185
RNF130	1.41206e-237	0.584795	0.519	0.025	2.72218e-233
MICAL2	1.69502e-140	0.584147	0.736	0.342	3.26767e-136
RTN4	0	0.583831	1	0.991	2.11998e-306
DPP9	4.98578e-164	0.583802	0.882	0.571	9.61158e-160
CUEDC1	3.18304e-170	0.582616	0.657	0.209	6.13626e-166
NEBL	2.475e-195	0.582395	0.61	0.121	4.77131e-191
ALCAM	6.32915e-221	0.582126	0.999	0.955	1.22013e-216
SEMA4A	1.7857e-166	0.581929	0.723	0.294	3.44248e-162
ZFAND3	1.30222e-171	0.581818	0.875	0.53	2.51041e-167
CLDN1	1.11839e-142	0.580532	0.609	0.198	2.15604e-138
NUAK2	6.48588e-173	0.580505	0.662	0.2	1.25035e-168
PTBP3	2.1908e-178	0.580229	0.979	0.852	4.22342e-174
VSTM2L	4.18591e-180	0.579876	0.385	0.007	8.0696e-176
TAF13	5.96e-171	0.579657	0.836	0.449	1.14897e-166
SMIM4	1.65005e-197	0.579631	0.974	0.81	3.18096e-193
DNAJC10	2.05701e-164	0.579457	0.918	0.646	3.96551e-160
RPS6KA1	1.20272e-170	0.579309	0.835	0.465	2.3186e-166
INTS6	5.76794e-134	0.579105	0.956	0.82	1.11194e-129
GUCY2D	1.85856e-170	0.577928	0.583	0.138	3.58294e-166
PCNX3	1.27965e-170	0.577509	0.764	0.355	2.46691e-166
MYADM	6.34288e-227	0.57736	0.47	0.011	1.22278e-222
C6orf132	4.73998e-153	0.576422	0.784	0.421	9.13774e-149
UBE2G1	2.48847e-174	0.576014	0.906	0.603	4.79726e-170
CMTM4	3.03715e-170	0.575937	0.891	0.578	5.85502e-166
YPEL5	2.73295e-171	0.57589	0.831	0.404	5.26857e-167
CMBL	1.08185e-200	0.573674	0.457	0.022	2.08559e-196
HYAL1	1.2728e-213	0.572946	0.42	0.002	2.45371e-209
AP1G1	7.22857e-167	0.572701	0.864	0.545	1.39352e-162
MFSD1	8.23073e-173	0.57234	0.855	0.502	1.58672e-168
CD99L2	2.63701e-162	0.572215	0.669	0.245	5.08363e-158
REV1	9.7355e-145	0.57191	0.917	0.676	1.87681e-140
TGFBI	1.40441e-140	0.571808	0.342	0.016	2.70742e-136
YTHDF3	8.28912e-177	0.571477	0.899	0.591	1.59798e-172
CECR2	4.14745e-247	0.571465	0.522	0.021	7.99545e-243
TOR4A	8.52332e-197	0.571263	0.607	0.121	1.64313e-192
ATP2C1	1.25667e-170	0.570663	0.892	0.589	2.42262e-166
ZFAND5	2.11743e-223	0.570643	0.992	0.903	4.08198e-219
PNPO	1.42226e-204	0.570512	0.538	0.063	2.74184e-200
AP2A2	2.65985e-171	0.570124	0.902	0.61	5.12766e-167
EPG5	2.50495e-156	0.569696	0.636	0.211	4.82904e-152
CD38	4.92722e-233	0.569024	0.455	0.004	9.49869e-229
TNKS1BP1	2.56665e-175	0.568552	0.871	0.486	4.94798e-171
NR1D1	7.23877e-180	0.567795	0.483	0.055	1.39549e-175
WBP2	7.90303e-170	0.567696	0.925	0.659	1.52355e-165
TOM1	6.82511e-174	0.566807	0.665	0.211	1.31574e-169
GSE1	2.02718e-182	0.56664	0.982	0.872	3.90799e-178
WIPF2	4.84376e-177	0.5665	0.923	0.646	9.3378e-173
NCMAP	2.0629e-166	0.565415	0.618	0.169	3.97687e-162
KCTD14	1.96002e-220	0.564748	0.486	0.022	3.77853e-216
CTBP1	2.76258e-181	0.564616	0.956	0.745	5.3257e-177
DCTN4	9.40776e-164	0.564552	0.822	0.439	1.81363e-159
CFI	1.12584e-204	0.564374	0.483	0.031	2.17039e-200
GOLGA2	1.17883e-173	0.562942	0.96	0.723	2.27255e-169
STK17B	1.31546e-159	0.562641	0.877	0.544	2.53594e-155
PPP1R15B	5.27171e-153	0.56252	0.85	0.526	1.01628e-148
PABPC1	0	0.562203	1	1	0
PDLIM1	1.14855e-157	0.562137	0.913	0.597	2.21418e-153
PDZD8	1.69751e-148	0.562025	0.86	0.535	3.27245e-144
GRN	7.702e-210	0.561851	0.994	0.908	1.48479e-205
GALNT12	8.28272e-189	0.561824	0.526	0.07	1.59674e-184
DCBLD1	4.46165e-161	0.561555	0.59	0.151	8.60116e-157
IST1	9.56695e-164	0.561488	0.877	0.557	1.84432e-159
EPS8	6.61764e-178	0.56069	0.968	0.781	1.27575e-173
COPA	1.51113e-200	0.559592	0.988	0.905	2.91315e-196
ACAT1	3.62025e-215	0.559349	0.994	0.904	6.97913e-211
NSMF	2.68284e-150	0.55812	0.663	0.269	5.17199e-146
GOLPH3	9.76142e-182	0.557897	0.932	0.667	1.88181e-177
MGAT5	3.51457e-97	0.557842	0.589	0.281	6.77539e-93
TP53	4.68378e-139	0.557662	0.752	0.388	9.02939e-135
CAV2	1.14092e-165	0.556151	0.573	0.129	2.19946e-161
CDIP1	7.14523e-173	0.556067	0.603	0.148	1.37746e-168
DUSP23	6.77756e-161	0.55588	0.849	0.491	1.30658e-156
ABCA7	3.79383e-152	0.555752	0.769	0.344	7.31375e-148
MEF2D	5.87775e-161	0.554158	0.606	0.167	1.13311e-156
C16orf89	7.45628e-156	0.553973	0.987	0.881	1.43742e-151
MYOF	3.85716e-162	0.553955	0.932	0.646	7.43584e-158
SEC24C	2.04357e-168	0.55321	0.837	0.456	3.93959e-164
KLHDC10	3.18279e-158	0.552882	0.855	0.526	6.13578e-154
FAH	2.85061e-146	0.552836	0.991	0.945	5.4954e-142
SIDT2	1.10675e-145	0.552793	0.674	0.274	2.1336e-141
HYOU1	5.22343e-145	0.552727	0.925	0.723	1.00697e-140
SKI	3.43394e-151	0.551877	0.761	0.38	6.61994e-147
UBE2H	4.29455e-146	0.551448	0.921	0.666	8.27903e-142
ARL8A	5.0228e-154	0.550804	0.899	0.623	9.68295e-150
CPT1A	7.9565e-240	0.550697	0.459	0.002	1.53385e-235
SCYL2	2.86197e-153	0.550287	0.827	0.464	5.51731e-149
MTSS1L	5.97904e-144	0.549171	0.795	0.447	1.15264e-139
SLC25A23	1.32831e-169	0.548942	0.967	0.776	2.56071e-165
GNS	4.8023e-159	0.548719	0.92	0.652	9.25788e-155
STX3	1.32299e-157	0.548706	0.889	0.601	2.55047e-153
PTPRU	1.12074e-197	0.548595	0.538	0.068	2.16057e-193
CASP10	2.87606e-231	0.548314	0.463	0.007	5.54446e-227
ZBTB7B	9.03577e-154	0.548301	0.757	0.374	1.74192e-149
CASC4	2.5333e-170	0.54763	0.937	0.675	4.88369e-166
ADGRD1	6.98041e-226	0.546732	0.448	0.005	1.34568e-221
S100P	2.41738e-42	0.546446	0.319	0.139	4.66022e-38
PCF11	5.98381e-164	0.546417	0.936	0.684	1.15356e-159
SIPA1L3	9.43363e-156	0.544034	0.693	0.277	1.81862e-151
RHBDD2	1.82398e-155	0.543817	0.867	0.557	3.51626e-151
KLF5	4.23391e-168	0.54328	0.97	0.793	8.16214e-164
ABHD14B	3.52599e-157	0.543118	0.944	0.74	6.79739e-153
HIPK3	6.84443e-153	0.543046	0.841	0.486	1.31947e-148
LYPLA2	1.5343e-157	0.54302	0.956	0.811	2.95783e-153
SMIM30	3.90524e-161	0.54223	0.953	0.781	7.52852e-157
TMEM248	2.78531e-181	0.542055	0.954	0.715	5.36951e-177
C6orf223	1.30133e-223	0.54173	0.468	0.013	2.50871e-219
CYB561	1.5378e-152	0.540965	0.875	0.569	2.96458e-148
TNFRSF21	1.45992e-148	0.540957	0.71	0.289	2.81444e-144
KLF9	1.04277e-146	0.540743	0.797	0.395	2.01025e-142
AXIN2	2.568e-146	0.54067	0.731	0.329	4.9506e-142
CAMK2D	9.16189e-168	0.540433	0.952	0.757	1.76623e-163
TFEB	2.70826e-117	0.540365	0.543	0.191	5.22099e-113
R3HDM4	1.01556e-153	0.539819	0.82	0.452	1.9578e-149
SNHG18	8.54026e-134	0.539371	0.629	0.218	1.64639e-129
TNFRSF14	7.05512e-259	0.538958	0.474	0	1.36009e-254
FOXA1	9.08204e-131	0.534554	0.924	0.71	1.75083e-126
CANX	0	0.534184	1	1	0
SLC15A2	7.60854e-229	0.533957	0.488	0.017	1.46677e-224
CORO2A	3.70335e-135	0.533402	0.666	0.281	7.13931e-131
AMOTL2	1.58755e-130	0.533076	0.697	0.304	3.06048e-126
NUDT19	6.11178e-153	0.533019	0.629	0.21	1.17823e-148
SLC5A3	1.21813e-132	0.530343	0.815	0.462	2.34831e-128
UBTD1	1.81088e-146	0.530035	0.79	0.416	3.49101e-142
CRYZ	3.82798e-136	0.529914	0.694	0.319	7.37957e-132
AFF3	4.84337e-127	0.529836	0.846	0.525	9.33704e-123
AMD1	1.58327e-205	0.528906	0.996	0.957	3.05224e-201
JUND	8.51716e-217	0.528458	1	0.999	1.64194e-212
AHNAK	1.53781e-159	0.528223	0.439	0.045	2.96458e-155
KCNK1	1.22525e-154	0.528204	0.586	0.161	2.36204e-150
FKBP4	1.30573e-126	0.528103	0.83	0.494	2.51718e-122
DGCR2	1.43272e-149	0.526863	0.832	0.479	2.76199e-145
MARCH6	9.81335e-152	0.526831	0.918	0.676	1.89182e-147
DMTN	1.29609e-184	0.526721	0.523	0.07	2.4986e-180
ABCD3	9.08008e-161	0.525297	0.96	0.771	1.75046e-156
TRIM16L	1.63955e-108	0.525248	0.622	0.304	3.16072e-104
LRG1	1.27383e-235	0.525191	0.446	0.001	2.45569e-231
ARHGEF12	5.9525e-156	0.525009	0.932	0.679	1.14752e-151
ETV3	4.00666e-149	0.524995	0.622	0.207	7.72403e-145
ZNFX1	6.57384e-157	0.52488	0.558	0.136	1.26731e-152
BCL3	7.34632e-129	0.524791	0.61	0.228	1.41622e-124
PIP5K1B	7.74625e-131	0.524622	0.606	0.217	1.49332e-126
GSTO2	2.25864e-198	0.524463	0.477	0.033	4.3542e-194
TMEM189	8.07617e-145	0.524166	0.89	0.619	1.55692e-140
AP1B1	9.04384e-148	0.523949	0.913	0.662	1.74347e-143
PRRC2A	1.12721e-171	0.523375	0.97	0.821	2.17303e-167
DMRTA1	7.53185e-192	0.523281	0.514	0.058	1.45199e-187
WWTR1	1.08551e-129	0.523245	0.838	0.515	2.09265e-125
CSTB	0	0.520881	1	1	0
RNF128	4.00285e-134	0.51928	0.714	0.338	7.7167e-130
TPPP3	6.9682e-45	0.518736	0.376	0.199	1.34333e-40
SUPT5H	5.4509e-155	0.518638	0.95	0.767	1.05082e-150
LIPH	4.17805e-115	0.518355	0.795	0.46	8.05444e-111
SLFN5	4.21952e-130	0.518271	0.735	0.351	8.13439e-126
MIR200CHG	3.11559e-138	0.517804	0.497	0.112	6.00624e-134
ATP7A	7.72692e-145	0.517761	0.591	0.183	1.4896e-140
SMAD7	3.15988e-139	0.517231	0.563	0.167	6.09161e-135
CMIP	1.68905e-133	0.516834	0.81	0.469	3.25615e-129
AFTPH	3.77518e-140	0.516204	0.853	0.525	7.27779e-136
CREB3L2	3.44465e-134	0.516163	0.879	0.592	6.64059e-130
MTURN	1.19208e-200	0.515993	0.488	0.035	2.2981e-196
STX6	2.69767e-141	0.515659	0.769	0.404	5.20058e-137
NCEH1	9.38729e-137	0.515573	0.743	0.365	1.80968e-132
LINC01106	1.24239e-146	0.514409	0.528	0.123	2.39508e-142
PPTC7	3.68228e-139	0.514156	0.91	0.656	7.0987e-135
CYP4B1	5.95802e-123	0.513988	0.357	0.04	1.14859e-118
F8A1	7.62508e-178	0.513866	0.507	0.067	1.46996e-173
GPR160	2.79166e-124	0.513855	0.932	0.738	5.38176e-120
PCDH9	2.47498e-101	0.5131	0.49	0.152	4.77128e-97
CCDC57	1.15633e-148	0.512827	0.981	0.883	2.22918e-144
TRIM2	2.67182e-148	0.512768	0.988	0.915	5.15074e-144
PLPPR2	2.57062e-153	0.512525	0.567	0.144	4.95564e-149
DNAJB2	1.1808e-133	0.51231	0.75	0.377	2.27634e-129
ARHGAP26	8.10166e-175	0.512034	0.468	0.048	1.56184e-170
GOLM1	5.86439e-120	0.511897	0.881	0.62	1.13054e-115
KHSRP	2.20691e-140	0.51088	0.982	0.92	4.25449e-136
DSG2	4.43804e-146	0.510817	0.942	0.734	8.55566e-142
SFTA1P	2.78144e-120	0.510319	0.951	0.728	5.36206e-116
ELOVL5	1.27431e-135	0.510077	0.869	0.573	2.45662e-131
GALNT1	2.39145e-165	0.510019	0.988	0.911	4.61024e-161
AC068888.1	7.56711e-120	0.509587	0.56	0.199	1.45879e-115
AGR2	5.36836e-94	0.509482	1	0.984	1.03491e-89
SERPINF2	9.94514e-144	0.509357	0.496	0.094	1.91722e-139
UBE2Q1	4.12991e-152	0.509329	0.914	0.652	7.96164e-148
LMO7	3.12963e-148	0.508244	0.969	0.792	6.0333e-144
RC3H1	2.32502e-128	0.508169	0.766	0.404	4.48218e-124
CACNB1	7.4031e-212	0.50802	0.46	0.017	1.42717e-207
SLC40A1	8.85559e-82	0.507434	0.605	0.345	1.70718e-77
ARF4	2.11333e-244	0.507316	1	0.992	4.07408e-240
DTX3L	7.48849e-131	0.50713	0.706	0.341	1.44363e-126
NCKAP1	2.22687e-158	0.50696	0.972	0.831	4.29297e-154
TRIM38	1.69037e-113	0.506909	0.74	0.392	3.2587e-109
NPC1	1.72061e-124	0.50679	0.855	0.564	3.31699e-120
CLCN7	1.63841e-133	0.506387	0.662	0.281	3.15854e-129
OPA1	1.81196e-130	0.505971	0.804	0.459	3.4931e-126
ACSS1	1.08974e-112	0.505048	0.603	0.241	2.1008e-108
OAT	1.70192e-128	0.504793	0.922	0.723	3.28095e-124
ANKRD10	6.2498e-141	0.504125	0.872	0.565	1.20484e-136
CFH	1.34471e-113	0.504075	0.532	0.17	2.59234e-109
PTAR1	4.51364e-125	0.503806	0.885	0.649	8.70139e-121
PTPN3	1.26816e-146	0.503567	0.579	0.164	2.44475e-142
PRKAR2A	3.72836e-165	0.503167	0.986	0.896	7.18753e-161
LRRFIP1	6.35629e-195	0.502123	0.999	0.961	1.22537e-190
NACC2	2.96103e-133	0.501998	0.599	0.208	5.70827e-129
RBMS2	4.1907e-130	0.501646	0.799	0.447	8.07884e-126
MAGED1	1.21569e-133	0.501538	0.977	0.885	2.34362e-129
RETREG3	4.14963e-140	0.501536	0.647	0.238	7.99965e-136
PLIN5	2.89145e-156	0.501381	0.424	0.04	5.57414e-152
MOAP1	1.36501e-134	0.500858	0.694	0.314	2.63147e-130
DNAJB1	4.60729e-156	0.50078	0.972	0.83	8.88193e-152
NINJ1	1.05591e-133	0.500545	0.861	0.54	2.03559e-129
TLE3	5.12462e-105	0.499911	0.835	0.594	9.87924e-101
MBD3	3.81394e-129	0.499832	0.93	0.714	7.35252e-125
SNX27	5.39803e-141	0.499537	0.936	0.714	1.04063e-136
PDCD6IP	1.21583e-161	0.499154	0.971	0.854	2.34388e-157
KPNA1	4.06237e-133	0.499079	0.839	0.522	7.83143e-129
PHACTR1	2.36176e-198	0.498872	0.424	0.01	4.55301e-194
PABPN1	4.68535e-188	0.498667	0.998	0.984	9.03242e-184
PARD6B	9.22386e-126	0.498639	0.798	0.466	1.77818e-121
SMG1	3.26502e-125	0.498419	0.91	0.697	6.2943e-121
RYBP	3.21571e-113	0.498349	0.868	0.609	6.19925e-109
TACC1	4.17704e-117	0.497607	0.783	0.434	8.0525e-113
NFKB1	8.12781e-121	0.497556	0.871	0.601	1.56688e-116
SGTA	7.95864e-133	0.497077	0.883	0.604	1.53427e-128
OSMR	5.15781e-130	0.496426	0.708	0.319	9.94322e-126
ATP11B	1.05727e-125	0.496421	0.753	0.411	2.0382e-121
PSMD5	1.10504e-125	0.496174	0.829	0.522	2.1303e-121
PINK1	4.86928e-134	0.495884	0.643	0.244	9.387e-130
WDR82	2.2155e-142	0.495806	0.954	0.808	4.27103e-138
LNX2	5.58885e-130	0.49575	0.781	0.423	1.07742e-125
ITSN2	6.99424e-127	0.495658	0.916	0.672	1.34835e-122
PRAG1	1.19522e-97	0.495551	0.484	0.163	2.30414e-93
PGM2L1	2.47988e-111	0.495548	0.561	0.198	4.78071e-107
DNM2	1.07949e-130	0.495353	0.849	0.561	2.08105e-126
TBCEL	4.42033e-146	0.494686	0.565	0.152	8.52152e-142
PRKAR1A	5.37732e-241	0.494595	1	0.99	1.03664e-236
QSOX1	1.91114e-128	0.494489	0.911	0.667	3.6843e-124
YWHAG	2.64111e-144	0.494449	0.971	0.884	5.09153e-140
TM9SF2	4.06913e-181	0.494382	0.989	0.909	7.84447e-177
MMP28	8.99152e-148	0.494348	0.472	0.072	1.73338e-143
TBL1XR1	1.84614e-136	0.49411	0.974	0.852	3.55899e-132
MFN2	8.13099e-131	0.494056	0.748	0.382	1.56749e-126
PTER	1.52783e-122	0.493929	0.678	0.317	2.94535e-118
PRNP	1.02602e-135	0.493102	0.845	0.503	1.97797e-131
ATL3	2.44569e-115	0.493066	0.78	0.47	4.71481e-111
KLF10	6.24924e-138	0.492903	0.531	0.132	1.20473e-133
CAVIN3	6.44035e-215	0.492197	0.428	0.004	1.24157e-210
HYI	5.93936e-117	0.49186	0.837	0.548	1.14499e-112
RIN2	1.8049e-200	0.491501	0.472	0.029	3.47949e-196
AGRN	4.23708e-126	0.491104	0.782	0.431	8.16824e-122
EGFL7	1.44408e-121	0.491081	0.573	0.205	2.7839e-117
UGDH	3.57504e-95	0.490587	0.958	0.887	6.89196e-91
RABGAP1L	1.22738e-123	0.490415	0.744	0.38	2.36614e-119
BAZ2A	2.95393e-136	0.490163	0.947	0.76	5.69459e-132
AC009133.1	4.2467e-97	0.490002	0.484	0.156	8.18679e-93
NPDC1	3.39613e-115	0.489214	0.524	0.156	6.54706e-111
AC010503.4	2.10041e-132	0.489083	0.589	0.205	4.04918e-128
DAB2IP	8.11256e-146	0.488649	0.504	0.104	1.56394e-141
PDLIM2	3.33064e-121	0.488587	0.647	0.262	6.4208e-117
GCAT	2.18661e-121	0.488429	0.829	0.53	4.21534e-117
C16orf72	1.82682e-123	0.488248	0.89	0.656	3.52175e-119
LAMP1	3.77418e-232	0.488134	1	0.993	7.27586e-228
CYP51A1	4.54685e-116	0.487631	0.705	0.353	8.76542e-112
CHPF	6.67816e-129	0.487619	0.943	0.763	1.28742e-124
WASHC4	7.77721e-129	0.487549	0.878	0.606	1.49929e-124
ADIPOR1	4.35928e-161	0.486613	0.986	0.908	8.40382e-157
CTDSP2	3.40634e-134	0.486395	0.938	0.75	6.56675e-130
CDC42EP3	1.68396e-102	0.486331	0.924	0.699	3.24634e-98
PPP3CA	5.5601e-130	0.486244	0.916	0.675	1.07188e-125
UBAP1	7.95705e-130	0.486175	0.788	0.439	1.53396e-125
AAK1	2.22982e-111	0.485902	0.862	0.634	4.29865e-107
SPAG9	3.22241e-157	0.485459	0.989	0.927	6.21217e-153
ATG2A	1.20538e-119	0.485247	0.556	0.192	2.32373e-115
RAB11FIP1	1.02391e-135	0.485145	0.983	0.886	1.97389e-131
ORMDL3	8.0151e-125	0.484955	0.691	0.33	1.54515e-120
MPZL2	7.15994e-116	0.484744	0.805	0.498	1.38029e-111
SLAIN2	2.37427e-127	0.484458	0.878	0.614	4.57713e-123
SMARCA2	5.08416e-125	0.484196	0.723	0.338	9.80125e-121
MFHAS1	3.5875e-111	0.484191	0.8	0.49	6.91598e-107
CUL4A	7.40748e-128	0.483805	0.889	0.64	1.42801e-123
NAP1L1	7.31905e-297	0.48364	1	1	1.41097e-292
CAPZA1	4.5947e-169	0.481893	0.992	0.927	8.85767e-165
SLC22A23	2.53159e-134	0.481565	0.5	0.112	4.8804e-130
MSL2	2.7967e-134	0.481231	0.63	0.231	5.39147e-130
TEX261	2.87817e-123	0.480921	0.808	0.486	5.54853e-119
TMBIM1	3.26445e-123	0.480294	0.754	0.402	6.2932e-119
SRPRB	2.01353e-114	0.480198	0.9	0.691	3.88168e-110
TMEM2	3.69565e-111	0.480173	0.839	0.546	7.12447e-107
ADIPOR2	3.45019e-130	0.480013	0.904	0.644	6.65127e-126
CREBL2	5.4928e-122	0.479811	0.723	0.384	1.0589e-117
GADD45G	2.30914e-114	0.479041	0.577	0.209	4.45157e-110
EEF2	0	0.479003	1	1	0
ITPRIPL2	1.09965e-112	0.478953	0.788	0.463	2.1199e-108
FGFR2	4.65799e-90	0.478803	0.794	0.538	8.97967e-86
ARFGEF2	3.34526e-116	0.478237	0.727	0.391	6.44899e-112
ATP6V1E1	6.37714e-159	0.477689	0.982	0.863	1.22938e-154
CALCOCO2	3.82338e-126	0.477657	0.903	0.646	7.37071e-122
TRIO	3.05434e-116	0.477143	0.728	0.401	5.88816e-112
PCP4L1	1.97512e-125	0.476649	0.585	0.191	3.80763e-121
C5orf38	3.83325e-132	0.476553	0.988	0.906	7.38973e-128
ZSWIM6	6.42987e-137	0.476387	0.51	0.118	1.23955e-132
RAP1A	8.58905e-140	0.476008	0.966	0.833	1.6558e-135
SPTSSA	3.40722e-180	0.475905	1	0.991	6.56843e-176
PTPRJ	1.17521e-137	0.475647	0.519	0.123	2.26558e-133
ARHGAP5	3.14074e-121	0.475369	0.927	0.709	6.05472e-117
EPHA2	2.62771e-111	0.475037	0.918	0.685	5.0657e-107
SMPD1	1.47778e-136	0.474959	0.554	0.151	2.84887e-132
SMIM14	3.69857e-119	0.47472	0.954	0.776	7.1301e-115
ACADVL	5.15864e-122	0.474544	0.936	0.785	9.94482e-118
NUS1	4.71209e-118	0.474318	0.828	0.541	9.08397e-114
SPDEF	3.49182e-115	0.474227	0.511	0.14	6.73152e-111
HSBP1L1	1.62409e-137	0.473666	0.976	0.824	3.13091e-133
FLCN	2.23939e-117	0.473593	0.705	0.349	4.3171e-113
AC007207.2	1.57445e-155	0.473506	0.311	0	3.03523e-151
RPS6KA3	3.78464e-121	0.473504	0.915	0.696	7.29603e-117
CCNYL1	6.36166e-110	0.473393	0.803	0.512	1.2264e-105
GADD45B	1.2407e-141	0.47299	0.531	0.121	2.39182e-137
LARP4	4.42213e-134	0.472317	0.942	0.715	8.52499e-130
PPP1R9B	2.44789e-114	0.472119	0.63	0.281	4.71905e-110
LAMA3	1.72853e-151	0.471732	0.455	0.061	3.33227e-147
CCNJL	3.55523e-111	0.471502	0.676	0.34	6.85378e-107
SIRT2	8.4508e-117	0.471295	0.734	0.403	1.62915e-112
FAM102A	1.13115e-117	0.471131	0.568	0.207	2.18063e-113
TOLLIP	2.42085e-125	0.470731	0.879	0.61	4.66692e-121
VAMP2	1.18326e-127	0.470593	0.976	0.879	2.28108e-123
HELZ	3.89308e-122	0.470461	0.899	0.658	7.50508e-118
CAB39	1.16577e-120	0.470352	0.833	0.531	2.24737e-116
PID1	6.61877e-219	0.470165	0.416	0.001	1.27597e-214
CLIC3	4.23485e-145	0.469522	0.367	0.022	8.16394e-141
CTAGE5	2.73094e-105	0.469121	0.591	0.248	5.26471e-101
CHTF8	2.61217e-114	0.469099	0.833	0.549	5.03574e-110
ACTR2	2.0111e-186	0.469067	0.999	0.982	3.877e-182
MGAT1	2.17407e-111	0.468737	0.889	0.642	4.19116e-107
TJP3	4.83636e-109	0.468639	0.64	0.288	9.32353e-105
FGF9	6.34434e-172	0.468558	0.369	0.006	1.22306e-167
AQP1	1.22596e-74	0.468454	0.211	0.014	2.36341e-70
EAF1	1.75649e-117	0.467664	0.688	0.332	3.38617e-113
PPP2R1A	5.82604e-175	0.467632	0.993	0.951	1.12314e-170
TRIM8	2.00284e-126	0.46734	0.967	0.814	3.86107e-122
SLC41A2	2.14876e-201	0.466515	0.445	0.016	4.14238e-197
ZDHHC7	7.51299e-120	0.466497	0.786	0.458	1.44835e-115
STAT6	1.30913e-119	0.466446	0.651	0.285	2.52373e-115
FKBP11	2.2811e-88	0.465804	0.892	0.703	4.3975e-84
PABPC4	8.39727e-166	0.465545	0.999	0.989	1.61883e-161
DHRS1	4.87682e-113	0.465251	0.736	0.408	9.40154e-109
TMEM30B	1.22698e-111	0.46513	0.776	0.466	2.36538e-107
RPN1	2.04952e-159	0.465009	0.994	0.955	3.95106e-155
PIK3R3	1.31666e-102	0.464766	0.63	0.291	2.53825e-98
PPP1R12B	6.63581e-89	0.464752	0.625	0.339	1.27925e-84
SFT2D2	2.15412e-109	0.464415	0.885	0.659	4.1527e-105
ITPK1	1.03153e-120	0.464376	0.607	0.235	1.98858e-116
CTNNB1	2.07168e-159	0.464354	0.992	0.884	3.99378e-155
ALDH6A1	3.72885e-112	0.464067	0.95	0.826	7.18847e-108
PLA2G10	4.2604e-181	0.46406	0.385	0.007	8.21319e-177
PPP1R13B	2.82001e-118	0.463219	0.736	0.389	5.43642e-114
TNRC6C	1.24195e-109	0.463147	0.681	0.344	2.39423e-105
NUDT3	4.03264e-104	0.462166	0.879	0.671	7.77412e-100
ALDH1A2	1.48808e-93	0.46169	0.266	0.022	2.86872e-89
TRIM16	1.50988e-98	0.461682	0.658	0.345	2.91075e-94
YPEL2	1.43017e-146	0.461562	0.459	0.069	2.75708e-142
RHOF	2.62733e-112	0.460492	0.641	0.287	5.06496e-108
AP3D1	1.9592e-145	0.460482	0.981	0.876	3.77695e-141
GCLM	2.25726e-80	0.460188	0.868	0.703	4.35154e-76
ZDHHC21	4.8713e-107	0.460107	0.912	0.719	9.39089e-103
VPS13C	4.58556e-116	0.459709	0.922	0.705	8.84005e-112
WWP2	9.11212e-116	0.459508	0.618	0.261	1.75664e-111
CYTH1	8.15396e-116	0.459502	0.694	0.338	1.57192e-111
PRRG4	2.53818e-105	0.459502	0.75	0.409	4.8931e-101
MFSD2A	5.14128e-138	0.459317	0.999	0.974	9.91136e-134
RAB7A	5.42702e-198	0.45902	0.998	0.978	1.04622e-193
SDCBP	8.09141e-150	0.4588	0.994	0.944	1.55986e-145
XIAP	1.1233e-124	0.458748	0.953	0.771	2.1655e-120
PDZK1IP1	3.22683e-190	0.45849	0.369	0	6.22069e-186
TRIP10	2.51952e-112	0.458054	0.693	0.343	4.85713e-108
DUSP10	5.76252e-185	0.457758	0.412	0.014	1.1109e-180
SOBP	2.02617e-187	0.457232	0.402	0.009	3.90605e-183
PELI2	2.74809e-118	0.457113	0.511	0.147	5.29777e-114
TPRG1L	1.14396e-113	0.456676	0.653	0.297	2.20533e-109
MLXIP	1.88458e-94	0.456404	0.806	0.553	3.63308e-90
SLC6A14	1.38705e-64	0.455646	0.657	0.374	2.67395e-60
GPR157	1.10002e-115	0.455541	0.533	0.17	2.12062e-111
LRRC8B	1.14253e-113	0.455316	0.708	0.352	2.20257e-109
PDE4A	6.64393e-193	0.455114	0.391	0.003	1.28082e-188
RPP25	5.86265e-95	0.45507	0.564	0.234	1.1302e-90
DSEL	1.72792e-146	0.454664	0.422	0.048	3.33108e-142
RAB21	1.14448e-114	0.453801	0.913	0.708	2.20634e-110
STXBP2	2.42971e-124	0.453741	0.936	0.722	4.68399e-120
TMEM238	1.12969e-168	0.453503	0.995	0.959	2.17782e-164
BCL2L2	1.64024e-110	0.453354	0.626	0.291	3.16206e-106
DDX3X	1.24815e-157	0.45335	0.994	0.943	2.40618e-153
EPB41L1	1.79803e-143	0.45305	0.486	0.089	3.46625e-139
KMT2C	5.90518e-116	0.452088	0.95	0.8	1.1384e-111
CPEB2	1.17821e-131	0.451155	0.485	0.103	2.27136e-127
QKI	1.43288e-112	0.451066	0.918	0.726	2.76231e-108
USP54	4.38324e-109	0.451044	0.58	0.221	8.45001e-105
FGD4	1.07349e-103	0.450668	0.71	0.369	2.06948e-99
TNFSF9	2.66608e-173	0.450665	0.387	0.012	5.13966e-169
FXYD3	1.50313e-122	0.450554	0.915	0.601	2.89773e-118
PCBP2	0	0.450501	1	1	0
YKT6	3.09888e-107	0.450094	0.778	0.484	5.97402e-103
SERINC3	3.1971e-120	0.450001	0.905	0.675	6.16337e-116
UBP1	2.51153e-107	0.449993	0.839	0.579	4.84173e-103
HIST2H2BE	5.19404e-137	0.449841	0.394	0.044	1.00131e-132
P4HB	2.88965e-290	0.449835	1	1	5.57068e-286
SLC48A1	1.02496e-108	0.449772	0.612	0.266	1.97591e-104
RNPEP	2.66758e-137	0.449693	0.986	0.922	5.14256e-133
EIF2AK3	3.43822e-115	0.44966	0.544	0.192	6.62819e-111
ADGRF5	5.87262e-115	0.449426	0.998	0.979	1.13212e-110
CTTN	1.86286e-150	0.449337	0.989	0.919	3.59123e-146
MT-ND4L	1.32619e-113	0.449203	0.999	0.999	2.55663e-109
DLC1	4.19218e-129	0.449112	0.989	0.931	8.08168e-125
SCGB3A2	4.78102e-16	0.448829	0.515	0.417	9.21685e-12
WSB2	4.87431e-118	0.448642	0.942	0.758	9.39669e-114
SLC30A7	1.30014e-105	0.448561	0.839	0.581	2.50641e-101
LIPA	9.32496e-107	0.448532	0.775	0.47	1.79767e-102
TBC1D24	2.63859e-125	0.448469	0.51	0.131	5.08666e-121
SRSF8	3.2403e-115	0.448323	0.907	0.69	6.24665e-111
PYCR1	2.95915e-99	0.448068	0.853	0.577	5.70464e-95
CNOT6	9.27187e-110	0.448042	0.829	0.539	1.78743e-105
CDC25B	1.65976e-82	0.447896	0.903	0.719	3.19968e-78
DNAJC5	2.14317e-110	0.447769	0.792	0.492	4.13161e-106
MGRN1	9.19189e-102	0.447426	0.861	0.604	1.77201e-97
MCCC2	1.61918e-116	0.447396	0.92	0.718	3.12145e-112
PEX11B	5.40198e-105	0.44711	0.767	0.487	1.04139e-100
TNKS2	6.20249e-108	0.446397	0.871	0.643	1.19572e-103
SNHG19	7.95699e-124	0.446364	0.989	0.918	1.53395e-119
SMG7	1.98053e-105	0.446296	0.769	0.463	3.81807e-101
PLEKHM1	3.06599e-118	0.445921	0.529	0.165	5.91062e-114
DDI2	4.42374e-99	0.445846	0.815	0.535	8.52808e-95
FNIP2	7.60068e-94	0.445396	0.968	0.907	1.46526e-89
RWDD2B	4.27419e-130	0.445175	0.549	0.154	8.23979e-126
PAIP2B	1.19832e-157	0.445095	0.484	0.072	2.31011e-153
TMEM219	4.96891e-134	0.445005	0.976	0.844	9.57907e-130
CRK	1.87201e-134	0.444446	0.969	0.859	3.60886e-130
IFT80	2.5819e-90	0.444188	0.646	0.353	4.97738e-86
SLC25A38	1.61157e-107	0.443715	0.771	0.47	3.10678e-103
TMX4	1.81427e-102	0.443326	0.905	0.7	3.49755e-98
PUM2	2.24981e-118	0.443086	0.902	0.67	4.33717e-114
NIPAL2	1.09468e-153	0.443065	0.455	0.059	2.11033e-149
NFE2L1	3.90493e-100	0.443017	0.835	0.562	7.52793e-96
DDIT3	3.98585e-89	0.442824	0.716	0.404	7.68392e-85
ARHGAP32	3.47653e-103	0.442221	0.671	0.33	6.70206e-99
PTP4A1	3.72122e-137	0.441639	0.999	0.984	7.17378e-133
TBC1D2B	5.28161e-113	0.440647	0.549	0.183	1.01819e-108
FBXO25	7.49021e-108	0.440456	0.609	0.266	1.44396e-103
EFR3A	3.97222e-105	0.440162	0.85	0.605	7.65765e-101
DUSP16	9.71865e-101	0.439834	0.724	0.409	1.87356e-96
CHKA	4.72107e-107	0.438899	0.853	0.582	9.10128e-103
ALKBH5	1.29528e-125	0.438706	0.957	0.809	2.49705e-121
LUM	9.74664e-110	0.438498	0.449	0.104	1.87896e-105
ARHGAP1	1.06327e-105	0.438103	0.755	0.446	2.04976e-101
ARL2	1.65949e-121	0.438071	0.8	0.424	3.19917e-117
EIF4A2	1.2779e-153	0.437728	0.998	0.981	2.46354e-149
MAP3K2	6.81493e-105	0.437623	0.916	0.689	1.31378e-100
TTC39B	3.62274e-97	0.43752	0.568	0.234	6.98391e-93
VASP	2.14599e-101	0.437479	0.864	0.612	4.13704e-97
GLRX	2.93453e-89	0.437406	0.832	0.586	5.65718e-85
DOCK9	1.82467e-100	0.437264	0.725	0.397	3.51759e-96
FUT3	1.60015e-181	0.436314	0.424	0.021	3.08477e-177
TCEAL9	1.95449e-117	0.4362	0.983	0.909	3.76787e-113
SLC25A25	5.30987e-109	0.436056	0.559	0.21	1.02364e-104
CLINT1	2.55463e-124	0.435808	0.968	0.841	4.92482e-120
RSU1	3.03735e-107	0.435765	0.903	0.687	5.8554e-103
TRPM7	1.07194e-105	0.435583	0.781	0.467	2.06649e-101
SLC39A14	1.72411e-98	0.435256	0.562	0.236	3.32374e-94
KIAA0930	3.87645e-93	0.435253	0.574	0.262	7.47302e-89
TFE3	1.71901e-104	0.435231	0.671	0.346	3.31391e-100
RORC	1.86241e-155	0.435197	0.349	0.01	3.59035e-151
C9orf64	1.09904e-145	0.434885	0.443	0.06	2.11873e-141
RICTOR	1.35921e-93	0.434622	0.718	0.404	2.62029e-89
GABARAPL1	4.72567e-109	0.434215	0.555	0.196	9.11015e-105
SNX12	1.38273e-106	0.434142	0.656	0.313	2.66562e-102
TMEM106B	7.95766e-105	0.433586	0.938	0.781	1.53408e-100
SESN2	2.96693e-100	0.4332	0.547	0.204	5.71964e-96
BAP1	2.03476e-104	0.432917	0.689	0.355	3.92261e-100
SYMPK	1.89698e-104	0.43247	0.869	0.63	3.657e-100
ABL1	7.43947e-100	0.432173	0.707	0.391	1.43418e-95
CTSA	6.66552e-119	0.432159	0.989	0.946	1.28498e-114
PRRC2B	3.95499e-112	0.432099	0.948	0.814	7.62442e-108
PDPK1	2.12805e-109	0.431955	0.939	0.782	4.10245e-105
SNHG12	6.19981e-80	0.431917	0.809	0.565	1.1952e-75
TP53INP2	2.41297e-103	0.431718	0.516	0.175	4.65173e-99
ENTPD6	3.06236e-104	0.431704	0.653	0.317	5.90362e-100
NR1D2	6.46313e-89	0.431543	0.501	0.193	1.24596e-84
OCIAD2	2.14122e-105	0.43088	0.94	0.778	4.12785e-101
MXD1	3.86614e-94	0.430609	0.589	0.256	7.45314e-90
TAP1	2.00023e-169	0.43057	0.4	0.019	3.85604e-165
P3H2	1.53551e-95	0.430135	0.484	0.169	2.96016e-91
LNPEP	9.95135e-96	0.429999	0.77	0.466	1.91842e-91
PLEKHH3	2.96372e-90	0.428725	0.798	0.536	5.71346e-86
PRKAB1	3.81366e-103	0.428601	0.619	0.271	7.35198e-99
UBE2O	5.26997e-90	0.4283	0.717	0.428	1.01594e-85
CACFD1	7.08159e-94	0.427894	0.771	0.485	1.36519e-89
SLC39A7	2.08721e-119	0.427786	0.97	0.872	4.02373e-115
GNG12	1.18078e-96	0.427778	0.795	0.511	2.2763e-92
TMEM87B	2.00298e-98	0.427634	0.67	0.364	3.86135e-94
RETSAT	3.09496e-102	0.426923	0.623	0.297	5.96646e-98
SPAG1	1.05969e-159	0.426919	0.416	0.033	2.04287e-155
CTDNEP1	6.85708e-147	0.426481	0.994	0.966	1.32191e-142
ROR1	2.89397e-96	0.426343	0.514	0.186	5.579e-92
AFF4	1.93557e-118	0.426282	0.968	0.853	3.7314e-114
PSME3	2.15214e-99	0.425555	0.918	0.753	4.14889e-95
TBC1D2	2.16364e-101	0.425479	0.508	0.181	4.17106e-97
SLC41A1	6.53592e-117	0.425185	0.485	0.125	1.25999e-112
MKLN1	1.0974e-98	0.425134	0.906	0.711	2.11557e-94
C12orf49	1.61286e-91	0.424797	0.837	0.585	3.10927e-87
CLPTM1	6.65371e-120	0.424271	0.957	0.824	1.2827e-115
ZBTB11	1.93838e-101	0.423669	0.828	0.537	3.73681e-97
ERBB3	1.06239e-97	0.423509	0.908	0.717	2.04807e-93
PDP2	2.56158e-89	0.423469	0.748	0.461	4.93821e-85
ITGB5	6.31706e-93	0.423351	0.562	0.239	1.2178e-88
EPPK1	4.80594e-91	0.423263	0.653	0.326	9.26488e-87
MARVELD1	7.13606e-133	0.423088	0.437	0.069	1.37569e-128
ST14	1.94968e-97	0.423083	0.908	0.742	3.75859e-93
FAM214A	1.45812e-94	0.422513	0.711	0.372	2.81096e-90
ATP8A1	6.37392e-98	0.422419	0.476	0.144	1.22876e-93
ANKRD28	2.34692e-101	0.422002	0.69	0.352	4.5244e-97
GALM	3.74469e-97	0.421972	0.561	0.238	7.21902e-93
TAB2	4.59727e-99	0.421933	0.761	0.456	8.86262e-95
MTDH	5.17462e-165	0.421924	1	0.993	9.97564e-161
PURB	4.03066e-93	0.421873	0.859	0.632	7.7703e-89
SLC25A22	6.06098e-90	0.421662	0.654	0.36	1.16844e-85
DAPK2	1.45291e-98	0.421101	0.478	0.145	2.80091e-94
SMAD5	1.55876e-96	0.420954	0.929	0.789	3.00498e-92
FNDC3B	3.70608e-95	0.420539	0.924	0.738	7.14458e-91
APBB1IP	2.74377e-176	0.420537	0.346	0	5.28944e-172
ARRDC3	9.61583e-88	0.420228	0.768	0.464	1.85374e-83
RSBN1	9.78677e-91	0.419817	0.734	0.459	1.88669e-86
SIAE	2.76021e-88	0.41977	0.601	0.299	5.32114e-84
SLC35C1	3.93128e-123	0.419751	0.488	0.116	7.57873e-119
NPTN	1.38599e-114	0.419566	0.947	0.777	2.67192e-110
ZDHHC9	6.34556e-98	0.41955	0.909	0.699	1.2233e-93
MAPK9	9.87782e-92	0.41933	0.847	0.62	1.90425e-87
PRRC1	7.53915e-97	0.419311	0.83	0.574	1.4534e-92
BAHD1	1.32933e-104	0.419145	0.555	0.211	2.56268e-100
MED26	1.1177e-106	0.419067	0.542	0.199	2.15471e-102
DSTN	3.84535e-254	0.419004	1	1	7.41307e-250
RARA	2.71599e-105	0.418007	0.555	0.201	5.23588e-101
SERTAD2	3.46698e-93	0.417877	0.701	0.378	6.68365e-89
SGPP2	1.57783e-97	0.417277	0.663	0.331	3.04174e-93
PRAF2	1.27207e-91	0.417261	0.768	0.478	2.45229e-87
SMIM37	3.45963e-96	0.416738	0.925	0.778	6.66947e-92
PAG1	3.60175e-85	0.416477	0.534	0.215	6.94344e-81
CNOT8	5.71668e-95	0.416013	0.806	0.537	1.10206e-90
PIAS3	7.82225e-94	0.415871	0.643	0.334	1.50797e-89
C9orf135	1.24734e-63	0.415504	0.379	0.137	2.40463e-59
GCN1	2.30925e-91	0.415333	0.777	0.513	4.45177e-87
AGAP3	1.78486e-96	0.414859	0.769	0.461	3.44085e-92
LETMD1	4.56761e-82	0.414693	0.926	0.763	8.80545e-78
ZBTB7C	2.54216e-179	0.414475	0.351	0	4.90078e-175
TMED7	2.82146e-110	0.41421	0.95	0.825	5.43921e-106
FRK	1.56749e-102	0.414128	0.556	0.207	3.0218e-98
EHD1	4.2176e-95	0.413777	0.598	0.275	8.13068e-91
ZNF462	7.37402e-82	0.413597	0.654	0.358	1.42156e-77
CDS1	4.11983e-98	0.413332	0.893	0.671	7.94221e-94
CDKL2	2.63089e-116	0.413323	0.47	0.114	5.07184e-112
RAB1A	1.72858e-128	0.413248	0.989	0.941	3.33236e-124
REL	1.35299e-77	0.412848	0.813	0.569	2.60829e-73
SMCR8	4.32062e-92	0.412657	0.607	0.294	8.3293e-88
LYST	8.73456e-103	0.412574	0.493	0.153	1.68385e-98
BROX	1.71408e-96	0.412555	0.813	0.555	3.3044e-92
SPSB1	5.37147e-147	0.412341	0.399	0.036	1.03551e-142
CTNNA1	2.41993e-152	0.41224	0.999	0.978	4.66515e-148
SLC25A20	9.17047e-126	0.412237	0.46	0.096	1.76788e-121
ANO9	3.87363e-93	0.411958	0.544	0.226	7.46758e-89
KPNA6	3.58083e-101	0.411927	0.931	0.742	6.90312e-97
FOXK2	2.01441e-96	0.41145	0.877	0.645	3.88338e-92
REC8	3.37316e-66	0.411293	0.408	0.156	6.50277e-62
RPRD2	7.1901e-90	0.411183	0.778	0.506	1.38611e-85
RNF144B	2.11358e-133	0.41114	0.436	0.067	4.07455e-129
F11R	3.10948e-97	0.411097	0.931	0.771	5.99445e-93
MAPRE3	5.57999e-148	0.410814	0.422	0.046	1.07571e-143
LRCH4	1.5038e-94	0.410734	0.748	0.47	2.89903e-90
AES	8.48919e-177	0.410576	1	0.99	1.63655e-172
EFNA5	5.25439e-137	0.41057	0.396	0.041	1.01294e-132
SNX19	2.66995e-95	0.410134	0.592	0.269	5.14713e-91
SPRED1	1.23849e-87	0.409985	0.743	0.448	2.38757e-83
MKNK2	5.2715e-142	0.409919	0.998	0.951	1.01624e-137
FAR1	6.65775e-85	0.40949	0.827	0.585	1.28348e-80
MYO6	2.0384e-102	0.40925	0.959	0.823	3.92962e-98
TBC1D16	1.52777e-94	0.40873	0.568	0.249	2.94523e-90
SLC43A3	1.46925e-54	0.408559	0.697	0.441	2.83242e-50
TFAP2C	1.06276e-138	0.408495	0.397	0.041	2.04879e-134
TMEM245	1.97858e-95	0.408072	0.967	0.901	3.81431e-91
CCDC186	3.26995e-91	0.408	0.932	0.752	6.30381e-87
PTPN1	1.57511e-83	0.407837	0.802	0.553	3.03649e-79
EPB41	3.3051e-94	0.40769	0.931	0.759	6.37157e-90
UBE2G2	4.83551e-110	0.407233	0.972	0.874	9.3219e-106
FADS2	1.57832e-95	0.406709	0.987	0.941	3.04268e-91
WLS	7.04843e-94	0.406348	0.698	0.363	1.3588e-89
CNPPD1	6.57874e-92	0.406306	0.706	0.405	1.26825e-87
HIST1H2AC	5.27616e-83	0.406056	0.428	0.134	1.01714e-78
ACOT2	1.89684e-91	0.405782	0.692	0.394	3.65672e-87
G3BP2	1.58934e-118	0.405546	0.989	0.907	3.06392e-114
NSF	2.95991e-89	0.405445	0.655	0.352	5.70611e-85
NXF1	3.97002e-91	0.405397	0.738	0.438	7.6534e-87
MAP2K1	3.41119e-88	0.405232	0.794	0.545	6.57609e-84
CLCN5	3.52627e-82	0.405222	0.617	0.339	6.79794e-78
TAF15	4.36405e-113	0.404776	0.991	0.945	8.41301e-109
HECTD3	4.37805e-96	0.404475	0.511	0.188	8.44001e-92
KANSL1	2.92831e-87	0.404406	0.908	0.744	5.64519e-83
MINPP1	2.9004e-93	0.404213	0.739	0.455	5.5914e-89
MAX	1.76623e-92	0.404052	0.798	0.527	3.40494e-88
CALCOCO1	5.4787e-102	0.403895	0.476	0.137	1.05618e-97
FHOD1	4.98794e-80	0.403723	0.687	0.428	9.61574e-76
CHMP3	6.53973e-114	0.403568	0.987	0.907	1.26073e-109
ABL2	1.90569e-85	0.403411	0.678	0.383	3.67379e-81
NEK9	1.53491e-93	0.403154	0.595	0.272	2.95901e-89
RPS27L	1.84916e-89	0.403142	0.999	0.995	3.56481e-85
ACP5	4.33823e-125	0.40313	0.349	0.03	8.36325e-121
LTA4H	6.0893e-150	0.403069	0.998	0.982	1.1739e-145
SACM1L	1.23478e-91	0.402918	0.713	0.403	2.38041e-87
NCOA1	2.21471e-90	0.40269	0.714	0.392	4.26952e-86
TRIP12	2.74923e-101	0.402299	0.94	0.803	5.29997e-97
PPM1A	1.22972e-93	0.402143	0.749	0.447	2.37066e-89
PPP6R1	8.22334e-88	0.402034	0.772	0.501	1.5853e-83
WDR45B	3.07137e-97	0.401711	0.94	0.765	5.92098e-93
CEACAM6	2.77155e-12	0.401039	0.855	0.778	5.343e-08
NOXO1	8.32328e-137	0.40103	0.369	0.03	1.60456e-132
PCBP1	7.87123e-185	0.400999	1	1	1.51741e-180
CHST11	3.12643e-132	0.400573	0.405	0.051	6.02712e-128
TRIB1	1.96594e-99	0.400458	0.787	0.443	3.78994e-95
SAT1	1.32116e-127	0.399943	1	0.998	2.54693e-123
CS	2.37121e-111	0.399899	0.974	0.893	4.57122e-107
CLASP1	1.14688e-95	0.399825	0.583	0.251	2.21095e-91
TRAK1	2.38009e-88	0.399793	0.618	0.303	4.58834e-84
SSH2	1.3324e-88	0.399369	0.788	0.524	2.56861e-84
GABARAP	3.5595e-88	0.398979	0.946	0.843	6.86201e-84
MAFK	3.31033e-96	0.398783	0.518	0.183	6.38166e-92
ESYT3	3.55013e-60	0.398581	0.667	0.455	6.84394e-56
NR0B2	3.46089e-113	0.398517	0.26	0.006	6.6719e-109
PGD	1.74562e-119	0.398389	1	0.993	3.3652e-115
MOB1B	5.17898e-85	0.398361	0.805	0.549	9.98403e-81
MLLT1	3.86418e-93	0.398306	0.879	0.654	7.44937e-89
CCDC6	3.9566e-83	0.398269	0.889	0.707	7.62753e-79
ARRDC1	9.39751e-90	0.398137	0.823	0.556	1.81165e-85
PIM2	1.69232e-112	0.398042	0.426	0.09	3.26246e-108
ASRGL1	2.94816e-93	0.397989	0.28	0.029	5.68347e-89
ZNF664	7.60391e-109	0.397823	0.956	0.797	1.46588e-104
SELENON	3.50219e-87	0.397382	0.703	0.427	6.75152e-83
SH3PXD2A	9.62717e-78	0.397368	0.86	0.64	1.85593e-73
MFSD5	3.12916e-88	0.397352	0.615	0.318	6.03239e-84
RGS3	6.68465e-89	0.397325	0.572	0.256	1.28867e-84
TARDBP	1.85096e-95	0.397032	0.945	0.845	3.56828e-91
SLC4A2	4.82587e-83	0.397022	0.87	0.663	9.30331e-79
SAMD5	5.17818e-62	0.39685	0.575	0.313	9.9825e-58
OTUD7B	1.8069e-80	0.396818	0.651	0.367	3.48333e-76
LSM12	2.87896e-104	0.396794	0.962	0.837	5.55005e-100
PI4KB	4.46424e-91	0.396786	0.696	0.391	8.60617e-87
CLDN12	7.54414e-89	0.396492	0.649	0.337	1.45436e-84
ARHGAP45	1.69478e-102	0.396431	0.461	0.127	3.2672e-98
COG3	7.52811e-88	0.396096	0.621	0.315	1.45127e-83
ATN1	5.40667e-91	0.396083	0.876	0.646	1.0423e-86
ARFGAP1	8.28555e-94	0.395567	0.588	0.256	1.59729e-89
USP25	1.36375e-86	0.395551	0.679	0.372	2.62905e-82
PHACTR3	1.43721e-81	0.395216	0.203	0.006	2.77066e-77
KCNQ3	4.66313e-164	0.395134	0.325	0	8.98957e-160
HPS1	5.27748e-91	0.394471	0.889	0.678	1.01739e-86
UBE3C	1.1026e-88	0.39443	0.88	0.684	2.1256e-84
MCF2L	6.0714e-81	0.394407	0.497	0.197	1.17044e-76
AC058791.1	2.14688e-62	0.394114	0.672	0.416	4.13876e-58
SCML1	1.9105e-67	0.394029	0.721	0.494	3.68306e-63
PTPRG	8.16567e-135	0.39336	0.364	0.029	1.57418e-130
HEXIM1	5.24574e-73	0.393032	0.713	0.448	1.01127e-68
MPZL1	9.09561e-92	0.392959	0.904	0.718	1.75345e-87
RRAGC	1.15248e-77	0.392936	0.83	0.612	2.22176e-73
TMEM213	4.06151e-105	0.392341	0.219	0	7.82978e-101
MED13L	2.7136e-84	0.392157	0.897	0.699	5.23128e-80
RPH3AL	4.28008e-77	0.391833	0.679	0.434	8.25113e-73
SERP1	8.14961e-187	0.391799	1	1	1.57108e-182
KIAA0100	5.59158e-85	0.391569	0.869	0.656	1.07794e-80
GLYR1	1.98016e-89	0.391349	0.915	0.734	3.81735e-85
GPBP1L1	4.23999e-89	0.390744	0.849	0.611	8.17384e-85
CAMSAP3	3.77112e-85	0.3907	0.666	0.37	7.26996e-81
PAQR5	7.55028e-112	0.390639	0.406	0.075	1.45554e-107
ABHD2	7.96247e-66	0.390564	0.932	0.78	1.53501e-61
SMYD3	1.70567e-90	0.390422	0.553	0.222	3.28819e-86
BECN1	3.83069e-87	0.390294	0.883	0.677	7.38481e-83
C15orf39	2.49283e-86	0.39018	0.573	0.266	4.80567e-82
SUSD6	3.1764e-86	0.390147	0.516	0.204	6.12346e-82
REEP3	6.01013e-83	0.390028	0.946	0.829	1.15863e-78
KIAA0319L	1.25569e-86	0.390024	0.829	0.581	2.42073e-82
ZBTB44	1.77722e-73	0.389972	0.74	0.505	3.42612e-69
ZZEF1	1.75885e-88	0.389777	0.603	0.285	3.39072e-84
ARNTL	3.549e-96	0.389234	0.434	0.121	6.84176e-92
VAT1	1.55483e-90	0.388923	0.583	0.251	2.9974e-86
ANAPC13	1.5185e-94	0.388904	0.928	0.741	2.92736e-90
STK11	1.31011e-84	0.388785	0.832	0.585	2.52563e-80
FEM1A	6.83378e-86	0.388591	0.683	0.388	1.31742e-81
MAPK10	8.42826e-101	0.388499	0.418	0.096	1.6248e-96
SPRY1	3.1568e-77	0.388314	0.794	0.517	6.08569e-73
TAX1BP1	9.96035e-115	0.388064	0.988	0.938	1.92016e-110
ERBIN	2.0457e-87	0.387922	0.906	0.687	3.94371e-83
GRB7	2.48842e-83	0.387254	0.705	0.414	4.79718e-79
NINJ2	1.99531e-169	0.387182	0.341	0.001	3.84657e-165
ATF6	3.00799e-82	0.387133	0.805	0.559	5.7988e-78
TBC1D14	4.02643e-84	0.386785	0.703	0.415	7.76214e-80
CYFIP2	7.71429e-84	0.386764	0.769	0.518	1.48716e-79
SLC27A3	3.2038e-62	0.386489	0.427	0.191	6.17628e-58
IL17RE	8.52108e-92	0.386455	0.48	0.16	1.64269e-87
UBA1	3.37408e-99	0.386449	0.971	0.886	6.50455e-95
MAP3K21	4.50794e-95	0.386323	0.428	0.115	8.69042e-91
CREBRF	9.35755e-71	0.385921	0.563	0.277	1.80395e-66
FAM8A1	1.02048e-82	0.385746	0.653	0.364	1.96729e-78
RASSF5	7.45625e-134	0.385418	0.37	0.032	1.43742e-129
MLLT3	4.54064e-81	0.385301	0.673	0.392	8.75344e-77
ZHX3	4.95267e-82	0.385082	0.557	0.263	9.54776e-78
TMEM164	1.55753e-74	0.384863	0.594	0.323	3.0026e-70
USP22	5.53517e-110	0.384678	0.992	0.944	1.06707e-105
STK40	1.63126e-87	0.384605	0.556	0.245	3.14475e-83
BATF	4.98093e-134	0.384511	0.314	0.01	9.60223e-130
TMEM30A	4.40402e-108	0.384455	0.984	0.879	8.49007e-104
RARG	5.55564e-150	0.384371	0.364	0.018	1.07102e-145
SP1	6.72418e-80	0.384226	0.813	0.588	1.29629e-75
RBL2	5.08062e-73	0.38418	0.749	0.505	9.79443e-69
NR3C1	1.27299e-76	0.384145	0.863	0.662	2.45408e-72
GDE1	2.94242e-126	0.384096	0.996	0.972	5.67241e-122
SEC23IP	4.8804e-84	0.383991	0.819	0.571	9.40844e-80
ARAF	2.18723e-80	0.383946	0.727	0.474	4.21654e-76
YME1L1	2.23807e-109	0.383363	0.987	0.904	4.31456e-105
AL035661.1	4.2289e-100	0.38312	0.431	0.106	8.15246e-96
TMEM56	4.89141e-75	0.382709	0.651	0.372	9.42967e-71
TRIM26	7.64898e-78	0.382517	0.676	0.396	1.47457e-73
AGAP1	1.04388e-63	0.382242	0.619	0.371	2.01239e-59
COBL	3.72564e-172	0.382174	0.346	0.001	7.18229e-168
FADS1	9.91717e-41	0.381947	0.992	0.978	1.91183e-36
RNF213	2.61854e-77	0.381232	0.877	0.679	5.04803e-73
FNIP1	1.04384e-83	0.381104	0.826	0.569	2.01232e-79
SPSB2	6.20502e-68	0.38106	0.562	0.304	1.1962e-63
IVD	9.47228e-73	0.380275	0.865	0.692	1.82607e-68
AMFR	8.94961e-86	0.380041	0.616	0.3	1.72531e-81
NDUFB1	5.91299e-165	0.380004	1	0.998	1.13991e-160
HID1	1.86887e-74	0.379952	0.628	0.355	3.60281e-70
LGALS3BP	7.31578e-92	0.37936	0.987	0.888	1.41034e-87
IQGAP1	3.49678e-129	0.379021	1	0.994	6.74109e-125
ZNF524	1.37785e-80	0.378839	0.758	0.491	2.65623e-76
LINC01315	1.46279e-121	0.378408	0.398	0.057	2.81996e-117
PPRC1	5.76886e-78	0.378058	0.682	0.392	1.11212e-73
VEZF1	2.27389e-74	0.377983	0.841	0.623	4.38361e-70
TRA2A	7.13898e-86	0.377782	0.937	0.787	1.37625e-81
NR3C2	6.31904e-111	0.377083	0.417	0.081	1.21818e-106
USP36	2.14458e-75	0.377003	0.679	0.392	4.13432e-71
WBP1L	7.78469e-85	0.376979	0.541	0.225	1.50073e-80
SEC31A	1.66396e-104	0.376742	0.977	0.903	3.20778e-100
TBL1X	3.07409e-54	0.375632	0.638	0.45	5.92623e-50
LRRC61	1.94849e-123	0.37557	0.38	0.046	3.75629e-119
PYGO1	1.76158e-86	0.375326	0.486	0.175	3.39597e-82
TPST2	1.24288e-95	0.375121	0.513	0.182	2.39603e-91
TLCD2	5.58182e-99	0.375105	0.427	0.101	1.07606e-94
PRKACA	4.14952e-80	0.375048	0.781	0.526	7.99944e-76
LZTS3	2.06285e-105	0.374789	0.408	0.082	3.97677e-101
PDE4DIP	7.29795e-75	0.374561	0.769	0.516	1.4069e-70
TSPAN15	7.7128e-74	0.3743	0.598	0.321	1.48687e-69
BMP1	8.68426e-33	0.373611	0.762	0.761	1.67415e-28
WNT7B	1.05848e-102	0.3736	0.341	0.047	2.04054e-98
UBE2J1	7.24609e-80	0.373515	0.895	0.718	1.3969e-75
ACVR1B	2.1216e-78	0.373418	0.572	0.269	4.09002e-74
AGFG1	1.31371e-81	0.373409	0.855	0.659	2.53258e-77
ITPR3	2.08674e-91	0.373362	0.97	0.881	4.02281e-87
FPGS	7.97768e-78	0.372629	0.767	0.518	1.53794e-73
PHLDA3	2.38929e-61	0.372465	0.589	0.333	4.60607e-57
PRR13	1.05311e-106	0.371866	0.985	0.899	2.03019e-102
PIP5K1A	4.63663e-79	0.371767	0.784	0.527	8.93849e-75
SERPINB6	9.59388e-94	0.371734	0.45	0.127	1.84951e-89
TMEM80	5.87085e-17	0.371206	0.54	0.451	1.13178e-12
ACSM3	1.35925e-92	0.371141	0.429	0.116	2.62037e-88
CYB5R1	6.03912e-75	0.371098	0.773	0.523	1.16422e-70
HSPG2	1.67356e-71	0.371041	0.86	0.669	3.22629e-67
POLDIP2	3.68668e-85	0.370844	0.923	0.785	7.10719e-81
MT1G	1.85832e-73	0.370814	0.163	0.001	3.58246e-69
TMEM214	4.31046e-78	0.370647	0.745	0.486	8.3097e-74
NR2F2	5.85504e-73	0.370623	0.796	0.541	1.12873e-68
PTPN11	3.20109e-82	0.37058	0.963	0.876	6.17106e-78
GBE1	1.41117e-75	0.370421	0.779	0.531	2.72046e-71
WAC	1.84689e-92	0.369719	0.975	0.901	3.56044e-88
RASSF3	1.72793e-77	0.369651	0.621	0.323	3.33109e-73
FUBP3	1.68518e-80	0.369522	0.85	0.632	3.24869e-76
MPRIP	1.74813e-75	0.369309	0.936	0.825	3.37004e-71
NPEPPS	4.06353e-98	0.369258	0.973	0.88	7.83367e-94
CBFB	4.88754e-71	0.369081	0.704	0.432	9.4222e-67
ZNF264	3.46606e-74	0.369029	0.585	0.325	6.68186e-70
TTC39A	2.57974e-76	0.368939	0.938	0.806	4.97323e-72
DYRK1A	8.65858e-80	0.36881	0.775	0.505	1.6692e-75
ATP2A2	3.53225e-86	0.3688	0.964	0.91	6.80947e-82
HPGD	3.03428e-28	0.368765	0.337	0.177	5.84948e-24
WASL	3.90557e-84	0.368525	0.919	0.774	7.52915e-80
LRRC8A	1.45991e-71	0.368106	0.798	0.557	2.81442e-67
LYSMD2	9.85568e-164	0.367954	0.332	0.001	1.89998e-159
SPR	2.51495e-90	0.367713	0.493	0.167	4.84833e-86
OSTM1	2.5983e-72	0.367668	0.58	0.316	5.00901e-68
RGMB	4.00207e-81	0.367533	0.521	0.222	7.7152e-77
FBXW2	6.42846e-79	0.367179	0.876	0.686	1.23928e-74
CIB1	2.38078e-105	0.366995	0.984	0.911	4.58967e-101
CKMT1B	2.27991e-89	0.366658	0.446	0.136	4.39521e-85
KIAA1671	1.09933e-78	0.366275	0.542	0.245	2.11928e-74
DCTN1	1.29346e-79	0.366023	0.923	0.749	2.49353e-75
KLHL12	1.43994e-84	0.366005	0.514	0.21	2.77591e-80
RNF149	1.44331e-75	0.365585	0.752	0.509	2.78242e-71
PCSK9	3.94944e-59	0.365519	0.632	0.394	7.61373e-55
PDZD2	3.05539e-99	0.365365	0.399	0.083	5.89019e-95
SLC7A6	5.96595e-94	0.365257	0.437	0.122	1.15012e-89
GOLGA5	1.04971e-76	0.365254	0.674	0.391	2.02363e-72
MIDN	1.42959e-83	0.364738	0.986	0.939	2.75595e-79
TOX3	6.13866e-60	0.364283	0.778	0.589	1.18341e-55
PHF21A	3.37884e-77	0.363979	0.559	0.265	6.51373e-73
PLCH1	2.95959e-73	0.363857	0.498	0.219	5.70549e-69
VPS18	2.41141e-75	0.363676	0.57	0.286	4.64872e-71
FAM177A1	6.11434e-121	0.363629	0.999	0.992	1.17872e-116
SELENOI	6.82688e-61	0.363479	0.777	0.579	1.31609e-56
VDR	2.53331e-90	0.363149	0.43	0.124	4.88372e-86
TXNDC11	1.8991e-72	0.363132	0.663	0.392	3.66109e-68
LRAT	1.35376e-114	0.362688	0.343	0.036	2.60977e-110
RAB3GAP2	5.6602e-73	0.362388	0.855	0.666	1.09117e-68
NBEAL2	8.94959e-73	0.36223	0.534	0.242	1.7253e-68
HIPK2	2.76137e-65	0.362094	0.855	0.659	5.32337e-61
PLA2G12A	4.65351e-70	0.361934	0.854	0.683	8.97103e-66
RAB11B	1.22574e-75	0.361883	0.925	0.799	2.36298e-71
RIOK3	1.69112e-80	0.361811	0.927	0.747	3.26014e-76
SLC33A1	9.88617e-67	0.361621	0.715	0.483	1.90586e-62
CSF2	3.77303e-75	0.361415	0.401	0.12	7.27366e-71
TMED5	2.35102e-81	0.361246	0.942	0.835	4.53229e-77
KLHL20	4.70241e-74	0.360828	0.624	0.347	9.06532e-70
ARMCX3	1.08209e-71	0.360283	0.899	0.727	2.08606e-67
RAB2A	5.64013e-133	0.360092	0.999	0.985	1.08731e-128
NACC1	2.08067e-74	0.360065	0.789	0.567	4.01111e-70
ABCF2.1	1.15422e-68	0.359799	0.808	0.612	2.22511e-64
ZNF358	1.90438e-66	0.359679	0.766	0.557	3.67127e-62
DHX32	2.71148e-74	0.359575	0.556	0.271	5.22718e-70
SHC1	1.63037e-59	0.359563	0.741	0.526	3.14302e-55
SCAF1	1.0142e-71	0.359368	0.778	0.549	1.95517e-67
MAP3K9	1.12955e-75	0.3593	0.561	0.267	2.17756e-71
AC116407.1	7.52013e-78	0.359246	0.45	0.163	1.44973e-73
GRAMD1A	1.22902e-72	0.358534	0.833	0.608	2.36931e-68
MON1B	3.96718e-74	0.358452	0.763	0.528	7.64793e-70
ERRFI1	8.80436e-94	0.358209	0.936	0.725	1.69731e-89
FBXO9	2.08147e-87	0.358089	0.963	0.856	4.01266e-83
AP1M1	2.23419e-75	0.358031	0.69	0.404	4.30707e-71
HNRNPUL2	7.89589e-74	0.357675	0.884	0.691	1.52217e-69
SCOC	1.30353e-86	0.357344	0.947	0.825	2.51294e-82
CEP85L	2.28078e-105	0.356705	0.36	0.055	4.39688e-101
FGFBP1	1.1822e-50	0.35629	0.297	0.087	2.27904e-46
AVL9	6.38907e-77	0.356014	0.793	0.533	1.23169e-72
TMEM97	1.43106e-70	0.355977	0.993	0.961	2.75879e-66
FAM126A	1.98236e-59	0.355965	0.769	0.555	3.8216e-55
LAMTOR3	5.30831e-75	0.355875	0.908	0.74	1.02334e-70
EPHA4	4.92347e-59	0.355872	0.688	0.419	9.49147e-55
ANXA11	2.01283e-76	0.355735	0.981	0.943	3.88033e-72
JUP	3.8853e-72	0.35572	0.911	0.759	7.49008e-68
CDC42EP4	3.35494e-77	0.355561	0.51	0.218	6.46764e-73
NCOA4	5.0684e-84	0.355	0.944	0.818	9.77086e-80
EVA1A	6.68974e-61	0.354399	0.8	0.586	1.28965e-56
PNPLA2	7.2255e-68	0.354359	0.745	0.523	1.39293e-63
CDC14B	5.61507e-76	0.354184	0.464	0.179	1.08247e-71
RPS6KB1	6.04664e-70	0.354146	0.816	0.597	1.16567e-65
RRAGD	1.57093e-76	0.354089	0.875	0.625	3.02843e-72
TMEM192	2.90946e-71	0.353978	0.864	0.652	5.60886e-67
TANC1	1.13437e-66	0.353878	0.679	0.428	2.18684e-62
CDC42SE2	6.67615e-70	0.353442	0.803	0.565	1.28703e-65
ALG2	5.62876e-68	0.353395	0.811	0.597	1.08511e-63
ATP6V0A1	2.20214e-66	0.353378	0.882	0.713	4.24529e-62
KIAA1191	1.41121e-80	0.353087	0.869	0.644	2.72053e-76
TMEM259	1.18814e-77	0.353025	0.949	0.841	2.29049e-73
ALDH1A1	1.79619e-71	0.352784	0.324	0.078	3.46269e-67
ARSD	3.052e-60	0.352661	0.602	0.359	5.88364e-56
IER5L	3.63642e-49	0.352585	0.592	0.367	7.01029e-45
FKBP1A	3.58287e-135	0.352477	1	1	6.90706e-131
PPP2CB	1.01069e-86	0.352172	0.971	0.856	1.94841e-82
NBPF15	5.15523e-76	0.352113	0.508	0.22	9.93826e-72
MYO9A	8.51828e-64	0.352085	0.734	0.502	1.64215e-59
MESP1	4.34727e-108	0.351815	0.362	0.053	8.38067e-104
YAF2	1.12192e-65	0.351755	0.822	0.624	2.16284e-61
ABHD8	1.32177e-79	0.351344	0.487	0.19	2.54811e-75
TST	1.13864e-74	0.351309	0.969	0.917	2.19507e-70
TSPAN1	1.99764e-109	0.351258	0.312	0.026	3.85105e-105
DDX6	7.80789e-79	0.351195	0.963	0.862	1.5052e-74
IRX1	7.01856e-75	0.351122	0.41	0.125	1.35304e-70
CRKL	3.42797e-72	0.351099	0.784	0.539	6.60844e-68
HM13	4.07276e-87	0.350922	0.992	0.971	7.85148e-83
USO1	1.29745e-81	0.350915	0.97	0.903	2.50122e-77
C10orf95	4.8439e-97	0.350902	0.389	0.083	9.33806e-93
CDK16	1.00064e-70	0.350096	0.928	0.794	1.92903e-66
SH3YL1	3.29981e-81	0.349952	0.99	0.958	6.36137e-77
UBE4B	3.08692e-73	0.349906	0.746	0.486	5.95097e-69
PTDSS1	3.22688e-61	0.349374	0.751	0.529	6.22079e-57
NPNT	1.74504e-65	0.349363	0.94	0.815	3.36408e-61
CCDC88C	3.30123e-74	0.349281	0.498	0.212	6.36411e-70
RAP2A	9.92751e-69	0.349261	0.632	0.368	1.91382e-64
AMPD2	1.2787e-74	0.349214	0.501	0.219	2.46508e-70
STRIP1	3.75687e-76	0.348993	0.543	0.246	7.2425e-72
RGS1	1.63777e-31	0.348835	0.264	0.116	3.15728e-27
UBAP2	2.59835e-61	0.348746	0.781	0.585	5.0091e-57
RNF19A	9.45483e-64	0.34874	0.572	0.318	1.8227e-59
TBC1D9	8.33984e-105	0.34861	0.388	0.072	1.60775e-100
PLA2G4A	1.00735e-76	0.348148	0.515	0.211	1.94197e-72
CLIP4	6.42067e-75	0.348123	0.481	0.193	1.23778e-70
RAP2B	4.37329e-60	0.348093	0.765	0.552	8.43083e-56
CREG1	6.04955e-71	0.347991	0.917	0.745	1.16623e-66
UBQLN4	3.05736e-68	0.347596	0.691	0.439	5.89398e-64
CACNB4	1.83338e-82	0.34742	0.311	0.057	3.53439e-78
PPARGC1A	9.10282e-59	0.346871	0.484	0.238	1.75484e-54
PPP6C	3.01573e-77	0.346773	0.863	0.663	5.81372e-73
IMPAD1	5.64928e-70	0.346578	0.897	0.724	1.08907e-65
STX12	1.3573e-68	0.346479	0.783	0.552	2.61661e-64
EML2	4.94467e-67	0.346271	0.575	0.301	9.53233e-63
SORD	2.37648e-59	0.346177	0.713	0.487	4.58137e-55
LIN7C	1.5258e-72	0.346012	0.826	0.606	2.94144e-68
GSPT1	1.29733e-102	0.345928	0.995	0.977	2.50099e-98
OSTF1	4.66649e-74	0.345614	0.803	0.563	8.99605e-70
VCPIP1	4.76489e-67	0.345541	0.572	0.295	9.18576e-63
PPM1B	1.1675e-71	0.34548	0.78	0.532	2.2507e-67
UBR3	8.66786e-65	0.34541	0.683	0.427	1.67099e-60
HNRNPH2	3.54671e-91	0.345313	0.982	0.918	6.83735e-87
MT-ND2	4.69313e-67	0.345306	1	1	9.04742e-63
EIF4EBP2	6.87961e-83	0.345287	0.97	0.888	1.32625e-78
SLC35A4	5.38452e-72	0.34477	0.766	0.509	1.03803e-67
CHD7	2.55158e-79	0.344727	0.496	0.179	4.91894e-75
VAPA	5.82875e-143	0.344654	1	0.999	1.12367e-138
TBC1D20	9.72341e-67	0.344451	0.759	0.533	1.87448e-62
INF2	2.93562e-64	0.344147	0.608	0.355	5.65929e-60
FAM50B	5.25143e-149	0.344048	0.323	0.005	1.01237e-144
RAB11A	4.24785e-104	0.343638	0.994	0.965	8.18901e-100
PLEKHB1	5.47369e-96	0.343607	0.352	0.06	1.05522e-91
ZMYND11	2.59914e-67	0.34347	0.876	0.694	5.01063e-63
SNX9	1.54572e-69	0.343398	0.508	0.22	2.97985e-65
HBP1	1.38186e-70	0.343388	0.618	0.321	2.66395e-66
ZCCHC6	6.44867e-64	0.343054	0.654	0.396	1.24317e-59
TNPO1	1.88481e-70	0.342729	0.933	0.837	3.63354e-66
SLC46A1	1.18606e-66	0.342451	0.457	0.196	2.28649e-62
SCYL1	2.7125e-69	0.342384	0.863	0.68	5.22915e-65
CAPZA2	8.64292e-112	0.342256	0.993	0.958	1.66618e-107
GALNT7	1.777e-65	0.342087	0.962	0.873	3.4257e-61
SEL1L3	9.74711e-63	0.342037	0.701	0.46	1.87905e-58
DAGLB	1.4541e-74	0.341868	0.458	0.175	2.80322e-70
SPATA13	6.98833e-72	0.341854	0.472	0.195	1.34721e-67
PHF13	1.18289e-63	0.34164	0.546	0.278	2.28038e-59
HKDC1	4.75491e-82	0.341579	0.347	0.076	9.16652e-78
SYK	8.55081e-62	0.341376	0.569	0.33	1.64843e-57
SOCS5	7.12991e-68	0.341309	0.556	0.297	1.3745e-63
KPNA4	2.57232e-68	0.341293	0.918	0.77	4.95891e-64
QARS	2.86159e-80	0.341039	0.955	0.844	5.51657e-76
SLC25A37	7.64887e-62	0.34099	0.837	0.632	1.47455e-57
SF3B5	4.76248e-116	0.340732	1	0.997	9.18111e-112
APOD	4.26293e-107	0.340612	0.243	0.004	8.21808e-103
GLIS2	6.29527e-73	0.340586	0.476	0.195	1.2136e-68
POLR1D	4.73887e-123	0.340396	1	1	9.1356e-119
FBXL17	1.19097e-65	0.340391	0.556	0.292	2.29596e-61
DECR2	2.14936e-75	0.340358	0.518	0.224	4.14353e-71
WWC1	1.50539e-62	0.340308	0.74	0.494	2.90209e-58
TPCN1	1.99997e-68	0.34021	0.507	0.237	3.85555e-64
RNF44	4.27e-63	0.340024	0.548	0.293	8.23171e-59
SLC35A1	4.52181e-66	0.339819	0.659	0.396	8.71714e-62
CCNL2	1.88534e-69	0.3398	0.905	0.73	3.63457e-65
PRKG1	4.34162e-131	0.339762	0.305	0.009	8.36978e-127
RAB2B	1.23959e-68	0.33976	0.53	0.253	2.38969e-64
ACACA	7.51068e-74	0.339569	0.921	0.767	1.44791e-69
CRTC2	1.17634e-67	0.339458	0.514	0.243	2.26774e-63
FAM110C	1.21106e-91	0.339422	0.374	0.079	2.33469e-87
TRIM44	1.11329e-72	0.339327	0.949	0.824	2.14621e-68
HIST3H2A	1.63207e-54	0.339298	0.713	0.49	3.14631e-50
TNRC6A	3.86631e-67	0.339251	0.854	0.664	7.45347e-63
ELMO3	3.72068e-93	0.339209	0.422	0.11	7.17272e-89
CYLD	1.42211e-66	0.339202	0.529	0.252	2.74155e-62
MEF2A	5.44255e-62	0.339197	0.697	0.448	1.04921e-57
SLC19A2	1.12239e-73	0.338773	0.56	0.259	2.16374e-69
KCNK6	3.65458e-117	0.338641	0.29	0.012	7.0453e-113
TMEM92	1.44756e-91	0.338496	0.411	0.104	2.79061e-87
DBT	8.42341e-58	0.338464	0.705	0.484	1.62387e-53
GRAMD2B	2.22046e-81	0.338321	0.403	0.116	4.28061e-77
AHDC1	2.15713e-56	0.338285	0.659	0.428	4.15851e-52
PLS1	2.17562e-66	0.338205	0.795	0.573	4.19416e-62
FAM3B	1.83325e-85	0.338077	0.27	0.03	3.53414e-81
ADCY7	2.73183e-53	0.337905	0.526	0.306	5.26642e-49
HIP1R	3.19226e-70	0.3378	0.471	0.199	6.15404e-66
EIF3B	1.87657e-80	0.337768	0.994	0.975	3.61765e-76
PAPD7	6.91727e-60	0.337692	0.614	0.362	1.33351e-55
CLOCK	1.90412e-57	0.337648	0.803	0.613	3.67076e-53
PHF12	4.75816e-64	0.337621	0.687	0.436	9.17279e-60
STXBP1	4.99514e-69	0.337501	0.641	0.353	9.62963e-65
SOAT1	3.3134e-64	0.337278	0.711	0.467	6.38757e-60
SCAMP3	1.71265e-65	0.337124	0.812	0.603	3.30165e-61
ZER1	2.37761e-69	0.336936	0.497	0.228	4.58356e-65
AVPI1	1.37873e-74	0.336909	0.46	0.184	2.65791e-70
RFX7	1.14192e-59	0.336751	0.589	0.341	2.20138e-55
RAB6A	1.99292e-66	0.33654	0.844	0.647	3.84194e-62
ZNF34	9.3899e-82	0.3363	0.373	0.095	1.81018e-77
MGAT4A	1.23867e-140	0.336225	0.308	0.005	2.38792e-136
CEP170B	1.67445e-64	0.335729	0.635	0.384	3.228e-60
STARD10	1.75467e-85	0.335456	1	0.997	3.38265e-81
USP9X	7.96543e-68	0.334981	0.902	0.738	1.53558e-63
IMPDH1	6.55976e-59	0.334934	0.779	0.582	1.26459e-54
TRAK2	4.78245e-65	0.334697	0.518	0.254	9.21961e-61
C6orf106	1.31904e-65	0.334449	0.83	0.636	2.54284e-61
GPR107	1.44785e-67	0.334338	0.634	0.375	2.79116e-63
ZBTB38	3.42956e-61	0.334228	0.893	0.753	6.6115e-57
BRD2	9.38077e-84	0.333864	0.991	0.947	1.80842e-79
PML	3.74833e-63	0.333614	0.485	0.23	7.22604e-59
ACAP3	7.04777e-60	0.333602	0.613	0.375	1.35867e-55
GGT1	1.28056e-56	0.33358	0.51	0.259	2.46867e-52
KCNMA1	8.91515e-35	0.333424	0.687	0.486	1.71866e-30
CHMP4B	6.20981e-61	0.333341	0.907	0.776	1.19713e-56
RHOT1	6.25703e-62	0.333302	0.795	0.59	1.20623e-57
GPAT4	2.14954e-65	0.332871	0.75	0.529	4.14388e-61
RNF141	1.18643e-62	0.33283	0.764	0.543	2.2872e-58
MAST3	5.95105e-102	0.332619	0.37	0.063	1.14724e-97
DAPK3	1.49207e-59	0.3326	0.584	0.337	2.87642e-55
ABHD17C	4.19769e-61	0.332428	0.867	0.69	8.0923e-57
PUDP	3.51251e-60	0.332365	0.572	0.336	6.77142e-56
PI4K2A	6.4278e-72	0.332345	0.46	0.184	1.23915e-67
SLC30A1	3.32414e-61	0.33231	0.583	0.322	6.40827e-57
FOSL2	2.41005e-69	0.332185	0.498	0.207	4.64609e-65
TMEM127	2.0766e-66	0.332171	0.555	0.293	4.00327e-62
STAU1	2.63736e-88	0.331837	0.987	0.928	5.08431e-84
FOXJ3	1.22197e-64	0.331757	0.681	0.424	2.35571e-60
DNAH5	2.12755e-119	0.331746	0.278	0.007	4.10148e-115
PCMTD2	5.16102e-66	0.331586	0.523	0.263	9.94942e-62
PTPN23	2.54513e-67	0.331219	0.691	0.443	4.90651e-63
TMCC1	3.62742e-60	0.331133	0.606	0.366	6.99294e-56
STRN4	8.67227e-59	0.330965	0.81	0.64	1.67184e-54
NABP1	4.11018e-53	0.330469	0.483	0.243	7.92361e-49
AGPAT3	2.60159e-64	0.330459	0.885	0.703	5.01534e-60
NAA50	9.70865e-63	0.330374	0.963	0.88	1.87163e-58
PLXNA2	4.60579e-52	0.330198	0.796	0.596	8.87905e-48
ALDH18A1	9.09253e-63	0.330135	0.822	0.617	1.75286e-58
SCAF4	2.5294e-61	0.330125	0.717	0.475	4.87618e-57
EIF4E3	2.19233e-116	0.329946	0.33	0.029	4.22638e-112
ADSS	7.19979e-54	0.329703	0.89	0.746	1.38797e-49
ARCN1	1.94545e-79	0.329699	0.962	0.849	3.75044e-75
VAMP8	1.04192e-119	0.329481	0.999	0.997	2.00862e-115
KLHL21	5.68804e-67	0.329421	0.5	0.219	1.09654e-62
ZFAND6	8.4792e-75	0.329134	0.968	0.891	1.63462e-70
CAMKK1	2.49175e-105	0.32912	0.34	0.044	4.8036e-101
AXIN1	1.3461e-61	0.329068	0.517	0.266	2.59501e-57
PCYT1A	2.72722e-60	0.328816	0.723	0.496	5.25754e-56
CAMLG	6.0054e-65	0.328605	0.965	0.894	1.15772e-60
ATF7IP	5.03761e-57	0.328564	0.838	0.646	9.71151e-53
AP5Z1	1.53061e-69	0.328524	0.527	0.246	2.95072e-65
ASCL1	4.81559e-19	0.328417	0.117	0.032	9.28348e-15
LINC02555	9.75468e-130	0.328279	0.283	0.003	1.88051e-125
SAMD1	6.58927e-44	0.327986	0.706	0.487	1.27028e-39
SULT1C2	9.34236e-82	0.327948	0.261	0.03	1.80102e-77
IGFBP6	9.8742e-84	0.327879	0.27	0.032	1.90355e-79
SAV1	6.05104e-55	0.327815	0.768	0.568	1.16652e-50
PKP3	7.32701e-55	0.327735	0.85	0.686	1.4125e-50
NCDN	1.0934e-74	0.327733	0.471	0.188	2.10786e-70
PIGQ	7.05079e-63	0.327557	0.654	0.41	1.35925e-58
DDX42	2.81766e-71	0.32749	0.941	0.806	5.43189e-67
LONP2	2.38723e-70	0.326865	0.89	0.702	4.60211e-66
SLC41A3	3.04913e-59	0.326858	0.583	0.348	5.87811e-55
SDCCAG8	7.34578e-56	0.326806	0.894	0.762	1.41612e-51
BAG2	3.11806e-57	0.326717	0.524	0.269	6.011e-53
TSC1	4.7445e-57	0.32662	0.657	0.433	9.14645e-53
LAMP2	2.33364e-76	0.326509	0.963	0.871	4.49878e-72
UVSSA	3.5133e-59	0.326489	0.624	0.396	6.77294e-55
NEK7	9.85241e-59	0.326477	0.639	0.398	1.89935e-54
TBC1D22B	6.46469e-81	0.325927	0.441	0.142	1.24626e-76
VPS53	1.55152e-58	0.325698	0.734	0.489	2.99102e-54
GSKIP	1.13732e-57	0.325612	0.632	0.412	2.19252e-53
ZNF148	6.74621e-63	0.325496	0.916	0.774	1.30053e-58
CLSTN3	5.32211e-60	0.32518	0.581	0.325	1.026e-55
PDIA5	2.23023e-60	0.325171	0.554	0.314	4.29943e-56
PHYHD1	2.75015e-56	0.325045	0.561	0.304	5.30173e-52
NOP9	3.73901e-67	0.324842	0.48	0.209	7.20806e-63
PPARD	6.53852e-58	0.324587	0.5	0.262	1.26049e-53
SMIM10L2A	3.14021e-40	0.324499	0.488	0.316	6.0537e-36
ANAPC16	3.52155e-113	0.324344	1	0.994	6.78885e-109
PAFAH1B2	5.49735e-63	0.324275	0.925	0.801	1.05978e-58
MISP	1.90814e-60	0.324216	0.375	0.132	3.6785e-56
YIPF2	7.16996e-65	0.32408	0.87	0.687	1.38223e-60
STXBP5	4.57526e-71	0.323908	0.44	0.163	8.82019e-67
TP53INP1	2.39644e-62	0.32368	0.411	0.157	4.61987e-58
RMC1	1.38938e-61	0.323648	0.525	0.263	2.67846e-57
KLF16	6.88569e-63	0.323313	0.538	0.265	1.32742e-58
PCYOX1	1.35991e-78	0.323237	0.981	0.933	2.62163e-74
NT5C2	1.76278e-59	0.323215	0.671	0.42	3.39828e-55
MROH1	3.54801e-60	0.322689	0.71	0.477	6.83985e-56
RP2	1.42072e-65	0.322662	0.498	0.228	2.73886e-61
CDV3	1.15491e-82	0.322605	0.993	0.967	2.22644e-78
FTH1	7.00585e-70	0.322604	1	1	1.35059e-65
RXRA	5.40613e-60	0.32258	0.761	0.53	1.04219e-55
ZNF750	1.44942e-65	0.322499	0.363	0.11	2.79419e-61
TSPAN17	4.17546e-60	0.322435	0.536	0.285	8.04946e-56
CCDC28A	1.7491e-71	0.322414	0.472	0.199	3.37192e-67
NOL4L	1.24217e-60	0.322298	0.566	0.304	2.39465e-56
TWF1	7.40204e-64	0.322224	0.837	0.61	1.42697e-59
MAPK8IP3	5.23641e-79	0.32212	0.41	0.127	1.00947e-74
ST5	5.2588e-55	0.322049	0.582	0.34	1.01379e-50
TMEM87A	7.26072e-71	0.32196	0.979	0.915	1.39972e-66
AC236972.3	5.23013e-134	0.321909	0.283	0.002	1.00826e-129
AFF1	1.98162e-56	0.321832	0.636	0.4	3.82016e-52
RAD23B	1.30806e-86	0.321354	0.995	0.972	2.52169e-82
MSL1	4.01986e-64	0.321117	0.861	0.682	7.74948e-60
ASB7	1.89951e-67	0.321104	0.463	0.199	3.66188e-63
HK1	1.11809e-58	0.321074	0.879	0.724	2.15546e-54
MKRN1	6.29815e-60	0.32102	0.803	0.601	1.21416e-55
SHISA4	1.41686e-76	0.320432	0.386	0.114	2.73142e-72
PBX3	1.81314e-47	0.320407	0.641	0.432	3.49538e-43
PITHD1	1.64215e-63	0.320167	0.923	0.793	3.16575e-59
AKT2	1.27532e-60	0.32011	0.822	0.636	2.45855e-56
ZBED5-AS1	2.47782e-64	0.319994	0.469	0.2	4.77675e-60
APP	8.98071e-99	0.319941	0.997	0.974	1.7313e-94
TULP4	1.43272e-58	0.319743	0.797	0.574	2.762e-54
GRAMD2A	6.23053e-94	0.319488	0.325	0.048	1.20112e-89
SYBU	2.05593e-57	0.319171	0.515	0.256	3.96342e-53
AGO2	1.95464e-55	0.31915	0.896	0.742	3.76815e-51
DCAF4L1	1.38904e-114	0.318757	0.274	0.009	2.67779e-110
RAB23	3.93129e-59	0.318621	0.447	0.203	7.57874e-55
SNHG7	2.81428e-65	0.318436	1	0.998	5.42536e-61
MAP7	1.81957e-59	0.318271	0.787	0.569	3.50776e-55
WDR13	1.1318e-56	0.318075	0.781	0.566	2.18189e-52
DNAJC3	1.41816e-59	0.317936	0.931	0.845	2.73394e-55
CIPC	4.64493e-64	0.31733	0.496	0.234	8.95449e-60
ZNF710	7.59526e-50	0.317318	0.685	0.478	1.46421e-45
S100A6	1.71703e-110	0.316994	1	1	3.31009e-106
TAP2	1.30885e-94	0.31675	0.364	0.07	2.52319e-90
RNPEPL1	1.38694e-62	0.31661	0.793	0.57	2.67373e-58
KBTBD11	6.45323e-139	0.316522	0.282	0.001	1.24405e-134
MLXIPL	2.49333e-75	0.316436	0.362	0.094	4.80665e-71
WASHC1	1.0875e-64	0.316177	0.543	0.279	2.09649e-60
FRMD8	9.34586e-72	0.316113	0.445	0.167	1.80169e-67
SNX33	2.39077e-77	0.316011	0.387	0.11	4.60892e-73
ADAP1	4.70401e-84	0.315946	0.389	0.101	9.0684e-80
SLC17A5	1.79196e-58	0.3157	0.679	0.434	3.45455e-54
DPY19L1	5.57455e-51	0.315665	0.665	0.455	1.07466e-46
BCAT2	2.2078e-54	0.315603	0.981	0.949	4.2562e-50
BICDL1	9.79273e-92	0.315582	0.336	0.056	1.88784e-87
B4GALNT3	6.68796e-73	0.315562	0.383	0.118	1.28931e-68
LMTK2	1.97872e-62	0.315355	0.526	0.267	3.81457e-58
ESRP1	6.86681e-61	0.315336	0.877	0.715	1.32378e-56
LCOR	1.17372e-56	0.31521	0.88	0.754	2.2627e-52
PSD4	1.78873e-71	0.315191	0.434	0.156	3.44832e-67
MIB1	9.36623e-58	0.31514	0.879	0.714	1.80562e-53
CIITA	2.22985e-113	0.315061	0.279	0.011	4.2987e-109
UBE2L6	8.68946e-124	0.314896	0.308	0.014	1.67515e-119
ZNF652	3.02516e-55	0.314819	0.784	0.585	5.83191e-51
PI4K2B	3.19464e-52	0.314754	0.75	0.565	6.15863e-48
RPRD1A	4.92335e-57	0.314499	0.83	0.644	9.49124e-53
NFIL3	7.25257e-60	0.314489	0.56	0.302	1.39815e-55
MNT	6.72168e-53	0.314484	0.559	0.32	1.2958e-48
AVIL	5.7646e-84	0.314256	0.343	0.069	1.1113e-79
HMG20A	8.50662e-55	0.314236	0.578	0.35	1.63991e-50
C6orf89	6.81763e-57	0.314186	0.857	0.691	1.3143e-52
TRABD	4.7326e-53	0.314028	0.835	0.675	9.12351e-49
MBNL2	2.30092e-60	0.313699	0.448	0.188	4.43571e-56
ANO6	2.36303e-55	0.31369	0.613	0.372	4.55544e-51
DPY19L3	1.21683e-56	0.313396	0.525	0.291	2.3458e-52
ANKFY1	6.96431e-56	0.31337	0.723	0.513	1.34258e-51
TES	1.3289e-57	0.313298	0.917	0.812	2.56186e-53
VMA21	2.37459e-60	0.313249	0.931	0.82	4.57773e-56
RREB1	1.67436e-53	0.313242	0.746	0.534	3.22782e-49
AC084036.1	9.54216e-117	0.312994	0.297	0.015	1.83954e-112
FAM3C	1.12873e-56	0.312695	0.927	0.83	2.17596e-52
PDP1	7.32076e-58	0.312624	0.451	0.206	1.4113e-53
DCAF8	2.9618e-59	0.312166	0.685	0.437	5.70976e-55
MYLIP	5.93599e-35	0.312152	0.827	0.681	1.14434e-30
ARF6	1.26583e-65	0.312011	0.968	0.9	2.44027e-61
TSC22D4	2.30094e-58	0.311913	0.736	0.511	4.43576e-54
BCL2L13	3.63916e-55	0.311514	0.694	0.484	7.01558e-51
EDEM3	1.08001e-53	0.311487	0.662	0.429	2.08204e-49
DCAF10	1.27887e-53	0.31148	0.8	0.604	2.46541e-49
FAM199X	6.91842e-55	0.311426	0.727	0.501	1.33373e-50
TDRP	7.45289e-57	0.311363	0.559	0.309	1.43677e-52
CACUL1	2.8543e-56	0.31131	0.879	0.722	5.50252e-52
MAP3K7	4.68714e-59	0.311122	0.733	0.499	9.03587e-55
CUL4B	1.98598e-56	0.311058	0.654	0.409	3.82857e-52
PEPD	3.22363e-59	0.310941	0.925	0.817	6.21452e-55
MAPK14	5.23427e-54	0.310588	0.724	0.531	1.00906e-49
AGPAT1	2.07406e-56	0.310508	0.804	0.616	3.99837e-52
TMUB1	5.90039e-57	0.310486	0.867	0.694	1.13748e-52
LARP1B	3.50929e-53	0.310256	0.829	0.637	6.76521e-49
HSPH1	1.15744e-53	0.310131	0.965	0.888	2.23132e-49
ZSWIM8	1.35131e-56	0.309749	0.664	0.421	2.60505e-52
ARHGAP27	2.47533e-63	0.309719	0.438	0.177	4.77195e-59
MFSD6	1.67051e-57	0.30944	0.522	0.267	3.22041e-53
ARFGAP3	1.67469e-53	0.309378	0.867	0.708	3.22847e-49
CARMIL1	1.18008e-65	0.309215	0.448	0.177	2.27495e-61
RBM5	2.03503e-57	0.309154	0.913	0.774	3.92314e-53
NQO1	9.2752e-37	0.309148	0.999	0.994	1.78807e-32
MIR4435-2HG	1.82304e-35	0.309038	0.71	0.588	3.51446e-31
KIAA0513	1.1156e-100	0.308572	0.346	0.05	2.15065e-96
PCYT2	9.65807e-57	0.308466	0.926	0.797	1.86188e-52
AEBP2	5.60846e-53	0.308201	0.728	0.517	1.0812e-48
THRA	8.89477e-68	0.308107	0.434	0.163	1.71473e-63
TM9SF4	5.32743e-55	0.307907	0.748	0.556	1.02702e-50
EIF2S3	5.74963e-91	0.307884	0.997	0.991	1.10841e-86
AGO3	3.32202e-46	0.307801	0.769	0.589	6.40418e-42
TSC22D2	4.3008e-53	0.307737	0.705	0.484	8.29108e-49
SLC25A24	2.30299e-51	0.307515	0.852	0.73	4.4397e-47
TMED2	9.8427e-102	0.307103	0.999	0.995	1.89747e-97
PCGF5	1.40952e-56	0.306978	0.528	0.283	2.71728e-52
SOX12	6.41209e-49	0.306901	0.762	0.563	1.23612e-44
PHACTR2	1.96152e-50	0.306856	0.853	0.694	3.78142e-46
ATG2B	4.50255e-69	0.306702	0.411	0.141	8.68002e-65
CNOT11	5.35531e-57	0.306589	0.776	0.576	1.0324e-52
OCRL	9.9794e-52	0.306372	0.561	0.337	1.92383e-47
ZBTB2	3.39626e-61	0.306311	0.428	0.179	6.54731e-57
ADD1	8.61268e-58	0.305997	0.889	0.724	1.66035e-53
CAPN5	7.91405e-98	0.305973	0.303	0.033	1.52567e-93
MAVS	6.12491e-59	0.305896	0.855	0.648	1.18076e-54
KIFC2	2.20163e-54	0.305603	0.486	0.242	4.2443e-50
AKT1	9.18189e-74	0.305063	0.994	0.967	1.77008e-69
ZMIZ2	4.4953e-54	0.30501	0.613	0.378	8.66603e-50
LIMA1	1.74075e-54	0.304952	0.775	0.562	3.35582e-50
KANSL3	7.28878e-59	0.304845	0.486	0.237	1.40513e-54
FBXO33	8.85331e-51	0.304634	0.594	0.372	1.70674e-46
RPS17	7.93975e-138	0.304454	1	1	1.53063e-133
TRIM25	6.13967e-51	0.3044	0.753	0.558	1.18361e-46
SLC18B1	1.62189e-50	0.304372	0.587	0.379	3.12667e-46
ABI1	3.8941e-61	0.304185	0.78	0.542	7.50705e-57
BTG1	4.14636e-71	0.303862	0.998	0.985	7.99336e-67
TTC17	1.35769e-52	0.303841	0.865	0.69	2.61735e-48
KIAA0408	1.09508e-94	0.303817	0.332	0.049	2.11109e-90
GCNT2	3.05586e-51	0.303636	0.892	0.726	5.89109e-47
UBXN7	2.30937e-50	0.303593	0.762	0.549	4.452e-46
CPNE3	4.51522e-69	0.30359	0.976	0.904	8.70443e-65
HS1BP3	1.07161e-60	0.303222	0.442	0.183	2.06585e-56
FBXW4	1.02985e-50	0.30321	0.718	0.508	1.98534e-46
SAMD12	2.52195e-49	0.303125	0.559	0.337	4.86182e-45
ALDH4A1	1.82004e-57	0.303116	0.516	0.267	3.50867e-53
C2CD2	3.28314e-87	0.303068	0.334	0.06	6.32923e-83
PAX7	1.68961e-67	0.302981	0.144	0	3.25724e-63
SLC12A7	1.57814e-59	0.302974	0.414	0.171	3.04233e-55
LMBRD1	3.08678e-51	0.302867	0.834	0.659	5.9507e-47
ELK4	4.2376e-51	0.302574	0.559	0.329	8.16924e-47
PARP10	2.46302e-129	0.302488	0.295	0.006	4.7482e-125
GBA	2.1185e-52	0.302474	0.594	0.358	4.08405e-48
VASN	1.24629e-83	0.302321	0.326	0.061	2.4026e-79
ADM5	4.13568e-72	0.302261	0.354	0.096	7.97277e-68
IRF1	5.49626e-61	0.302259	0.376	0.128	1.05957e-56
FRAT2	5.80985e-79	0.302231	0.378	0.1	1.12002e-74
FZD7	1.24577e-109	0.302118	0.28	0.014	2.40159e-105
SHOC2	7.50043e-53	0.302045	0.763	0.557	1.44593e-48
SORT1	9.75431e-56	0.302029	0.914	0.806	1.88044e-51
ATP13A4	1.83656e-114	0.302024	0.277	0.01	3.54052e-110
RNF38	4.88068e-55	0.30186	0.508	0.262	9.40897e-51
BMP2K	6.66859e-47	0.301775	0.739	0.547	1.28557e-42
JUNB	1.25484e-90	0.301535	0.988	0.852	2.41908e-86
HLA-DMB	9.77811e-131	0.30128	0.266	0	1.88502e-126
TBC1D8B	3.87735e-55	0.301199	0.514	0.275	7.47475e-51
DENND1B	3.86673e-50	0.300962	0.608	0.409	7.45428e-46
AATK	1.51918e-108	0.300448	0.274	0.013	2.92868e-104
AFAP1-AS1	1.21988e-54	0.300258	0.117	0	2.35169e-50
PTPRM	1.85334e-49	0.300043	0.472	0.256	3.57287e-45
VARS2	3.82667e-54	0.299825	0.509	0.286	7.37705e-50
BRAF	4.24181e-47	0.299821	0.771	0.585	8.17735e-43
FEM1B	1.04259e-50	0.299519	0.744	0.551	2.0099e-46
JOSD1	2.16849e-52	0.299481	0.703	0.474	4.18042e-48
CCNG1	1.64073e-58	0.299456	0.982	0.947	3.16299e-54
RCOR1	4.27322e-51	0.299456	0.811	0.648	8.23791e-47
NCLN	2.04417e-47	0.299435	0.816	0.656	3.94074e-43
ISG15	2.72447e-86	0.299344	0.334	0.062	5.25224e-82
ADAM17	4.78145e-51	0.299224	0.668	0.443	9.21767e-47
MR1	8.21215e-75	0.299152	0.378	0.104	1.58314e-70
OSBPL7	4.87853e-63	0.299108	0.385	0.136	9.40484e-59
STX16	1.6713e-50	0.298799	0.866	0.713	3.22194e-46
CNKSR3	3.21284e-49	0.298654	0.394	0.168	6.19372e-45
BCL9	3.72569e-62	0.298482	0.426	0.168	7.18238e-58
VPS26B	7.67058e-53	0.298333	0.638	0.427	1.47873e-48
EP300	6.97911e-55	0.298315	0.913	0.778	1.34543e-50
CPNE2	1.86466e-58	0.298087	0.443	0.188	3.5947e-54
FAM105A	1.23861e-43	0.297924	0.534	0.317	2.38778e-39
RNPS1	1.65558e-61	0.297825	0.997	0.988	3.19163e-57
MAGEH1	1.87353e-87	0.297528	0.328	0.056	3.61178e-83
SRSF6	4.23783e-56	0.297485	0.917	0.785	8.16969e-52
MGEA5	3.4516e-51	0.297083	0.888	0.738	6.65399e-47
FTL	8.03568e-72	0.297015	1	1	1.54912e-67
WHAMM	2.89231e-48	0.296987	0.581	0.372	5.57579e-44
GATAD2B	1.73478e-52	0.296808	0.662	0.433	3.34431e-48
RFK	1.38439e-55	0.296709	0.757	0.528	2.66884e-51
NIPAL3	2.60705e-57	0.296708	0.464	0.215	5.02588e-53
ASAP3	3.45328e-121	0.296624	0.287	0.009	6.65723e-117
DGAT1	5.60356e-50	0.296456	0.647	0.434	1.08025e-45
POLR2B	4.03546e-55	0.296445	0.906	0.789	7.77956e-51
IP6K1	5.65964e-50	0.296443	0.647	0.424	1.09107e-45
CCDC88B	3.53139e-102	0.29641	0.279	0.019	6.80781e-98
PC	1.90818e-57	0.29601	0.481	0.24	3.67859e-53
ANKIB1	2.8795e-48	0.295957	0.734	0.553	5.5511e-44
GGA2	4.33629e-51	0.295942	0.739	0.537	8.3595e-47
API5	8.20782e-62	0.295935	0.936	0.797	1.5823e-57
BSPRY	2.22184e-45	0.295626	0.613	0.427	4.28327e-41
MICALL2	6.40214e-82	0.295608	0.332	0.068	1.23421e-77
ZMYM3	7.06174e-50	0.295501	0.581	0.358	1.36136e-45
AP2B1	5.86526e-54	0.295436	0.952	0.875	1.1307e-49
ENAH	2.05155e-56	0.295355	0.969	0.908	3.95497e-52
ZNF768	5.0667e-51	0.295344	0.584	0.357	9.76759e-47
BCAR1	4.4369e-52	0.295341	0.592	0.37	8.55346e-48
SYAP1	5.02256e-52	0.295241	0.95	0.871	9.6825e-48
GLCE	8.56077e-54	0.295232	0.607	0.348	1.65035e-49
UBAP2L	4.48826e-58	0.295081	0.947	0.844	8.65247e-54
BTBD2	8.77844e-49	0.295077	0.751	0.564	1.69231e-44
PALM3	1.17308e-113	0.295026	0.25	0.002	2.26146e-109
CHERP	2.03256e-47	0.295009	0.731	0.536	3.91837e-43
STEAP2	3.23694e-69	0.294519	0.338	0.089	6.24018e-65
ZNF317	1.79618e-61	0.294483	0.468	0.208	3.46268e-57
YOD1	1.97228e-43	0.294152	0.653	0.457	3.80216e-39
HIF3A	3.62174e-43	0.294092	0.357	0.143	6.98199e-39
IGIP	8.69556e-106	0.293849	0.294	0.022	1.67633e-101
PIK3C2A	6.79815e-58	0.293731	0.947	0.885	1.31055e-53
UGGT1	4.95434e-49	0.293699	0.747	0.563	9.55097e-45
GTF2F1	2.67227e-50	0.293379	0.892	0.756	5.1516e-46
CHST15	1.92245e-120	0.293217	0.269	0.004	3.7061e-116
DOK4	6.51822e-66	0.293108	0.342	0.096	1.25658e-61
LRIG1	8.75179e-56	0.292664	0.473	0.225	1.68717e-51
GALNT2	8.75836e-52	0.292611	0.894	0.751	1.68844e-47
ODF3B	2.90143e-108	0.29257	0.275	0.013	5.59337e-104
SLC16A1	1.60267e-65	0.292562	0.353	0.098	3.08962e-61
ERLEC1	7.17638e-60	0.2925	0.981	0.925	1.38346e-55
SATB1	4.0652e-43	0.292343	0.515	0.307	7.83689e-39
LIMCH1	1.01311e-58	0.292198	0.969	0.887	1.95308e-54
PIAS1	1.12574e-49	0.291969	0.85	0.682	2.17021e-45
AC020978.5	9.91506e-53	0.291946	0.474	0.236	1.91143e-48
SARM1	8.15701e-87	0.291653	0.31	0.049	1.57251e-82
TNPO2	7.02158e-46	0.291269	0.709	0.506	1.35362e-41
SMAD2	3.31711e-51	0.291246	0.913	0.817	6.39473e-47
PQLC2L	7.15067e-87	0.290876	0.273	0.03	1.37851e-82
MIA3	1.37945e-41	0.290515	0.799	0.627	2.65931e-37
SDC2	2.69324e-53	0.290502	0.624	0.367	5.19202e-49
RPLP2	4.74007e-224	0.290328	1	1	9.13791e-220
MARK3	3.33211e-48	0.290169	0.877	0.738	6.42364e-44
MED15	6.0021e-54	0.289906	0.726	0.487	1.15709e-49
CAMK1D	7.60773e-51	0.289875	0.689	0.426	1.46662e-46
PLXNB1	6.8431e-48	0.289654	0.631	0.415	1.31921e-43
SHTN1	3.40205e-42	0.289554	0.846	0.743	6.55848e-38
RAB3GAP1	8.74122e-51	0.289486	0.756	0.561	1.68513e-46
LMO4	1.35355e-54	0.289363	0.956	0.852	2.60937e-50
PLXND1	1.15373e-32	0.289312	0.708	0.596	2.22417e-28
MTRR	2.58443e-48	0.28925	0.582	0.351	4.98225e-44
ELMSAN1	1.13288e-43	0.289239	0.777	0.585	2.18396e-39
SLC31A1	4.52832e-45	0.28907	0.812	0.684	8.72969e-41
AZIN1	4.29484e-51	0.2888	0.941	0.868	8.2796e-47
MINCR	7.03335e-48	0.28879	0.537	0.317	1.35589e-43
MAP2K7	2.27557e-47	0.288664	0.748	0.585	4.38684e-43
MTSS1	1.75301e-102	0.288495	0.265	0.014	3.37946e-98
UBE2W	5.76554e-50	0.288315	0.735	0.52	1.11148e-45
AKAP1	1.93888e-42	0.288239	0.876	0.748	3.73777e-38
ZDHHC8	7.85281e-51	0.288211	0.527	0.306	1.51387e-46
ARL2BP	8.87161e-49	0.288166	0.919	0.82	1.71027e-44
POLR1A	2.18508e-48	0.287964	0.543	0.337	4.21239e-44
BMPR2	5.93067e-46	0.287817	0.655	0.423	1.14331e-41
GMPPA	2.28773e-46	0.287773	0.659	0.459	4.41029e-42
PARVA	5.02717e-49	0.28768	0.731	0.52	9.69137e-45
USF3	2.66126e-47	0.287505	0.518	0.3	5.13038e-43
KLF3	8.47618e-42	0.287416	0.746	0.56	1.63404e-37
TOP1	7.12216e-53	0.287317	0.997	0.996	1.37301e-48
PBXIP1	1.41351e-57	0.287236	0.371	0.13	2.72496e-53
TAOK1	2.85353e-48	0.287217	0.903	0.783	5.50104e-44
IFRD1	5.25655e-44	0.286956	0.813	0.622	1.01336e-39
FLVCR1	1.12868e-41	0.286869	0.667	0.48	2.17587e-37
TAGLN	1.34572e-76	0.286819	0.335	0.073	2.59427e-72
PAFAH2	1.78961e-51	0.286769	0.47	0.234	3.45002e-47
KCTD20	5.52174e-43	0.286692	0.684	0.509	1.06448e-38
CARD6	4.92478e-92	0.286529	0.301	0.037	9.494e-88
TCEAL8	4.02404e-62	0.286518	0.983	0.938	7.75754e-58
ATXN2	1.44992e-41	0.286263	0.893	0.782	2.79515e-37
RNF139	1.21079e-48	0.286185	0.719	0.523	2.33416e-44
[truncated: 2,200 more rows]

## Sheet: 1o pre-culture vs cultured AEC2
gene	p_val	avg_logFC	pct.1	pct.2	p_val_adj
CXCL2	0	3.68595	0.999	0.47	0
C11orf96	0	3.67601	0.996	0.277	0
HSPA1A	0	3.38529	0.997	0.65	0
SCGB3A2	0	3.3668	0.936	0.479	0
SLPI	0	3.21519	1	0.75	0
RRAD	0	3.21368	0.874	0.118	0
CXCL8	0	3.12335	0.723	0.094	0
HSPA1B	0	3.06946	0.999	0.742	0
ICAM1	0	2.8395	0.999	0.5	0
SOD2	0	2.73601	1	0.754	0
FOSB	0	2.6766	0.999	0.499	0
STEAP4	0	2.4968	0.948	0.283	0
BMP2	0	2.44698	0.958	0.177	0
TM4SF1	0	2.40244	0.93	0.522	0
CXCL1	0	2.39711	0.552	0.041	0
SERPINA1	0	2.38356	0.981	0.595	0
ATF3	0	2.36854	0.965	0.312	0
NFKBIZ	0	2.36486	0.979	0.565	0
AREG	0	2.33618	0.983	0.53	0
SLC6A14	0	2.32576	0.964	0.553	0
NFKBIA	0	2.19142	1	0.948	0
KLF6	0	2.17633	1	0.928	0
ZFP36	0	2.14297	0.963	0.839	0
SERPINB1	0	2.13249	0.991	0.732	0
NCOA7	0	2.12677	0.985	0.633	0
CXCL3	0	2.12549	0.68	0.214	0
GADD45B	0	2.10248	0.928	0.381	0
CD44	0	2.09925	0.993	0.446	0
SGMS2	0	2.0938	0.979	0.494	0
CD83	0	2.0867	0.807	0.092	0
SOD3	0	2.07939	0.965	0.309	0
AQP1	0	2.0711	0.872	0.139	0
C4BPA	0	2.06991	0.876	0.234	0
PEBP4	0	2.03317	0.993	0.493	0
MAFF	0	2.02273	0.955	0.181	0
GPRC5A	0	1.98255	0.998	0.697	0
SOCS3	0	1.96617	0.648	0.059	0
KLF2	0	1.94072	0.768	0.048	0
TNFAIP3	0	1.92427	0.809	0.078	0
DMBT1	0	1.8798	0.566	0.08	0
IRF1	0	1.86402	0.913	0.285	0
DNAJB1	0	1.85362	1	0.92	0
CLDN18	0	1.84453	0.959	0.316	0
TNFRSF12A	0	1.84234	0.991	0.652	0
LGALS3	0	1.8391	1	0.759	0
HLA-DRB5	0	1.82053	0.526	0.177	0
AGR3	0	1.81192	0.893	0.362	0
PPP1R15A	0	1.80017	0.997	0.772	0
PLA2G1B	0	1.79524	0.952	0.43	0
ICAM4	0	1.76731	0.764	0.135	0
PNRC1	0	1.70881	1	0.844	0
RND1	0	1.7041	0.659	0.085	0
PELI1	0	1.68937	0.932	0.404	0
LURAP1L	0	1.65294	0.865	0.252	0
CRTAC1	0	1.64933	0.881	0.009	0
TRIB1	0	1.64384	0.966	0.661	0
CAVIN1	0	1.62766	0.971	0.608	0
CD55	0	1.62604	0.998	0.813	0
SDC4	0	1.62459	1	0.846	0
KDM6B	0	1.62314	0.995	0.772	0
PLIN2	0	1.62162	0.958	0.731	0
ERRFI1	0	1.61664	0.995	0.858	0
LMNA	0	1.60186	1	0.991	0
ELF3	0	1.59854	0.999	0.851	0
S100A9	0	1.59534	0.602	0.069	0
ADIRF	0	1.55915	0.902	0.353	0
TACSTD2	0	1.54533	0.932	0.66	0
TSC22D1	0	1.53866	0.995	0.872	0
SERTAD1	0	1.53634	0.938	0.445	0
F3	0	1.53223	0.968	0.645	0
TFPI	0	1.52827	0.946	0.715	0
MIR222HG	0	1.52658	0.824	0.198	0
PIGA	0	1.52321	0.894	0.269	0
SGK1	0	1.51567	0.766	0.133	0
ANXA1	0	1.51178	0.996	0.924	0
PARD6B	0	1.50437	0.979	0.676	0
CNKSR3	0	1.49673	0.623	0.312	0
SFTPC	0	1.49165	1	1	0
SFTPD	0	1.48874	0.999	0.954	0
HLA-DRB1	0	1.47807	0.998	0.654	0
S100A10	0	1.46566	1	0.861	0
ANKRD28	0	1.46534	0.932	0.566	0
LMO7	0	1.4559	0.998	0.904	0
SYNE1	0	1.45144	0.985	0.777	0
CSF3	0	1.44557	0.387	0.002	0
NAPSA	0	1.44546	1	0.969	0
BTG3	0	1.41077	0.999	0.845	0
GLS	0	1.40618	0.995	0.793	0
SAT1	0	1.40573	1	0.999	0
ERN1	0	1.39545	0.905	0.345	0
MCL1	0	1.38579	1	0.962	0
DNAJB9	0	1.38145	0.946	0.598	0
VMP1	0	1.37369	0.999	0.961	0
CPB2	0	1.3684	0.74	0.078	0
CCNL1	0	1.36315	0.999	0.92	0
SLC7A2	0	1.35417	0.803	0.279	0
DNAJA1	0	1.35155	1	0.989	0
SELENBP1	0	1.35011	0.999	0.848	0
HBEGF	0	1.34855	0.646	0.109	0
FOLR1	0	1.32362	0.962	0.53	0
UBC	0	1.31687	1	1	0
MGLL	0	1.31681	0.899	0.391	0
SFTA2	0	1.31634	1	0.976	0
LAMP3	0	1.30833	0.999	0.927	0
CFLAR	0	1.30368	0.966	0.715	0
EMP1	0	1.30207	0.647	0.116	0
ETS2	0	1.30105	0.989	0.758	0
CYBRD1	0	1.3006	0.805	0.043	0
ICAM5	0	1.29989	0.556	0.094	0
WSB1	0	1.29939	1	0.996	0
ASPH	0	1.29744	0.991	0.715	0
HSPB1	0	1.29651	0.999	0.974	0
C3	0	1.29289	0.991	0.588	0
KLF4	0	1.26506	0.633	0.121	0
HLA-DPA1	0	1.26438	0.987	0.533	0
HLA-DPB1	0	1.26386	0.958	0.498	0
TMPRSS2	0	1.25276	0.948	0.529	0
JDP2	0	1.25259	0.738	0.35	0
NAMPT	0	1.23433	0.999	0.947	0
HSP90AA1	0	1.23226	1	1	0
NABP1	0	1.23205	0.724	0.395	0
ADRB2	0	1.22849	0.712	0.093	0
JUND	0	1.21529	1	1	0
SERPING1	0	1.21371	0.752	0.008	0
AHR	0	1.21065	0.963	0.633	0
ARRDC3	0	1.20171	0.842	0.657	0
REL	0	1.19074	0.962	0.724	0
NR4A1	0	1.17383	0.899	0.534	0
AK1	0	1.17015	0.978	0.645	0
PTPN1	0	1.16656	0.975	0.711	0
IER5	0	1.16485	0.962	0.609	0
AC016831.1	0	1.1578	0.705	0.184	0
NRGN	0	1.15233	0.936	0.515	0
NECAB1	0	1.15206	0.699	0.024	0
ITPKC	0	1.1507	0.79	0.38	0
LDLR	0	1.14205	1	0.982	0
TMC5	0	1.13669	0.888	0.47	0
MID1IP1	0	1.13355	0.983	0.87	0
BAG3	0	1.12648	0.948	0.711	0
KLF10	0	1.12609	0.844	0.385	0
IFITM3	0	1.12241	1	0.96	0
STK17A	0	1.12163	0.981	0.736	0
EMP3	0	1.1202	0.6	0.132	0
HBP1	0	1.11757	0.919	0.509	0
HSD17B6	0	1.11449	0.956	0.537	0
SLC39A8	0	1.10415	0.997	0.898	0
SFTPA2	0	1.09003	1	0.767	0
TMEM2	0	1.08997	0.964	0.732	0
COLEC12	0	1.08697	0.672	0.002	0
EDNRB	0	1.08557	0.685	0.004	0
YBX3	0	1.08524	1	0.997	0
CLIC3	0	1.08417	0.756	0.241	0
DDX5	0	1.08353	1	1	0
PDLIM1	0	1.07812	0.991	0.798	0
GATA6	0	1.06409	0.804	0.342	0
WIF1	0	1.06045	0.965	0.512	0
P3H2	0	1.05206	0.858	0.369	0
AQP4	0	1.04817	0.848	0.451	0
YPEL5	0	1.04622	0.956	0.675	0
IL6R	0	1.04524	0.872	0.516	0
HERPUD1	0	1.04249	0.994	0.911	0
TUBA1A	0	1.04234	0.819	0.297	0
PTP4A3	0	1.0402	0.616	0.137	0
SELENOM	0	1.03737	0.879	0.441	0
PLK3	0	1.03387	0.737	0.235	0
CEBPB	0	1.03198	0.984	0.895	0
CREBRF	0	1.02326	0.813	0.458	0
AHNAK	0	1.02072	0.754	0.295	0
ASRGL1	0	1.02003	0.723	0.188	0
NFATC1	0	1.01826	0.476	0.013	0
BTG2	0	1.01699	0.824	0.56	0
CEBPA	0	1.01537	0.795	0.378	0
SLC19A2	0	1.01432	0.834	0.45	0
ZNF165	0	0.996323	0.615	0.141	0
C2	0	0.992841	0.994	0.657	0
ZC3H12A	0	0.991918	0.885	0.515	0
EZR	0	0.990175	1	0.999	0
JMJD1C	0	0.988794	0.956	0.786	0
HOPX	0	0.972616	0.999	0.917	0
CRIM1	0	0.967712	0.638	0.022	0
RORA	0	0.96553	0.844	0.452	0
MAP3K8	0	0.948336	0.73	0.308	0
MPZL2	0	0.947941	0.921	0.693	0
ZFAND5	0	0.94728	0.999	0.959	0
ALDH1A1	0	0.94699	0.767	0.234	0
HAGLR	0	0.943576	0.706	0.098	0
IFITM1	0	0.94222	0.653	0.056	0
MIR22HG	0	0.936698	0.936	0.617	0
STAT3	0	0.936277	0.999	0.918	0
TACC1	0	0.928342	0.921	0.655	0
KLF5	0	0.927856	0.996	0.905	0
C1R	0	0.9248	0.587	0.067	0
OSMR	0	0.922614	0.877	0.566	0
METRNL	0	0.919262	0.607	0.086	0
EPAS1	0	0.908538	0.991	0.864	0
CXCL17	0	0.906609	0.999	0.847	0
HSPH1	0	0.905354	0.997	0.937	0
NFKB2	0	0.903877	0.72	0.186	0
BCL3	0	0.903625	0.848	0.47	0
EIF5	0	0.901375	0.999	0.98	0
C1orf21	0	0.900703	0.896	0.555	0
FAM20A	0	0.899371	0.722	0.258	0
RAB11FIP1	0	0.891114	0.997	0.948	0
RASEF	0	0.887997	0.917	0.769	0
LRRC36	0	0.886953	0.708	0.276	0
CYLD	0	0.884653	0.765	0.427	0
SERPINB6	0	0.8842	0.777	0.332	0
DHRS7	0	0.883904	0.977	0.787	0
PMEPA1	0	0.881115	0.628	0.121	0
HLA-E	0	0.880141	0.986	0.776	0
NEDD4L	0	0.878226	0.998	0.923	0
CSF3R	0	0.877031	0.903	0.492	0
FAM129B	0	0.874999	0.979	0.762	0
SELENOP	0	0.869808	0.998	0.664	0
CD302	0	0.867516	0.9	0.598	0
MRPL14	0	0.867467	1	0.992	0
CAT	0	0.866981	0.983	0.703	0
BTG1	0	0.865054	0.999	0.993	0
THUMPD3-AS1	0	0.859128	0.94	0.666	0
IFITM2	0	0.854096	0.984	0.629	0
HOXD1	0	0.851449	0.571	0.025	0
ELOVL5	0	0.850301	0.962	0.76	0
CDC42EP1	0	0.848657	0.879	0.534	0
NFIL3	0	0.847746	0.789	0.466	0
IFRD1	0	0.846027	0.926	0.743	0
TOP1	0	0.845473	1	0.997	0
TMEM243	0	0.841327	0.995	0.911	0
RAB27A	0	0.838823	0.982	0.875	0
RBMS1	0	0.83677	0.904	0.664	0
MALL	0	0.831934	0.997	0.811	0
TGIF1	0	0.830331	0.892	0.678	0
RB1CC1	0	0.815016	0.946	0.77	0
SBDS	0	0.814736	0.997	0.923	0
FAM133B	0	0.807803	0.985	0.877	0
BAMBI	0	0.79159	0.468	0.02	0
BRAF	0	0.781209	0.904	0.703	0
ARL5B	0	0.778017	0.91	0.745	0
QSOX1	0	0.776523	0.983	0.822	0
FXYD5	0	0.776035	0.579	0.042	0
OGT	0	0.773889	0.877	0.699	0
WWC3	0	0.773563	0.915	0.648	0
MET	0	0.772538	0.882	0.685	0
BEX4	0	0.767178	0.834	0.472	0
SRSF5	0	0.765697	0.999	0.988	0
CLDN4	0	0.763594	0.999	0.989	0
MAPKAPK2	0	0.762995	0.943	0.701	0
CST3	0	0.757019	1	0.999	0
MRC2	0	0.750743	0.55	0.034	0
HYI	0	0.745321	0.954	0.731	0
SDCBP	0	0.742674	1	0.975	0
NFE2L2	0	0.742508	0.992	0.938	0
NPC1	0	0.742382	0.944	0.748	0
PNPLA8	0	0.740943	0.843	0.605	0
MAP1LC3A	0	0.7409	0.834	0.528	0
LRRFIP1	0	0.738563	1	0.985	0
UBB	0	0.734185	1	1	0
TOX	0	0.730479	0.578	0.083	0
DDX3X	0	0.730205	0.999	0.975	0
DEGS1	0	0.718599	0.923	0.672	0
CD9	0	0.709678	1	0.985	0
LAPTM4A	0	0.705086	1	0.975	0
ASL	0	0.701666	0.873	0.719	0
DRAM1	0	0.700222	0.999	0.959	0
GPBP1	0	0.697869	0.988	0.907	0
PTPRK	0	0.695817	0.842	0.566	0
CD81	0	0.691399	1	0.994	0
ITM2B	0	0.681994	1	0.986	0
DNAJB6	0	0.668141	0.989	0.905	0
TMBIM4	0	0.664217	0.997	0.922	0
S100A11	0	0.654014	1	1	0
BLVRB	0	0.64547	1	0.992	0
SAR1A	0	0.619605	0.982	0.88	0
H3F3B	0	0.612184	1	1	0
PRDX5	0	0.496756	1	1	0
EIF1	0	0.489552	1	1	0
RPL27	0	-0.335279	1	1	0
RPL19	0	-0.345969	1	1	0
RPLP1	0	-0.366864	1	1	0
RPL13	0	-0.372177	1	1	0
RPL39	0	-0.385484	1	1	0
RPS16	0	-0.401022	1	1	0
RPS12	0	-0.411938	1	1	0
RPL18A	0	-0.416405	1	1	0
RPL24	0	-0.416424	1	1	0
RPL37A	0	-0.41718	1	1	0
RPS28	0	-0.423563	1	1	0
RPL31	0	-0.438869	1	1	0
RPL18	0	-0.461188	1	1	0
PFN1	0	-0.462877	1	1	0
ST13	0	-0.468709	0.999	1	0
UQCRB	0	-0.473077	1	1	0
EEF1B2	0	-0.474508	1	1	0
EEF1A1	0	-0.476296	1	1	0
RPL14	0	-0.48001	1	1	0
RPL22	0	-0.481145	1	1	0
COX6B1	0	-0.486318	1	1	0
RPL23A	0	-0.48718	1	1	0
EIF3E	0	-0.48989	0.999	1	0
RPS14	0	-0.491199	1	1	0
MLF2	0	-0.498392	0.993	0.999	0
RPS11	0	-0.503117	1	1	0
TOMM20	0	-0.508792	1	1	0
RPS15	0	-0.513784	1	1	0
EEF1D	0	-0.517158	1	1	0
SNRPD2	0	-0.520119	0.995	1	0
UBA52	0	-0.520263	1	1	0
CLTA	0	-0.527476	1	1	0
RPL7	0	-0.528812	1	1	0
RPL3	0	-0.531201	1	1	0
ATP5MPL	0	-0.532012	0.999	1	0
SELENOW	0	-0.532623	1	1	0
ZFAS1	0	-0.542386	1	1	0
CALR	0	-0.556933	1	1	0
RPL32	0	-0.565847	1	1	0
KDELR1	0	-0.566109	0.991	1	0
TXNDC17	0	-0.575815	0.995	1	0
MRPL3	0	-0.579677	0.96	0.993	0
HS6ST2	0	-0.581723	0.017	0.524	0
ATP5F1A	0	-0.584169	1	1	0
RPS5	0	-0.593047	1	1	0
RPL4	0	-0.59638	1	1	0
MT-ND4	0	-0.602742	1	1	0
SERF2	0	-0.602899	1	1	0
MT-CO2	0	-0.603444	1	1	0
RPL36	0	-0.607137	1	1	0
PCBP2	0	-0.607307	1	1	0
NONO	0	-0.607928	0.983	0.997	0
TMSB10	0	-0.613448	1	1	0
RPL28	0	-0.614336	1	1	0
TALDO1	0	-0.615191	0.989	0.999	0
TTC3	0	-0.616095	0.987	0.999	0
RPL26	0	-0.616288	1	1	0
RPL29	0	-0.619417	1	1	0
VDAC1	0	-0.626323	0.985	1	0
RACK1	0	-0.635059	1	1	0
RPS3A	0	-0.636072	1	1	0
RPL15	0	-0.639065	1	1	0
CHCHD10	0	-0.649479	0.961	0.996	0
CANX	0	-0.651832	0.999	1	0
SSR3	0	-0.652229	0.999	1	0
SERBP1	0	-0.653525	0.999	1	0
PPIA	0	-0.654901	1	1	0
RPS7	0	-0.661829	1	1	0
FKBP1A	0	-0.661996	0.997	1	0
SLC25A39	0	-0.669083	0.894	0.99	0
RPL8	0	-0.669123	1	1	0
SLC25A6	0	-0.669449	1	1	0
MZT2B	0	-0.67007	0.997	1	0
RPS27A	0	-0.670225	1	1	0
MTCH2	0	-0.670661	0.934	0.992	0
IARS2	0	-0.677598	0.746	0.967	0
LRPPRC	0	-0.681991	0.86	0.987	0
MT-ND1	0	-0.686145	1	1	0
MRPL37	0	-0.690206	0.762	0.967	0
C1QBP	0	-0.693291	0.998	1	0
ENO1	0	-0.700123	1	1	0
EI24	0	-0.700632	0.974	0.999	0
RPL35	0	-0.701844	1	1	0
ATP5F1B	0	-0.708529	1	1	0
CCT3	0	-0.708988	0.993	1	0
EIF4B	0	-0.714853	0.999	1	0
P4HB	0	-0.714874	0.999	1	0
HINT1	0	-0.715701	1	1	0
PIR	0	-0.718836	0.179	0.759	0
ECHS1	0	-0.720097	0.974	1	0
COX5A	0	-0.725885	0.999	1	0
DENR	0	-0.726413	0.799	0.965	0
FTH1	0	-0.730294	1	1	0
EEF2	0	-0.731998	1	1	0
HIST3H2A	0	-0.740327	0.03	0.632	0
RPS6	0	-0.746732	1	1	0
SHMT2	0	-0.747622	0.671	0.954	0
MIR4435-2HG	0	-0.750143	0.084	0.665	0
NPM1	0	-0.753444	1	1	0
TOX3	0	-0.754192	0.119	0.709	0
ACTG1	0	-0.762444	1	1	0
HSP90B1	0	-0.762733	1	1	0
RPS18	0	-0.76287	1	1	0
IMPDH2	0	-0.765264	0.952	0.997	0
STOML2	0	-0.770019	0.944	0.996	0
RPL27A	0	-0.776939	1	1	0
KPNB1	0	-0.779481	0.987	0.997	0
RPS19	0	-0.782315	1	1	0
RPS23	0	-0.788586	1	1	0
RPSA	0	-0.793053	1	1	0
ATP5MC3	0	-0.797954	0.999	1	0
PABPC1	0	-0.803164	1	1	0
RPL7A	0	-0.808485	1	1	0
SQLE	0	-0.810898	0.976	0.998	0
RPL22L1	0	-0.823921	0.993	0.999	0
SLC25A1	0	-0.825148	0.86	0.987	0
OLA1	0	-0.828441	0.925	0.995	0
TXN	0	-0.830255	1	1	0
MT-ND2	0	-0.830371	1	1	0
GPI	0	-0.833689	0.839	0.975	0
IRF2BPL	0	-0.834016	0.511	0.912	0
PRDX2	0	-0.841825	0.999	1	0
C19orf48	0	-0.846453	0.458	0.882	0
RPLP2	0	-0.851382	1	1	0
LGR4	0	-0.856442	0.033	0.71	0
ACLY	0	-0.856449	0.819	0.97	0
MZT2A	0	-0.86759	0.855	0.99	0
GPNMB	0	-0.870792	0.022	0.546	0
PGAM1	0	-0.872076	0.985	0.996	0
RPS8	0	-0.872889	1	1	0
PSAT1	0	-0.874532	0.209	0.776	0
GCLC	0	-0.876752	0.075	0.665	0
PRDX3	0	-0.881402	0.984	1	0
AP2S1	0	-0.884521	0.983	0.999	0
RPL12	0	-0.895283	1	1	0
CDC25B	0	-0.916798	0.332	0.835	0
SCARB1	0	-0.917683	0.153	0.745	0
PKM	0	-0.922838	0.997	1	0
PFN2	0	-0.925253	0.536	0.905	0
TKT	0	-0.928144	1	1	0
FTL	0	-0.932881	1	1	0
SRD5A1	0	-0.944132	0.072	0.65	0
RPLP0	0	-0.967939	1	1	0
FAH	0	-0.97994	0.766	0.974	0
RPS2	0	-0.989776	1	1	0
CALD1	0	-1.0225	0.387	0.872	0
KCNMA1	0	-1.0235	0.059	0.613	0
PPP1R14B	0	-1.0264	0.972	0.999	0
UQCRH	0	-1.03709	1	1	0
ELOVL6	0	-1.04146	0.277	0.863	0
ABCC3	0	-1.04839	0.085	0.741	0
NMU	0	-1.07558	0.095	0.669	0
PGD	0	-1.09099	0.924	0.997	0
ME1	0	-1.10803	0.508	0.895	0
RPL13A	0	-1.14509	1	1	0
G6PD	0	-1.16897	0.819	0.99	0
RHOBTB3	0	-1.21926	0.752	0.99	0
SESN3	0	-1.24134	0.411	0.905	0
IDH1	0	-1.24719	0.887	0.981	0
NAP1L1	0	-1.29163	0.997	1	0
FASN	0	-1.30746	0.998	1	0
GULP1	0	-1.38696	0.666	0.911	0
FAM198B	0	-1.42662	0.08	0.769	0
AKR1C3	0	-1.51818	0.152	0.77	0
MDK	0	-1.63384	0.73	0.568	0
TUBB	0	-1.64052	0.98	0.998	0
MT-ND6	0	-1.66248	0.972	0.993	0
HMGB3	0	-1.6906	0.868	0.995	0
AKR1C1	0	-1.69553	0.794	0.946	0
NQO1	0	-2.09522	0.828	0.997	0
GAPDH	0	-2.09793	0.999	1	0
SCGB3A1	0	-2.68362	0.907	0.713	0
AKR1C2	0	-2.89002	0.791	0.958	0
NRP2	0	0.966355	0.632	0.127	0
SCTR	0	0.537609	0.377	0.001	0
DUSP5	0	0.779216	0.542	0.066	0
COPS9	0	-0.467926	0.996	1	0
NDRG1	0	0.872678	0.7	0.163	0
WTAP	0	0.721195	0.966	0.855	0
ATP6V0A1	0	0.794632	0.948	0.82	0
NTN4	0	0.94871	0.793	0.367	0
FABP5	0	0.776635	1	0.717	0
MGST3	0	0.635804	1	0.979	0
ANXA5	0	0.600776	1	0.997	0
MLF1	0	0.799127	0.728	0.372	0
SKIL	0	0.748256	0.887	0.702	0
PMAIP1	0	0.988423	0.829	0.572	0
ATP5MC1	0	-0.712336	0.987	0.997	0
CRABP2	0	-1.77409	0.681	0.802	0
FAM217B	0	-0.671084	0.148	0.714	0
DAB2	0	0.97088	0.697	0.224	0
C16orf89	0	0.676106	0.997	0.948	0
HK2	0	0.826715	0.648	0.163	0
ANP32B	0	-0.78693	0.995	0.999	0
ABHD5	0	0.805289	0.912	0.721	0
PLAGL1	0	0.755961	0.803	0.566	0
DEDD2	0	0.750466	0.717	0.339	0
SQOR	0	0.715731	0.877	0.647	0
CTSB	0	0.799275	0.978	0.887	0
WFDC2	0	0.93587	0.996	0.759	0
CHI3L1	0	1.08186	0.517	0.059	0
NDUFA10	0	-0.541392	0.928	0.994	2.55979e-308
MALAT1	0	0.577928	1	1	3.91638e-308
SPRY1	0	-0.749761	0.134	0.693	4.31797e-308
GALNT7	0	-0.778867	0.626	0.929	4.49719e-308
HMGA1	0	-0.846721	0.979	0.995	1.88686e-307
MRPL12	0	-0.627788	0.895	0.98	2.29639e-307
FOSL2	0	0.862696	0.768	0.392	2.29813e-307
NFIX	0	-0.346103	0.923	0.656	2.55885e-307
AKAP13	0	0.685527	0.999	0.958	1.39066e-306
HSPA4L	0	-0.663706	0.114	0.665	1.52819e-306
CSRNP1	0	0.812223	0.935	0.644	1.56335e-306
DDIT4	0	-0.788138	0.138	0.696	3.78641e-306
AKR1B1	0	-0.762826	0.217	0.734	8.29403e-306
EIF2S3	0	-0.580968	0.953	0.995	1.21703e-305
CCNG1	0	-0.688305	0.776	0.969	2.22801e-305
SAV1	0	0.789896	0.885	0.694	2.25582e-305
FKBP5	0	-0.989385	0.277	0.777	3.63719e-305
CRB3	0	0.654711	0.898	0.695	6.61008e-305
ARPC1A	0	-0.563135	0.981	0.996	1.09631e-304
CD59	2.79837e-308	0.645833	0.999	0.956	5.39469e-304
CTNNB1	4.52337e-308	0.772214	0.996	0.952	8.72015e-304
YBX1	1.15856e-307	-0.623231	1	1	2.23348e-303
KCNJ15	1.15931e-307	0.921019	0.801	0.335	2.23491e-303
CD40	3.2179e-307	0.555913	0.403	0.01	6.20347e-303
KIAA1324	4.47305e-307	-1.04306	0.384	0.814	8.62314e-303
COL2A1	4.91726e-307	-2.59311	0.45	0.481	9.4795e-303
ATP6V1F	5.02282e-306	-0.472409	0.992	0.999	9.683e-302
PTPRG	1.59496e-305	0.801876	0.711	0.241	3.07476e-301
PRSS22	2.11254e-305	0.898952	0.657	0.225	4.07255e-301
ABCA3	2.91053e-305	0.794054	0.999	0.756	5.61092e-301
MAGED1	8.18534e-304	-0.772046	0.744	0.944	1.57797e-299
PID1	4.31426e-303	0.825657	0.711	0.264	8.31703e-299
SRM	3.81606e-302	-0.740186	0.913	0.975	7.35659e-298
VPS37B	4.83964e-302	0.675324	0.886	0.69	9.32986e-298
RIC3	2.29828e-301	0.540568	0.44	0.023	4.43063e-297
HLA-C	1.12099e-300	0.770013	0.991	0.805	2.16104e-296
MYC	1.62116e-300	1.0636	0.838	0.605	3.12527e-296
TRIM2	1.90412e-300	-0.726069	0.857	0.961	3.67076e-296
H2AFY	9.07448e-300	-0.569592	0.987	0.997	1.74938e-295
RAB31	1.46056e-299	0.891204	0.558	0.104	2.81567e-295
IL6ST	1.63376e-299	0.65094	0.994	0.918	3.14956e-295
PPP4R1	2.4138e-299	0.637357	0.862	0.699	4.65332e-295
RBM39	1.91996e-298	0.511945	1	0.995	3.70129e-294
STMN1	4.14545e-298	-1.70375	0.819	0.838	7.9916e-294
HLA-DQA1	9.54442e-298	0.885588	0.428	0.021	1.83997e-293
CD46	1.32399e-297	0.654396	0.999	0.985	2.55239e-293
SMARCD2	2.27958e-296	-0.801935	0.623	0.929	4.39457e-292
GAMT	3.6188e-296	-0.835087	0.175	0.691	6.97633e-292
SOX12	5.739e-296	-0.668749	0.15	0.689	1.10636e-291
RNH1	6.88142e-296	0.560711	0.994	0.954	1.3266e-291
CD74	1.93596e-294	0.80115	1	0.709	3.73213e-290
CACHD1	2.43765e-294	0.793728	0.629	0.211	4.69929e-290
TCEA3	1.60298e-293	0.69393	0.613	0.126	3.09023e-289
AP1S1	1.65918e-293	-0.711596	0.748	0.94	3.19857e-289
ARAP2	4.73424e-293	0.77498	0.703	0.392	9.12667e-289
KIAA1324L	1.51968e-292	0.792511	0.83	0.459	2.92965e-288
PNLIPRP3	3.02594e-292	-0.640117	0	0.43	5.8334e-288
FKBP10	3.64635e-292	-0.742006	0.134	0.639	7.02944e-288
NETO2	6.89113e-292	-0.794305	0.104	0.622	1.32847e-287
ATP5F1E	3.53831e-291	-0.348169	1	1	6.82116e-287
USP12	6.16223e-291	0.724743	0.744	0.404	1.18795e-286
ZBTB43	7.32169e-291	0.71794	0.949	0.789	1.41148e-286
CAST	1.48292e-290	0.606777	1	0.987	2.85877e-286
ZMAT3	1.53075e-290	-1.12733	0.325	0.782	2.95097e-286
HLA-B	1.59778e-290	0.815363	0.998	0.7	3.08021e-286
SERPINB8	1.64939e-290	0.769368	0.611	0.185	3.17969e-286
COQ10B	1.02139e-289	0.609768	0.855	0.66	1.96904e-285
MYH10	1.38465e-289	-0.66994	0.159	0.69	2.66933e-285
CNN3	1.43292e-289	0.617566	0.993	0.929	2.76238e-285
ISG20	2.35788e-289	0.742818	0.762	0.439	4.54552e-285
TANK	3.62258e-289	0.645613	0.932	0.796	6.9836e-285
KRT7	6.43622e-288	-0.661635	0.931	0.986	1.24077e-283
B4GALT5	6.53721e-287	0.664809	0.932	0.775	1.26024e-282
CKAP2	8.12296e-287	-0.775148	0.14	0.661	1.56594e-282
FBL	9.01901e-287	-0.625554	0.917	0.983	1.73869e-282
PRKDC	1.84774e-286	-0.756001	0.932	0.97	3.56208e-282
ZBTB20	2.00329e-286	0.864951	0.911	0.543	3.86194e-282
CFL1	3.45704e-286	-0.409508	1	1	6.66448e-282
SNHG19	3.76163e-286	-0.72948	0.805	0.963	7.25168e-282
TRA2A	6.06935e-286	0.650436	0.972	0.882	1.17005e-281
PCLAF	1.56296e-285	-1.3896	0.508	0.747	3.01308e-281
MRPL41	1.69997e-285	-0.503332	0.981	0.997	3.27719e-281
VAPA	1.87146e-285	0.47436	1	1	3.60779e-281
MEF2C	9.36808e-285	0.771462	0.589	0.146	1.80598e-280
DENND4A	2.39286e-284	0.787601	0.682	0.338	4.61295e-280
TXNL4A	1.8693e-283	-0.590262	0.975	0.995	3.60364e-279
IER3	2.47708e-283	1.32718	0.77	0.496	4.77531e-279
OCLN	3.21441e-283	0.632715	0.911	0.765	6.19673e-279
TAF15	3.24152e-283	-0.660635	0.89	0.974	6.24901e-279
EIF3A	8.77529e-283	-0.458578	1	1	1.6917e-278
UAP1	9.46949e-283	0.742354	0.779	0.606	1.82553e-278
FGL1	9.64619e-283	-1.43407	0.08	0.575	1.85959e-278
ATP5PB	3.23553e-282	-0.456917	0.996	1	6.23745e-278
IL4R	7.57965e-282	0.702321	0.656	0.252	1.4612e-277
CA2	2.03488e-281	0.884074	0.935	0.82	3.92285e-277
SLC25A3	2.24289e-281	-0.476297	1	1	4.32385e-277
FGF7	7.25609e-281	0.735727	0.539	0.09	1.39883e-276
ADRB1	1.18509e-280	-0.677791	0.068	0.572	2.28462e-276
PFKP	1.37008e-280	-0.894723	0.142	0.661	2.64124e-276
ITGB6	2.18334e-280	0.834997	0.896	0.566	4.20904e-276
AHCY	3.61994e-280	-0.697739	0.858	0.967	6.97853e-276
HIVEP2	5.69457e-280	0.825821	0.592	0.175	1.0978e-275
EHMT2	1.69155e-278	-0.585213	0.161	0.692	3.26098e-274
WWTR1	2.35135e-278	0.737699	0.922	0.72	4.53292e-274
HLF	4.38154e-278	0.729886	0.585	0.126	8.44673e-274
APP	8.24472e-278	-0.554677	0.937	0.989	1.58942e-273
COMMD6	9.60213e-278	-0.434945	1	1	1.8511e-273
TUBB4B	1.70832e-277	0.612969	1	0.978	3.29331e-273
CBX3	1.70892e-277	-0.619816	0.976	0.994	3.29446e-273
KIDINS220	2.66556e-277	0.719122	0.944	0.831	5.13866e-273
UBE2D3	2.92427e-277	0.469199	1	0.999	5.6374e-273
PDLIM2	4.84975e-277	0.837635	0.726	0.506	9.34935e-273
IL1R1	5.18057e-277	0.835879	0.854	0.64	9.9871e-273
MCRIP2	1.46436e-276	-0.59128	0.815	0.975	2.82299e-272
PAICS	1.61896e-276	-0.736605	0.797	0.938	3.12103e-272
GMCL1	1.52976e-275	-0.660589	0.485	0.896	2.94906e-271
CTSA	2.0839e-275	-0.652209	0.858	0.973	4.01735e-271
HSPD1	3.49004e-275	-0.60059	1	1	6.7281e-271
MTHFS	1.90345e-274	0.641423	0.891	0.719	3.66947e-270
STX3	3.68947e-274	0.640988	0.958	0.784	7.11256e-270
NFKB1	9.73825e-274	0.78307	0.894	0.772	1.87734e-269
TJP1	1.19627e-273	0.635164	0.939	0.784	2.30618e-269
SLC27A3	7.22033e-273	0.856454	0.721	0.34	1.39194e-268
OSBPL1A	1.52189e-272	-0.663653	0.699	0.95	2.93391e-268
GABARAPL1	1.93171e-272	0.720216	0.764	0.423	3.72394e-268
NR1D2	2.56066e-272	0.76678	0.758	0.388	4.93643e-268
POLR2H	3.26323e-272	-0.56302	0.913	0.987	6.29086e-268
ZMYND8	3.37108e-272	-0.768062	0.611	0.925	6.49876e-268
FDFT1	3.91227e-272	-0.646884	0.993	0.998	7.54207e-268
EMB	7.71864e-272	-0.542166	0.043	0.52	1.488e-267
BRI3BP	9.27514e-272	-0.807594	0.311	0.787	1.78806e-267
MRPL44	2.2488e-271	-0.605823	0.35	0.835	4.33525e-267
FRMD4B	2.58721e-271	0.685107	0.817	0.609	4.98762e-267
C3orf52	3.42102e-271	0.672079	0.675	0.447	6.59505e-267
ATP8A1	5.66407e-271	0.739008	0.74	0.355	1.09192e-266
TIFA	7.68038e-271	1.09919	0.66	0.462	1.48062e-266
ARIH1	9.06376e-271	0.768203	0.958	0.821	1.74731e-266
GDE1	1.34272e-270	-0.560153	0.935	0.987	2.58849e-266
APEX1	1.37125e-270	-0.54547	0.955	0.989	2.64349e-266
ADGRG1	1.53001e-270	-0.602588	0.16	0.68	2.94956e-266
TMEM87A	6.09081e-270	0.577108	0.997	0.955	1.17419e-265
TIMM13	8.70466e-270	-0.480095	0.995	0.999	1.67808e-265
SFXN1	1.84953e-269	-0.631454	0.29	0.788	3.56552e-265
CD24	2.36995e-269	-0.982182	0.812	0.769	4.56878e-265
BX284668.5	4.792e-269	0.692636	0.68	0.345	9.23801e-265
SGPP2	7.53445e-269	0.813091	0.721	0.541	1.45249e-264
RPS13	1.38485e-268	-0.401494	1	1	2.66971e-264
SCN1A	2.23148e-268	0.675649	0.458	0.048	4.30185e-264
SET	2.59818e-268	-0.526955	1	1	5.00878e-264
BACH1	6.93241e-267	0.667651	0.717	0.458	1.33643e-262
TMA7	7.54087e-267	-0.371088	1	1	1.45373e-262
NUPR1	9.72087e-267	0.772459	0.995	0.657	1.87399e-262
ALOX15B	1.082e-266	-0.792753	0.866	0.739	2.08588e-262
IGFBP2	1.66265e-266	-1.10537	0.528	0.514	3.20525e-262
PSD3	2.79662e-266	-0.585991	0.14	0.658	5.39133e-262
C4orf19	5.39808e-266	0.404474	0.335	0.004	1.04064e-261
PRKAA2	9.45741e-266	-0.600956	0.056	0.532	1.8232e-261
SLC5A3	1.99699e-264	0.801579	0.842	0.686	3.8498e-260
REEP4	2.30875e-264	-0.616357	0.148	0.662	4.4508e-260
PRR15L	5.13481e-264	-0.833347	0.289	0.765	9.8989e-260
GTF3A	7.05306e-264	-0.59283	0.913	0.975	1.35969e-259
C12orf49	1.50082e-263	0.651802	0.905	0.745	2.89328e-259
RPL23	2.27831e-263	-0.302838	1	1	4.39212e-259
RBPMS	3.22226e-263	0.638933	0.975	0.869	6.21188e-259
RPS17	6.00086e-263	-0.413417	1	1	1.15685e-258
UQCRC1	1.12349e-262	-0.55756	0.956	0.989	2.16586e-258
CHD1L	7.19554e-262	-0.628221	0.303	0.794	1.38716e-257
BSG	1.1015e-261	-0.478157	0.998	1	2.12346e-257
TTYH3	2.53544e-261	-0.562377	0.126	0.634	4.88783e-257
PPP2CB	3.45395e-261	0.583767	0.989	0.929	6.65852e-257
CYTOR	6.21504e-261	-0.511958	0.044	0.51	1.19814e-256
TLE4	2.32753e-260	0.802388	0.636	0.218	4.48701e-256
ADAM15	4.82714e-260	-0.74378	0.528	0.883	9.30576e-256
TNFRSF10B	6.70782e-260	0.633234	0.872	0.689	1.29313e-255
CLIP1	8.1258e-260	0.713747	0.925	0.805	1.56649e-255
PDIA4	1.95989e-259	-0.573248	0.897	0.982	3.77827e-255
SLC38A2	2.52619e-259	0.729769	0.992	0.912	4.87e-255
CRY1	2.69874e-259	0.681948	0.682	0.346	5.20263e-255
TSPAN3	4.71843e-259	0.613059	1	0.869	9.09619e-255
RABL6	8.63861e-259	-0.591977	0.885	0.976	1.66535e-254
CCDC88A	1.70961e-258	-0.611535	0.216	0.731	3.29578e-254
ROS1	4.52178e-258	0.764877	0.756	0.342	8.71709e-254
SPATS2L	6.1814e-258	-0.613775	0.826	0.964	1.19165e-253
HNRNPA1	6.35248e-258	-0.435044	1	1	1.22463e-253
ATP5F1D	1.62524e-257	-0.389999	1	1	3.13313e-253
RNF169	3.33806e-257	0.622297	0.715	0.455	6.43511e-253
TANC2	5.49658e-257	0.694902	0.927	0.689	1.05963e-252
STXBP1	7.31086e-257	0.668947	0.771	0.535	1.40939e-252
PHLDA2	2.12083e-256	0.961494	0.987	0.699	4.08853e-252
TMEM106C	2.33478e-256	-0.827631	0.672	0.903	4.50099e-252
RAC3	2.68541e-256	-0.653245	0.217	0.716	5.17693e-252
CKB	3.28041e-256	0.885867	0.889	0.526	6.32398e-252
LRRC4	5.25657e-256	0.765001	0.415	0.034	1.01336e-251
PLPP3	1.64836e-255	0.990731	0.538	0.25	3.17771e-251
R3HDM1	1.89843e-255	-0.551377	0.113	0.61	3.65979e-251
ZNF581	2.39434e-255	-0.632333	0.267	0.76	4.61581e-251
MT-CO1	2.67966e-255	-0.467095	1	1	5.16584e-251
RYBP	6.32321e-255	0.707523	0.931	0.773	1.21899e-250
EPS8	1.04967e-254	0.631054	0.988	0.9	2.02356e-250
FADS2	3.39858e-254	-0.658445	0.875	0.97	6.55179e-250
TMEM165	9.94288e-254	0.594762	0.988	0.949	1.91679e-249
GGH	3.29124e-253	-0.926943	0.33	0.722	6.34484e-249
AC016831.7	9.27561e-253	0.702692	0.53	0.118	1.78815e-248
MRPS27	1.69459e-252	-0.581855	0.374	0.841	3.26684e-248
AGPAT5	1.7613e-252	-0.481262	0.238	0.75	3.39543e-248
ZNF385A	1.93393e-252	-0.497726	0.028	0.466	3.72823e-248
QPCT	4.02236e-252	-0.766795	0.049	0.5	7.75431e-248
OTUD1	4.06971e-252	0.991384	0.49	0.09	7.84558e-248
APOH	8.97115e-252	0.624155	0.376	0.021	1.72946e-247
ARC	1.03852e-251	0.716708	0.293	0	2.00206e-247
MAFB	1.30274e-251	0.95798	0.452	0.057	2.51142e-247
SLC29A1	1.81779e-251	-0.654782	0.171	0.671	3.50433e-247
MAFK	1.93719e-251	0.656542	0.732	0.395	3.73451e-247
GALNT3	3.93165e-251	0.637559	0.803	0.555	7.57944e-247
TMEM125	7.45e-251	0.636964	0.966	0.857	1.43621e-246
NR1D1	8.27528e-251	1.00121	0.681	0.326	1.59531e-246
LSM4	9.44194e-251	-0.807546	0.957	0.98	1.82022e-246
CBR1	1.05024e-250	-0.669178	0.734	0.949	2.02464e-246
HSPA6	1.83999e-250	1.77899	0.291	0	3.54713e-246
SIGMAR1	7.16811e-250	-0.640386	0.344	0.807	1.38187e-245
FNBP1L	8.96189e-250	-0.611302	0.762	0.957	1.72767e-245
MTRR	1.95443e-249	0.652447	0.747	0.498	3.76775e-245
MRPS34	2.13911e-249	-0.56408	0.969	0.992	4.12377e-245
CTSS	3.89658e-249	0.74616	0.9	0.666	7.51183e-245
H1FX	5.47668e-249	0.719213	0.995	0.89	1.05579e-244
AHI1	9.33355e-249	0.591286	0.829	0.652	1.79932e-244
SORD	1.00286e-248	-0.607941	0.14	0.631	1.93332e-244
CCL2	1.38725e-248	1.82726	0.309	0.003	2.67433e-244
GNAI1	1.93848e-248	-0.625544	0.386	0.831	3.73701e-244
UPP1	4.41247e-248	0.796466	0.715	0.476	8.50636e-244
GPAM	7.0864e-248	-0.986013	0.162	0.638	1.36612e-243
MAP3K14	8.17323e-248	0.546692	0.444	0.052	1.57564e-243
EIF3F	1.09241e-247	-0.413071	0.999	1	2.10594e-243
LDHB	1.15896e-247	-0.591498	1	1	2.23424e-243
CLPTM1L	1.20924e-247	-0.48423	0.979	0.995	2.33116e-243
GPT2	4.1036e-246	-0.55529	0.079	0.55	7.91092e-242
LGMN	8.14047e-246	0.553847	0.999	0.901	1.56932e-241
RAI2	1.28506e-245	0.439997	0.325	0.006	2.47734e-241
RPS15A	1.60162e-245	-0.380904	1	1	3.0876e-241
CDT1	2.45576e-245	-0.693389	0.013	0.418	4.73422e-241
SLC25A44	3.02752e-245	0.890485	0.574	0.484	5.83646e-241
GOLM1	3.09348e-245	-0.715169	0.334	0.786	5.96362e-241
NRIP1	4.22825e-245	0.723362	0.687	0.466	8.15123e-241
HLA-DRA	6.87208e-245	0.675846	0.999	0.665	1.3248e-240
TP53BP2	7.57604e-245	0.591004	0.77	0.585	1.46051e-240
NDUFAF8	7.67429e-245	-0.566064	0.867	0.973	1.47945e-240
PLPP2	1.60169e-244	-0.601447	0.042	0.485	3.08774e-240
NEBL	2.80791e-244	0.658184	0.77	0.431	5.41308e-240
TRIM16L	4.26203e-244	-0.621597	0.055	0.505	8.21635e-240
PPM1K	4.91231e-244	-0.544045	0.127	0.619	9.46995e-240
KITLG	5.38529e-244	0.750781	0.623	0.265	1.03818e-239
RPL5	5.78261e-244	-0.470274	1	1	1.11477e-239
TIPARP	6.98812e-244	0.7521	0.988	0.838	1.34717e-239
SFTPA1	1.82545e-243	0.850137	1	0.956	3.5191e-239
SHROOM3	2.9664e-243	0.6069	0.809	0.633	5.71863e-239
RIMKLB	4.04943e-243	0.860074	0.592	0.214	7.8065e-239
SORL1	7.99977e-243	-0.646446	0.279	0.76	1.5422e-238
MRPS33	2.1368e-242	-0.498804	0.883	0.983	4.11932e-238
CCNB2	2.15765e-242	-0.869847	0.044	0.476	4.15951e-238
CENPM	2.67334e-242	-0.681967	0.032	0.456	5.15367e-238
DHTKD1	1.97699e-241	-0.614697	0.357	0.818	3.81124e-237
IRX5	2.94371e-241	-0.780008	0.676	0.918	5.67488e-237
SSR4	3.6777e-241	-0.394953	1	1	7.08987e-237
IDH2	5.03579e-241	-0.800163	0.773	0.907	9.70799e-237
CLTC	1.03341e-240	-0.553671	0.991	0.995	1.9922e-236
ABRACL	1.21825e-240	-0.599512	0.893	0.969	2.34855e-236
PHACTR1	1.4876e-240	0.724633	0.699	0.273	2.86779e-236
TRIM16	1.99602e-240	-0.58052	0.078	0.543	3.84794e-236
RELB	2.87015e-240	0.622658	0.549	0.14	5.53308e-236
APOE	4.32432e-240	-1.28078	0.386	0.751	8.33643e-236
EML4	5.73915e-240	0.60214	0.977	0.884	1.10639e-235
PRTFDC1	9.08659e-240	-0.544403	0.028	0.445	1.75171e-235
EIF2AK1	1.6819e-239	-0.556388	0.781	0.963	3.24236e-235
PKIB	7.15049e-239	-0.659725	0.036	0.459	1.37847e-234
RPN2	8.5647e-239	-0.552479	0.999	0.999	1.6511e-234
AGBL1	1.15739e-238	0.381787	0.279	0	2.23121e-234
NDUFS2	1.28374e-238	-0.502272	0.92	0.985	2.4748e-234
PA2G4	1.95032e-238	-0.646406	0.994	0.997	3.75983e-234
PTP4A1	4.16821e-238	0.587482	1	0.994	8.03547e-234
NME1	4.34469e-238	-0.671876	0.956	0.982	8.37569e-234
RPS9	1.39663e-237	-0.275167	1	1	2.69242e-233
ACO1	2.31474e-237	-0.810076	0.572	0.88	4.46236e-233
MGAT4B	8.26968e-237	-0.584994	0.821	0.96	1.59423e-232
STARD4	1.71974e-236	-0.729288	0.793	0.943	3.31531e-232
GLIS3	1.98988e-236	0.699359	0.553	0.153	3.8361e-232
TCEAL2	5.78525e-236	0.465513	0.295	0.002	1.11528e-231
TSPAN4	1.27754e-235	0.568962	0.873	0.713	2.46284e-231
CFTR	1.38845e-235	0.798117	0.641	0.317	2.67666e-231
ID4	2.19007e-235	0.82244	0.801	0.624	4.22201e-231
FLRT3	2.70955e-235	1.04723	0.752	0.564	5.22347e-231
PFKFB3	2.72476e-235	0.770055	0.607	0.225	5.2528e-231
EIF4A2	2.90428e-235	0.512678	1	0.992	5.59886e-231
BRK1	3.7064e-235	-0.432831	0.999	1	7.14519e-231
MINOS1	5.78094e-235	-0.469987	0.998	1	1.11445e-230
GHITM	1.48234e-234	-0.40731	0.998	0.999	2.85766e-230
COX7C	1.71833e-234	-0.281574	1	1	3.3126e-230
LAMTOR4	2.48242e-234	-0.421304	0.996	1	4.7856e-230
GKN2	3.32822e-234	0.884289	0.895	0.568	6.41614e-230
DUSP4	3.33448e-234	-0.65408	0.018	0.419	6.42821e-230
TRAP1	5.09972e-234	-0.636336	0.616	0.887	9.83124e-230
RRAS2	5.50984e-234	0.530442	0.744	0.556	1.06219e-229
SEMA4B	5.5399e-234	0.70337	0.609	0.253	1.06798e-229
TSC22D2	8.55619e-234	0.634039	0.805	0.624	1.64946e-229
CRLF1	1.38579e-233	-1.39417	0.496	0.467	2.67153e-229
PRKACB	1.4385e-233	-0.501685	0.048	0.484	2.77314e-229
ZBTB10	1.75873e-233	0.83158	0.611	0.267	3.39049e-229
USP13	3.10099e-233	0.631641	0.705	0.486	5.97809e-229
IQCN	6.92224e-233	0.642753	0.404	0.042	1.33447e-228
CDKL2	5.59761e-232	0.66536	0.683	0.34	1.07911e-227
OXA1L	6.51938e-232	-0.498699	0.862	0.98	1.25681e-227
DHFR	9.16621e-232	-0.828569	0.211	0.664	1.76706e-227
RHOB	2.41675e-231	0.868951	0.986	0.805	4.659e-227
ITGA6	3.55399e-231	0.737939	0.544	0.143	6.85137e-227
CCT8	6.64575e-231	-0.549008	0.987	0.997	1.28117e-226
PPP1R15B	8.07937e-231	0.650381	0.901	0.732	1.55754e-226
AADAC	8.3995e-231	0.662696	0.373	0.029	1.61926e-226
CERS6	1.36861e-229	-0.636525	0.258	0.732	2.6384e-225
CHORDC1	2.37879e-229	0.62662	0.84	0.626	4.58584e-225
PEX11B	2.51903e-229	-0.583734	0.187	0.664	4.85618e-225
GMDS	2.85796e-229	-2.27821	0.809	0.763	5.50957e-225
TC2N	3.36911e-229	0.637393	0.963	0.781	6.49497e-225
MYL6B	3.69767e-229	-0.572485	0.711	0.94	7.12838e-225
MFSD3	9.73578e-229	-0.541906	0.226	0.709	1.87686e-224
EDIL3	2.57864e-228	0.381987	0.303	0.006	4.97109e-224
UCHL1	7.53937e-228	-1.06718	0.51	0.674	1.45344e-223
AL355338.1	1.18627e-227	-0.495282	0.062	0.502	2.2869e-223
STUB1	2.09142e-227	-0.473079	0.972	0.994	4.03183e-223
FHDC1	2.95481e-227	0.697461	0.81	0.593	5.69628e-223
MRPL34	8.50403e-227	-0.531207	0.833	0.966	1.63941e-222
FOXM1	2.05117e-226	-0.624749	0.015	0.402	3.95425e-222
DHCR7	3.38937e-226	-0.63322	0.924	0.973	6.53403e-222
TOP2A	3.63011e-225	-1.55654	0.301	0.698	6.99813e-221
BIRC3	5.8011e-225	0.780003	0.468	0.077	1.11834e-220
RPL38	9.82921e-225	-0.281881	1	1	1.89487e-220
MAP1LC3B	1.28826e-224	0.560853	0.994	0.98	2.48351e-220
RUFY3	1.33183e-224	0.657386	0.915	0.773	2.56751e-220
FBP1	1.9149e-224	0.5764	0.887	0.739	3.69155e-220
MIDN	2.05649e-223	0.619643	0.998	0.968	3.96451e-219
ALG1	2.40929e-223	-0.547772	0.227	0.7	4.64464e-219
CLCF1	3.31717e-223	0.434015	0.305	0.008	6.39485e-219
F11R	3.48902e-223	0.579239	0.97	0.872	6.72614e-219
TCIM	1.55021e-222	1.13612	0.916	0.84	2.9885e-218
MBD4	1.55174e-222	-0.557165	0.548	0.903	2.99145e-218
SH3RF1	2.84388e-222	0.617018	0.661	0.329	5.48244e-218
RGS16	5.70605e-222	1.09486	0.652	0.482	1.10001e-217
CPAMD8	5.76203e-222	0.359995	0.305	0.008	1.1108e-217
CAMK2G	8.8023e-222	-0.572523	0.327	0.786	1.69691e-217
IL32	1.32672e-221	0.781257	0.376	0.033	2.55765e-217
ETFA	1.70346e-221	-0.492207	0.887	0.975	3.28393e-217
CFL2	1.93989e-221	0.621732	0.851	0.774	3.73972e-217
ARHGAP11A	3.40667e-221	-0.732553	0.027	0.422	6.56738e-217
PEA15	3.58005e-221	0.690989	0.634	0.344	6.90162e-217
APLP2	4.29385e-221	0.396502	1	1	8.27769e-217
BIRC5	5.12644e-221	-1.06197	0.099	0.506	9.88276e-217
CLIC2	6.29327e-221	0.73093	0.799	0.461	1.21322e-216
AC016831.5	8.52984e-221	0.757798	0.558	0.204	1.64438e-216
C4orf46	9.93684e-221	-0.475849	0.046	0.465	1.91562e-216
GEM	5.41106e-220	1.05408	0.515	0.155	1.04314e-215
LYPLA1	2.29634e-219	-0.472636	0.926	0.982	4.42688e-215
FERMT1	2.42187e-219	-0.473217	0.038	0.447	4.66888e-215
PABPC4	2.88708e-219	-0.516966	0.971	0.995	5.56571e-215
MAOA	2.9003e-219	-1.01797	0.991	0.865	5.59119e-215
FLT4	5.01909e-219	-0.562649	0.014	0.389	9.67579e-215
DEPP1	5.3245e-219	0.61374	0.332	0.017	1.02646e-214
CD320	7.77344e-219	-0.723904	0.825	0.924	1.49856e-214
E2F3	9.62191e-219	-0.57841	0.2	0.668	1.85491e-214
ALDH18A1	1.01489e-218	-0.558984	0.283	0.747	1.9565e-214
RPL10A	1.17295e-218	-0.381042	1	1	2.26121e-214
RPL6	1.2388e-217	-0.441007	1	1	2.38815e-213
TIMP2	1.50717e-217	0.468072	0.337	0.019	2.90553e-213
C20orf27	1.9533e-217	-0.620331	0.335	0.768	3.76558e-213
LAMB3	3.0473e-217	0.832966	0.869	0.748	5.87459e-213
ATP6V0E2	1.43175e-216	-0.508818	0.16	0.627	2.76013e-212
RDH10	1.75951e-216	0.760305	0.71	0.475	3.39198e-212
ORC6	2.92317e-216	-0.74513	0.093	0.518	5.63528e-212
NRK	2.97393e-216	-0.757566	0.038	0.428	5.73314e-212
BCL11A	3.115e-216	-0.595576	0.111	0.559	6.00509e-212
ATP6V0E1	1.3452e-215	0.431356	1	0.999	2.59328e-211
UBE2M	2.52155e-215	-0.511236	0.973	0.991	4.86105e-211
HDAC2	4.39844e-215	-0.561235	0.93	0.968	8.47931e-211
NDUFS5	4.41336e-215	-0.471198	1	1	8.50808e-211
IL34	5.30912e-215	0.35827	0.27	0.002	1.02349e-210
TMED3	6.42196e-215	-0.463175	0.928	0.98	1.23803e-210
DDX21	6.70915e-215	0.677667	0.996	0.975	1.29339e-210
TRAPPC1	1.01386e-214	-0.407106	0.986	0.998	1.95452e-210
NPR1	1.40098e-214	0.57254	0.479	0.084	2.70081e-210
AMD1	1.61514e-214	0.504948	1	0.982	3.11367e-210
UQCC2	1.69137e-214	-0.525113	0.889	0.975	3.26062e-210
MAP2K2	2.06232e-214	-0.433169	0.983	0.998	3.97574e-210
SLC20A2	2.18293e-214	0.590284	0.628	0.33	4.20825e-210
RPE	6.53307e-214	-0.530043	0.284	0.745	1.25944e-209
SLC26A9	7.17885e-214	0.669027	0.546	0.137	1.38394e-209
CPT2	7.75668e-214	-0.510475	0.263	0.729	1.49533e-209
NR2F6	1.4427e-213	-0.482576	0.911	0.98	2.78124e-209
ECE1	1.54648e-213	-0.478308	0.093	0.537	2.9813e-209
NT5DC2	2.18931e-213	-0.706032	0.589	0.842	4.22054e-209
IGFBP4	2.90039e-213	0.700963	0.822	0.473	5.59137e-209
RPS3	3.18396e-213	-0.41631	1	1	6.13803e-209
FARSB	3.51318e-213	-0.569334	0.35	0.791	6.77271e-209
SBNO2	4.88855e-213	0.658234	0.642	0.363	9.42415e-209
RASGRP1	9.23451e-213	0.554692	0.325	0.018	1.78023e-208
PHF23	1.16354e-212	-0.513075	0.27	0.737	2.24308e-208
CD274	1.33207e-212	0.662007	0.406	0.059	2.56797e-208
AGPAT1	2.86544e-212	-0.529684	0.272	0.735	5.524e-208
SUDS3	3.04072e-212	-0.53753	0.485	0.87	5.8619e-208
CYBA	3.23491e-212	-0.825631	0.885	0.898	6.23626e-208
TIMM8B	5.07468e-212	-0.569973	0.97	0.992	9.78296e-208
TMEM108	7.17711e-212	-0.51414	0.15	0.611	1.3836e-207
JUN	9.06813e-212	1.40035	0.999	0.993	1.74815e-207
EIF4G3	9.1747e-212	-0.569284	0.528	0.881	1.7687e-207
MYBL2	9.44396e-212	-0.826353	0.037	0.415	1.82061e-207
CCT6A	1.10084e-211	-0.549952	0.989	0.995	2.12221e-207
CENPH	1.447e-211	-0.622359	0.059	0.467	2.78952e-207
AC090204.1	1.54884e-211	-0.534987	0.199	0.662	2.98586e-207
C4orf48	1.98252e-211	-0.666314	0.375	0.774	3.8219e-207
DNAJB4	3.38724e-211	0.760097	0.507	0.16	6.52993e-207
TACC2	1.54289e-210	-1.14255	0.97	0.866	2.97439e-206
CYR61	1.97804e-210	0.949655	0.847	0.649	3.81326e-206
ATP5MC2	2.16611e-210	-0.341237	1	1	4.17583e-206
RPS4Y1	2.73067e-210	-0.604264	0.858	0.828	5.26418e-206
TFAP2B	9.89711e-210	-1.37842	0.228	0.454	1.90796e-205
MINPP1	1.48254e-209	-0.521128	0.175	0.635	2.85804e-205
RPL37	2.00366e-209	-0.254937	1	1	3.86266e-205
SUSD6	2.73114e-209	0.609837	0.698	0.402	5.26509e-205
SNHG7	2.80824e-209	-0.571822	0.993	0.999	5.41373e-205
IMPDH1	6.55273e-209	-0.555575	0.25	0.707	1.26323e-204
CWC25	8.35807e-209	0.517118	0.778	0.589	1.61127e-204
MSLN	9.067e-209	0.820726	0.296	0.012	1.74794e-204
TUFM	1.20057e-208	-0.519592	0.993	0.999	2.31447e-204
BMP4	1.31596e-208	-0.746927	0.274	0.689	2.53691e-204
RGCC	1.36759e-208	1.19397	0.434	0.074	2.63644e-204
CDKN3	1.40376e-208	-0.873274	0.052	0.445	2.70618e-204
TIMP3	1.7378e-208	-0.256771	0.019	0.368	3.35013e-204
MTHFD1	1.96471e-208	-0.620334	0.323	0.751	3.78757e-204
MICAL2	3.08167e-208	0.626204	0.827	0.592	5.94085e-204
ZWINT	7.38829e-208	-1.09374	0.156	0.547	1.42431e-203
CYP4B1	7.6593e-208	0.913597	0.609	0.241	1.47656e-203
PHF6	1.08271e-207	-0.489036	0.226	0.691	2.08724e-203
RPS26	1.74411e-207	-0.566515	1	1	3.36229e-203
PYCR1	2.35476e-207	-0.613268	0.311	0.752	4.53951e-203
KIFC3	4.34547e-207	0.576284	0.57	0.193	8.3772e-203
MND1	5.69595e-207	-0.548432	0.025	0.399	1.09807e-202
LUM	1.30225e-206	-0.425781	0	0.323	2.51047e-202
HIGD2A	1.72933e-206	-0.416244	0.987	0.998	3.33379e-202
MYL12B	2.00403e-206	0.350013	1	1	3.86338e-202
USP22	2.4429e-206	-0.517677	0.902	0.974	4.70942e-202
SYT15	2.72442e-206	0.534192	0.454	0.079	5.25214e-202
PHPT1	5.2272e-206	-0.414298	0.999	1	1.0077e-201
CASP4	7.10092e-206	0.602511	0.781	0.512	1.36892e-201
CDC6	7.54617e-206	-0.713272	0.036	0.418	1.45475e-201
PAFAH1B3	8.10546e-206	-0.691552	0.658	0.845	1.56257e-201
SCD	1.57402e-205	-1.25156	0.999	0.999	3.03439e-201
BAG2	2.12796e-205	-0.474869	0.038	0.431	4.10228e-201
CCDC34	2.51462e-205	-0.509137	0.011	0.363	4.84769e-201
DBNDD1	2.608e-205	-0.425204	0.028	0.409	5.0277e-201
ACADL	7.62885e-205	0.62031	0.585	0.206	1.47069e-200
JUNB	1.01307e-204	1.26306	0.948	0.938	1.953e-200
PGPEP1	1.1672e-204	-0.600134	0.209	0.66	2.25013e-200
TM7SF3	2.61122e-204	-0.545903	0.726	0.94	5.0339e-200
AC116407.1	4.13615e-204	0.661401	0.642	0.345	7.97367e-200
ARMC9	4.49317e-204	0.555667	0.743	0.572	8.66192e-200
RPS24	5.97487e-204	-0.408555	1	1	1.15183e-199
SNX9	8.97231e-204	-0.421083	0.028	0.402	1.72968e-199
CBX5	9.40481e-204	-0.596949	0.849	0.948	1.81306e-199
PSMA3-AS1	1.20841e-203	0.490779	0.916	0.813	2.32958e-199
CDK1	2.54797e-203	-1.21295	0.203	0.621	4.91197e-199
RHEB	2.6991e-203	0.435144	0.998	0.976	5.20333e-199
N4BP2L2	3.75967e-203	0.497107	0.987	0.936	7.24789e-199
SPG21	6.71623e-203	-0.599242	0.916	0.954	1.29475e-198
RAP1B	8.13046e-203	0.526077	0.966	0.845	1.56739e-198
MRPS21	1.04863e-202	-0.369272	0.993	1	2.02154e-198
PER2	1.10829e-202	0.608348	0.637	0.334	2.13655e-198
GNPNAT1	1.50995e-202	-0.56309	0.386	0.809	2.91089e-198
PCDH9	1.67739e-202	0.896962	0.64	0.367	3.23366e-198
TNFSF14	2.05618e-202	0.639592	0.36	0.036	3.9639e-198
FERMT2	3.96864e-202	0.55542	0.668	0.411	7.65075e-198
TSLP	2.17874e-201	0.406821	0.263	0.004	4.20017e-197
CHEK1	2.89328e-201	-0.551378	0.08	0.495	5.57767e-197
ZKSCAN1	4.49097e-201	-0.60612	0.458	0.844	8.65769e-197
C9orf152	5.16546e-201	-0.648397	0.266	0.706	9.95796e-197
SYTL1	6.29422e-201	-0.529908	0.219	0.67	1.2134e-196
EID1	6.89227e-201	-0.386068	0.996	0.999	1.32869e-196
SETD7	1.90165e-200	-0.684458	0.392	0.78	3.66601e-196
EPC1	1.91046e-200	0.514328	0.849	0.712	3.68299e-196
CFAP221	1.95564e-200	0.452546	0.421	0.063	3.77008e-196
ACSS2	3.76433e-200	-0.888482	0.819	0.812	7.25687e-196
RSL1D1	6.33789e-200	-0.400214	0.99	0.998	1.22182e-195
TPX2	7.61241e-200	-0.953911	0.041	0.414	1.46752e-195
ACAD8	8.83517e-200	-0.636319	0.265	0.698	1.70324e-195
ARID5B	1.57521e-199	0.707846	0.843	0.693	3.0367e-195
FAAP20	2.25162e-199	-0.458222	0.928	0.988	4.34066e-195
CYSTM1	2.50074e-199	0.54508	0.991	0.901	4.82094e-195
UNC119	7.31211e-199	-0.487051	0.207	0.661	1.40963e-194
CDKN1B	1.00127e-198	-0.558331	0.412	0.824	1.93024e-194
EVA1A	1.73303e-198	0.621717	0.861	0.722	3.34093e-194
TXNIP	3.82e-198	0.948073	0.836	0.657	7.36419e-194
NIPSNAP1	9.22539e-198	-0.525172	0.337	0.77	1.77847e-193
AK3	9.51323e-198	-0.59967	0.853	0.946	1.83396e-193
SPNS2	1.00513e-197	0.397817	0.299	0.013	1.93769e-193
MRPS2	1.1321e-197	-0.54051	0.558	0.871	2.18246e-193
TNFSF10	1.36139e-197	0.774291	0.585	0.255	2.62449e-193
IRX2	3.08167e-197	-0.556441	0.985	0.993	5.94085e-193
UHRF1	4.28747e-197	-0.646509	0.011	0.349	8.26538e-193
AC009133.1	6.65899e-197	0.793733	0.665	0.364	1.28372e-192
NUDT3	7.09433e-197	-0.558501	0.379	0.803	1.36765e-192
RPS6KB2	1.002e-196	-0.492048	0.654	0.933	1.93166e-192
DDOST	1.29381e-196	-0.627322	0.937	0.975	2.4942e-192
CCDC57	1.33967e-196	-0.593872	0.728	0.945	2.58262e-192
CAPRIN1	1.68756e-196	-0.478773	0.856	0.968	3.25327e-192
NPM3	1.97168e-196	-0.529441	0.254	0.697	3.801e-192
MDH2	2.01453e-196	-0.450401	0.995	0.998	3.88361e-192
TPI1	2.25737e-196	-0.695326	1	1	4.35177e-192
MAD2L1	2.74094e-196	-0.94875	0.133	0.516	5.28398e-192
TLR2	4.4383e-196	0.549826	0.474	0.11	8.55616e-192
CHD4	5.29884e-196	-0.485991	0.952	0.992	1.02151e-191
MMS22L	9.93167e-196	-0.598486	0.058	0.452	1.91463e-191
GINS2	1.07372e-195	-0.78924	0.058	0.434	2.06992e-191
AC023509.2	1.1991e-195	0.458705	0.399	0.056	2.31163e-191
TACC3	1.24565e-195	-0.718203	0.028	0.385	2.40136e-191
SWAP70	1.79494e-195	0.548046	0.785	0.655	3.46028e-191
MT-CO3	7.26022e-195	-0.518577	1	1	1.39963e-190
BAX	1.15254e-194	-0.537523	0.891	0.965	2.22186e-190
ATP1B1	1.41403e-194	-0.479723	1	1	2.72597e-190
KREMEN1	2.03486e-194	-0.565251	0.179	0.612	3.9228e-190
FOXC1	2.06028e-194	-1.09522	0.374	0.466	3.9718e-190
TCEA1	4.60035e-194	-0.432047	0.989	0.997	8.86855e-190
TMEM167A	6.91141e-194	-0.454668	0.909	0.979	1.33238e-189
BCAP29	9.06886e-194	0.483183	0.801	0.675	1.7483e-189
IFT57	1.03359e-193	0.597445	0.974	0.851	1.99256e-189
PALMD	1.22965e-193	-0.367989	0.003	0.316	2.37051e-189
CFI	1.27341e-193	0.603162	0.697	0.317	2.45489e-189
PTGS2	1.91724e-193	0.967734	0.339	0.037	3.69606e-189
BCAP31	1.92566e-193	-0.405693	0.985	0.997	3.71228e-189
MYO6	2.38322e-193	0.515725	0.983	0.909	4.59436e-189
HTATIP2	3.91026e-193	-0.514376	0.354	0.779	7.53821e-189
CRTAP	4.51861e-193	-0.549985	0.639	0.916	8.71098e-189
SCNN1A	1.17312e-192	-0.742985	0.952	0.895	2.26155e-188
COX14	1.80825e-192	0.457857	0.993	0.955	3.48594e-188
NDUFS6	1.85634e-192	-0.433858	0.998	0.998	3.57866e-188
TMEM256	2.1349e-192	-0.406128	0.974	0.996	4.11566e-188
CEACAM6	4.20413e-192	-1.24005	0.673	0.827	8.10473e-188
APRT	6.68395e-192	-0.385518	1	1	1.28853e-187
EPN3	9.43129e-192	-0.331709	0	0.303	1.81816e-187
SAP30	1.36294e-191	-0.483495	0.095	0.511	2.62748e-187
GLDC	2.5132e-191	-0.354484	0	0.302	4.84495e-187
TUBA1C	4.49115e-191	0.485351	1	0.991	8.65805e-187
PRKX	5.60909e-191	-0.358778	0.006	0.328	1.08132e-186
KCTD1	8.69379e-191	-0.429945	0.06	0.452	1.67599e-186
GNG5	1.7893e-190	0.390585	1	0.999	3.44942e-186
CHMP4B	3.18108e-190	0.519903	0.956	0.859	6.13248e-186
CENPK	3.4273e-190	-0.741022	0.048	0.409	6.60716e-186
ICMT	3.59071e-190	-0.555818	0.336	0.76	6.92216e-186
LMNB1	4.61826e-190	-0.796899	0.082	0.463	8.90307e-186
SNRNP25	8.92782e-190	-0.686908	0.574	0.842	1.72111e-185
GSR	1.42021e-189	-0.673459	0.493	0.833	2.73787e-185
BDH1	1.90975e-189	-0.45847	0.153	0.586	3.68161e-185
FAHD1	2.20664e-189	-0.479924	0.248	0.692	4.25397e-185
TRAPPC2L	2.28491e-189	-0.447429	0.913	0.982	4.40486e-185
BCAT2	2.51295e-189	-0.528308	0.862	0.969	4.84447e-185
BHLHE40	2.61348e-189	0.737471	0.923	0.727	5.03828e-185
HELLS	4.49568e-189	-0.96464	0.126	0.511	8.66677e-185
HILPDA	6.19357e-189	-0.595802	0.114	0.531	1.194e-184
CCND1	8.22226e-189	-0.667613	0.976	0.991	1.58509e-184
PLOD1	8.75297e-189	-0.448071	0.188	0.629	1.6874e-184
UQCC3	9.53636e-189	-0.515353	0.732	0.932	1.83842e-184
BRCC3	1.87523e-188	-0.490009	0.239	0.681	3.61507e-184
LONP1	1.93139e-188	-0.529229	0.609	0.908	3.72333e-184
HIF1A	1.9884e-188	-0.821748	0.994	0.997	3.83323e-184
SLC26A6	2.01002e-188	-0.39062	0.05	0.43	3.87493e-184
NR1H2	3.46466e-188	0.484483	0.802	0.631	6.67917e-184
RAD51AP1	3.59473e-188	-0.649266	0.016	0.348	6.92992e-184
GSTZ1	6.49941e-188	-0.522979	0.413	0.809	1.25296e-183
SND1	6.61974e-188	-0.527104	0.89	0.972	1.27615e-183
TESC	7.9334e-188	-0.835646	0.078	0.465	1.5294e-183
HIBADH	8.73784e-188	-0.468551	0.175	0.61	1.68448e-183
ADAM17	1.01848e-187	0.509583	0.74	0.586	1.96343e-183
NPDC1	2.0205e-187	-0.441787	0.031	0.389	3.89512e-183
BCAT1	2.99196e-187	-0.680953	0.519	0.822	5.7679e-183
CDC42EP4	3.01217e-187	0.576155	0.668	0.403	5.80686e-183
ZNF503	3.22786e-187	-0.618517	0.874	0.949	6.22267e-183
LANCL1-AS1	3.60994e-187	0.416783	0.336	0.031	6.95924e-183
IRX3	3.95186e-187	-0.677739	0.916	0.966	7.61839e-183
SUCLG2	3.95737e-187	-0.619887	0.872	0.955	7.62902e-183
SMIM10L2A	4.31146e-187	-0.515621	0.049	0.425	8.31163e-183
ISOC2	5.85142e-187	-0.531627	0.574	0.893	1.12804e-182
E2F1	1.267e-186	-0.818311	0.128	0.528	2.44251e-182
TXN2	2.00851e-186	-0.449095	0.896	0.973	3.87201e-182
HMOX1	2.02028e-186	0.782447	0.629	0.325	3.89469e-182
CALM3	2.06321e-186	-0.493017	0.912	0.973	3.97745e-182
MELK	2.97254e-186	-0.532351	0.005	0.316	5.73046e-182
FAM241A	7.46759e-186	0.603438	0.646	0.446	1.4396e-181
TMEM88	7.48038e-186	0.449221	0.383	0.057	1.44207e-181
PSPH	7.88283e-186	-0.412465	0.052	0.431	1.51965e-181
TPGS2	8.95502e-186	-0.587643	0.735	0.904	1.72635e-181
OAZ2	9.93569e-186	-0.555646	0.77	0.935	1.9154e-181
PRNP	2.08254e-185	0.514826	0.878	0.72	4.01471e-181
SEPT9	2.34859e-185	-0.572867	0.717	0.914	4.52762e-181
CEP126	2.54262e-185	-0.413399	0.019	0.359	4.90166e-181
PLEKHH3	3.22592e-185	-0.529167	0.268	0.702	6.21893e-181
VARS	4.6645e-185	-0.540583	0.4	0.801	8.99222e-181
DLG3	4.86832e-185	-0.588532	0.397	0.794	9.38515e-181
SNAPC3	6.19402e-185	-0.454739	0.266	0.706	1.19408e-180
NCAPG2	7.07671e-185	-0.535235	0.034	0.391	1.36425e-180
P3H4	7.33355e-185	-0.447959	0.062	0.446	1.41376e-180
GLMP	8.14143e-185	-0.486365	0.327	0.757	1.5695e-180
GNPDA1	8.16166e-185	-0.53927	0.543	0.873	1.5734e-180
NUDT16	8.31982e-185	-0.797095	0.612	0.86	1.60389e-180
TSKU	9.16731e-185	-0.339428	0	0.293	1.76727e-180
MRPL51	1.1501e-184	-0.562436	0.978	0.991	2.21717e-180
CENPU	3.40628e-184	-0.694084	0.034	0.385	6.56663e-180
SHB	4.74466e-184	0.524997	0.678	0.483	9.14676e-180
TYMS	5.32331e-184	-1.33892	0.315	0.561	1.02623e-179
RTL10	8.04985e-184	-0.488373	0.172	0.602	1.55185e-179
TWIST2	1.26775e-183	0.281038	0.219	0	2.44396e-179
TMSB4X	1.53705e-183	0.466629	1	1	2.96313e-179
STMP1	3.65376e-183	-0.441008	0.928	0.983	7.04372e-179
MRS2	3.84234e-183	-0.510579	0.42	0.814	7.40727e-179
XPNPEP3	5.43576e-183	-0.458761	0.211	0.648	1.04791e-178
GCSH	6.73246e-183	-0.62797	0.783	0.899	1.29788e-178
C9orf135	7.16003e-183	-0.444289	0	0.291	1.38031e-178
KIF11	8.15761e-183	-0.571323	0.005	0.311	1.57262e-178
AC083837.1	9.2677e-183	0.41047	0.24	0.003	1.78663e-178
CNN2	1.02096e-182	-0.446283	0.925	0.984	1.96821e-178
AGER	1.13389e-182	0.898984	0.372	0.06	2.18591e-178
HAGHL	1.19555e-182	-0.442764	0.017	0.35	2.30479e-178
C19orf81	1.93424e-182	0.268459	0.217	0	3.72883e-178
MARCKSL1	2.23489e-182	-0.897637	0.636	0.605	4.30843e-178
CTSH	3.41614e-182	0.557765	1	0.959	6.58564e-178
CCDC167	4.1274e-182	-0.472205	0.217	0.65	7.9568e-178
RMI2	7.36793e-182	-0.483125	0.015	0.343	1.42039e-177
MBNL2	7.67834e-182	0.593272	0.638	0.353	1.48023e-177
RNPEP	2.20133e-181	-0.502532	0.875	0.963	4.24372e-177
RABGGTB	2.28337e-181	-0.450769	0.952	0.991	4.40187e-177
COX7A2L	4.02101e-181	-0.384108	0.993	0.999	7.75171e-177
PBK	4.60878e-181	-0.723352	0.009	0.319	8.88481e-177
DSP	5.23545e-181	-0.777588	0.642	0.887	1.00929e-176
TTF2	5.3315e-181	-0.54518	0.148	0.565	1.02781e-176
RUVBL1	7.2945e-181	-0.608683	0.525	0.826	1.40623e-176
RASGRP3	8.79867e-181	0.664732	0.348	0.048	1.69621e-176
FKBP3	1.76646e-180	-0.612329	0.885	0.942	3.40538e-176
MVP	2.30451e-180	0.48193	0.988	0.841	4.44264e-176
FZD3	2.51556e-180	-0.444067	0.111	0.521	4.8495e-176
CCNA2	3.43682e-180	-0.761559	0.025	0.355	6.62549e-176
PIP4K2C	3.62001e-180	-0.562258	0.312	0.727	6.97866e-176
LRG1	4.23284e-180	0.644768	0.635	0.283	8.16008e-176
KIF20B	5.00944e-180	-0.852866	0.134	0.523	9.6572e-176
SLC25A10	6.15261e-180	-0.49136	0.131	0.543	1.1861e-175
MKI67	9.60359e-180	-1.27083	0.077	0.428	1.85138e-175
CHI3L2	1.41464e-179	0.997251	0.487	0.148	2.72715e-175
ZNF714	2.70035e-179	-0.506995	0.113	0.519	5.20573e-175
MAP7D1	3.05599e-179	0.481579	0.699	0.557	5.89133e-175
MYADM	3.73707e-179	0.887254	0.594	0.302	7.20432e-175
KDELR2	6.17986e-179	-0.350227	0.997	0.999	1.19135e-174
EMC10	7.04995e-179	-0.406127	0.957	0.993	1.35909e-174
PDZD11	9.79438e-179	-0.483647	0.363	0.772	1.88816e-174
PLAUR	1.18083e-178	0.91453	0.411	0.088	2.27639e-174
RRAS	1.36003e-178	0.546612	0.67	0.402	2.62186e-174
LRP10	1.55284e-178	0.487905	0.917	0.791	2.99356e-174
TTC37	1.87674e-178	-0.500856	0.64	0.916	3.61797e-174
NCAPG	2.39287e-178	-0.717771	0.009	0.318	4.61297e-174
RRM2	2.59094e-178	-1.30504	0.151	0.498	4.99482e-174
GPX2	2.72723e-178	-0.673777	0.062	0.421	5.25756e-174
MRPL45	3.81587e-178	-0.497423	0.495	0.851	7.35623e-174
PPP1CC	3.85454e-178	-0.439583	0.95	0.985	7.43078e-174
FAM49A	5.17634e-178	0.525095	0.472	0.12	9.97894e-174
SAC3D1	6.39086e-178	-0.539892	0.17	0.583	1.23203e-173
HEXIM1	6.92591e-178	0.594033	0.773	0.616	1.33518e-173
PDE7B	1.18703e-177	-1.12078	0.098	0.458	2.28837e-173
THRB	1.71596e-177	0.41858	0.337	0.037	3.30803e-173
MLEC	1.85748e-177	-0.402241	0.982	0.994	3.58084e-173
ELF1	2.01499e-177	0.487472	0.852	0.708	3.88451e-173
ADGRD1	2.49609e-177	0.602451	0.659	0.286	4.81196e-173
SEMA3E	2.65278e-177	-0.375141	0.021	0.354	5.11403e-173
PRR11	3.1614e-177	-0.459148	0	0.283	6.09454e-173
FEM1C	3.7722e-177	0.571317	0.845	0.624	7.27204e-173
PHB	6.86215e-177	-0.504273	0.977	0.989	1.32289e-172
ARL3	7.47752e-177	-0.525948	0.668	0.895	1.44152e-172
HMMR	7.68757e-177	-0.772119	0.025	0.355	1.48201e-172
FBLN1	8.41442e-177	-0.879087	0.244	0.451	1.62213e-172
AURKAIP1	9.79295e-177	-0.385797	0.997	0.999	1.88789e-172
TMEM69	1.14979e-176	-0.443449	0.257	0.687	2.21657e-172
GTF3C1	1.47799e-176	-0.482022	0.36	0.773	2.84927e-172
SFXN4	1.51765e-176	-0.463794	0.233	0.662	2.92572e-172
ELOB	1.54034e-176	-0.314418	0.999	1	2.96947e-172
NUDT1	1.87705e-176	-0.648784	0.188	0.584	3.61857e-172
TCP11L2	4.65254e-176	0.441693	0.316	0.03	8.96917e-172
CDCA7	5.91691e-176	-0.513952	0.014	0.331	1.14066e-171
NNT-AS1	7.47376e-176	-0.478521	0.22	0.648	1.44079e-171
CENPW	8.32911e-176	-0.932016	0.143	0.494	1.60569e-171
RUVBL2	8.63281e-176	-0.535639	0.558	0.865	1.66423e-171
MAST4	1.1374e-175	0.519566	0.934	0.77	2.19269e-171
TSPAN13	1.14934e-175	0.470341	0.99	0.962	2.21569e-171
MRGBP	1.72522e-175	-0.434659	0.155	0.572	3.32588e-171
NLN	1.73077e-175	-0.456743	0.144	0.558	3.33658e-171
DOT1L	2.11748e-175	0.509108	0.627	0.471	4.08209e-171
CBX1	2.27212e-175	-0.585752	0.411	0.776	4.3802e-171
ANK3	2.83564e-175	0.540658	0.961	0.825	5.46655e-171
MSI2	2.85923e-175	-0.524933	0.606	0.889	5.51203e-171
TSPAN5	2.94498e-175	-0.583624	0.091	0.47	5.67734e-171
ASPM	3.02415e-175	-0.852892	0.016	0.331	5.82995e-171
MCM4	3.55375e-175	-0.720491	0.085	0.46	6.85092e-171
SNX25	4.21412e-175	0.554712	0.903	0.75	8.12397e-171
PAPSS2	5.58684e-175	0.63261	0.607	0.263	1.07703e-170
CD99L2	7.29662e-175	-0.506014	0.118	0.514	1.40664e-170
MRPS25	1.0554e-174	-0.454911	0.83	0.965	2.03461e-170
ARL4C	1.35361e-174	-0.611936	0.568	0.842	2.60949e-170
CMTM4	1.37976e-174	-0.536003	0.378	0.777	2.6599e-170
THOP1	1.56172e-174	-0.492204	0.279	0.699	3.01068e-170
TMEM173	1.95525e-174	0.573285	0.734	0.457	3.76933e-170
FANCI	2.12257e-174	-0.560775	0.026	0.357	4.0919e-170
COMMD8	2.41646e-174	-0.465529	0.242	0.665	4.65845e-170
PHTF2	4.11777e-174	-0.43224	0.131	0.54	7.93824e-170
CLIC4	5.94254e-174	0.486724	0.822	0.693	1.1456e-169
MRPL30	1.06875e-173	-0.449228	0.186	0.606	2.06034e-169
NABP2	1.08079e-173	-0.49	0.257	0.674	2.08355e-169
CCDC50	1.27836e-173	0.503936	0.702	0.529	2.46443e-169
SAMM50	1.34921e-173	-0.511509	0.483	0.829	2.60101e-169
LRRK2	1.69222e-173	-0.683117	0.993	0.77	3.26227e-169
CCAR1	1.80869e-173	-0.507479	0.889	0.954	3.48679e-169
UBE2T	1.96695e-173	-1.03648	0.33	0.63	3.79189e-169
OXCT1	2.35265e-173	-0.457928	0.191	0.613	4.53545e-169
ANP32A	2.39209e-173	-0.50752	0.947	0.985	4.61148e-169
TTLL12	3.51427e-173	-0.540159	0.249	0.667	6.7748e-169
SAT2	7.15786e-173	0.44227	0.987	0.938	1.37989e-168
SELENOK	1.09957e-172	0.472129	0.992	0.954	2.11975e-168
LYPLA2	2.52324e-172	-0.556278	0.678	0.903	4.86431e-168
TAPT1	2.72734e-172	0.527188	0.697	0.462	5.25777e-168
CCL20	4.86352e-172	1.76387	0.344	0.046	9.3759e-168
AURKB	4.91838e-172	-0.64747	0.006	0.3	9.48166e-168
DUSP16	5.55902e-172	0.542713	0.742	0.609	1.07167e-167
LARGE2	8.33421e-172	-0.422876	0.085	0.469	1.60667e-167
NAF1	1.06423e-171	0.528408	0.568	0.313	2.05162e-167
STC2	1.06511e-171	-0.378984	0.003	0.293	2.05331e-167
ACSL4	1.47145e-171	0.641864	0.943	0.744	2.83667e-167
JOSD1	1.54119e-171	0.489193	0.75	0.619	2.97111e-167
ERBB4	1.90045e-171	0.447358	0.375	0.062	3.66369e-167
PFKM	2.0205e-171	-0.469525	0.236	0.655	3.89511e-167
NUDT16L1	2.17405e-171	-0.559009	0.784	0.933	4.19113e-167
FGFR1	4.07058e-171	0.619422	0.688	0.393	7.84727e-167
CDC20	4.44367e-171	-0.836008	0.054	0.399	8.5665e-167
TMED10	1.12377e-170	-0.339276	0.997	0.999	2.16641e-166
SP5	1.25815e-170	-0.572277	0.154	0.544	2.42547e-166
ACTR2	1.95046e-170	-0.426064	0.983	0.993	3.7601e-166
MCUB	3.65014e-170	-0.603962	0.089	0.465	7.03673e-166
ANKLE2	3.93697e-170	0.508265	0.793	0.73	7.58969e-166
CYP27A1	5.81812e-170	0.292366	0.234	0.005	1.12162e-165
TSPAN6	6.37794e-170	-0.638971	0.422	0.745	1.22954e-165
FAM96A	1.29238e-169	-0.468019	0.389	0.79	2.49144e-165
SNRPD3	1.41128e-169	-0.483252	0.995	0.998	2.72066e-165
MED24	1.97805e-169	0.656087	0.576	0.647	3.81329e-165
SGO2	2.2091e-169	-0.609352	0.027	0.353	4.25871e-165
SSX2IP	2.36168e-169	-0.409164	0.061	0.425	4.55284e-165
FOSL1	2.42638e-169	0.542233	0.329	0.045	4.67758e-165
PON2	2.45917e-169	0.436458	0.997	0.934	4.74078e-165
DLAT	2.65927e-169	-0.463901	0.31	0.721	5.12654e-165
HDLBP	4.95727e-169	-0.384183	0.994	0.999	9.55663e-165
VSIG2	5.43316e-169	0.552226	0.58	0.25	1.0474e-164
ENPEP	5.93163e-169	-0.526345	0	0.271	1.1435e-164
OSR1	7.14726e-169	-0.695459	0.021	0.33	1.37785e-164
PDZK1IP1	1.22078e-168	0.587922	0.605	0.234	2.35342e-164
ATP6V1B2	1.26524e-168	-0.585167	0.591	0.869	2.43913e-164
DAXX	1.84209e-168	-0.485512	0.455	0.827	3.55118e-164
DFFA	2.00416e-168	-0.461602	0.444	0.828	3.86361e-164
CEP55	2.06385e-168	-0.572146	0.004	0.289	3.97869e-164
CLSPN	2.18596e-168	-0.792161	0.032	0.353	4.21409e-164
SKA2	3.26554e-168	-0.628831	0.413	0.762	6.29531e-164
NAT14	3.74135e-168	-0.458706	0.258	0.678	7.21257e-164
SSR1	4.71528e-168	-0.490309	0.956	0.981	9.09011e-164
PLSCR1	4.81712e-168	0.511442	0.702	0.535	9.28645e-164
TMEM97	5.20415e-168	-0.495342	0.942	0.981	1.00326e-163
PPM1G	5.2493e-168	-0.526279	0.964	0.977	1.01196e-163
TK1	6.02964e-168	-0.643785	0.103	0.479	1.16239e-163
MLST8	7.813e-168	-0.451739	0.327	0.74	1.50619e-163
FADS1	1.21725e-167	-0.607768	0.959	0.987	2.34661e-163
TDTOMATO	1.53197e-167	-2.3897	0.159	0.432	2.95333e-163
CDC25A	1.6556e-167	-0.39699	0.007	0.301	3.19166e-163
CHAF1A	1.99293e-167	-0.60296	0.05	0.396	3.84197e-163
RBBP4	2.08834e-167	-0.433521	0.927	0.978	4.0259e-163
RPGRIP1L	2.56777e-167	-0.347434	0.029	0.359	4.95015e-163
CDK4	2.58705e-167	-0.475801	0.959	0.985	4.98732e-163
LNPK	3.69671e-167	-0.455545	0.194	0.608	7.12652e-163
MYO1B	3.99525e-167	0.585114	0.977	0.853	7.70204e-163
ALG3	4.33337e-167	-0.492901	0.59	0.883	8.35388e-163
KCNQ1	6.03827e-167	0.482659	0.496	0.143	1.16406e-162
DCTN5	6.1743e-167	-0.455729	0.414	0.805	1.19028e-162
AP2M1	6.92709e-167	-0.427513	0.972	0.991	1.3354e-162
NEDD9	1.06515e-166	0.641862	0.96	0.708	2.0534e-162
AHDC1	1.16635e-166	-0.47551	0.167	0.575	2.24848e-162
RNF19A	1.75598e-166	0.529423	0.71	0.479	3.38517e-162
PRAF2	1.89215e-166	-0.497244	0.251	0.662	3.64769e-162
C1GALT1	3.57579e-166	0.519262	0.801	0.688	6.8934e-162
MRPL10	3.81416e-166	-0.449809	0.29	0.703	7.35294e-162
BAZ1A	4.32373e-166	0.57787	0.933	0.806	8.33529e-162
BUB1B	4.40363e-166	-0.508589	0.003	0.281	8.48932e-162
TINAGL1	7.58838e-166	-0.394749	0.113	0.502	1.46289e-161
ATP5PF	7.67423e-166	-0.507679	0.999	0.998	1.47944e-161
TMEM59	1.01443e-165	0.388876	0.999	0.988	1.95562e-161
TUBB2A	1.46002e-165	0.521451	0.354	0.057	2.81463e-161
WASF1	1.80933e-165	-0.290232	0	0.266	3.48803e-161
MIF	1.91298e-165	-0.423428	1	1	3.68785e-161
FYN	2.26472e-165	-0.700127	0.15	0.496	4.36593e-161
HSD17B11	2.5864e-165	0.584017	0.703	0.447	4.98606e-161
HMGN5	2.72437e-165	-0.503521	0.213	0.624	5.25204e-161
CKMT1B	2.7999e-165	-0.371245	0.02	0.333	5.39765e-161
COMTD1	3.24318e-165	-0.497175	0.381	0.773	6.25219e-161
MVD	4.80348e-165	-0.643041	0.894	0.946	9.26015e-161
GCAT	6.64377e-165	-0.502498	0.317	0.72	1.28079e-160
SOCS2	1.00878e-164	0.926891	0.455	0.151	1.94473e-160
ANLN	1.10998e-164	-0.62201	0.009	0.3	2.13981e-160
NEIL3	1.18753e-164	-0.458226	0	0.265	2.28931e-160
EIF3M	1.96764e-164	-0.360786	0.987	0.997	3.79322e-160
EIF4A3	2.00563e-164	0.575821	0.957	0.865	3.86646e-160
POC1A	2.36443e-164	-0.464856	0.023	0.337	4.55814e-160
SAPCD2	2.52294e-164	-0.422007	0.008	0.299	4.86373e-160
DYRK3	2.54989e-164	0.467227	0.423	0.1	4.91568e-160
GALNT1	2.84865e-164	-0.508526	0.871	0.96	5.49162e-160
PIAS3	3.0359e-164	-0.454208	0.136	0.53	5.85261e-160
SPDEF	4.7205e-164	-0.460487	0.04	0.375	9.10017e-160
KNOP1	5.07737e-164	-0.529896	0.248	0.653	9.78816e-160
SOX4	5.50019e-164	-0.506215	0.895	0.961	1.06033e-159
SEMA3A	1.22029e-163	-0.607274	0.092	0.439	2.35247e-159
RASGEF1B	1.64476e-163	0.506402	0.328	0.044	3.17077e-159
MAZ	1.75308e-163	-0.526046	0.861	0.935	3.3796e-159
CEP78	3.21084e-163	-0.570656	0.138	0.525	6.18986e-159
NIPSNAP2	3.3507e-163	-0.4363	0.877	0.974	6.45949e-159
POLR2C	5.98324e-163	0.471637	0.925	0.811	1.15345e-158
CEBPD	6.32751e-163	0.703492	0.999	0.997	1.21982e-158
GEMIN6	1.0434e-162	-0.434859	0.141	0.534	2.01147e-158
CTXND1	1.32442e-162	0.25609	0.204	0.001	2.55321e-158
CDCA2	1.43545e-162	-0.506248	0.007	0.292	2.76726e-158
GAB2	1.50084e-162	0.476361	0.48	0.153	2.89332e-158
ARL6IP5	1.57686e-162	0.48995	0.998	0.988	3.03988e-158
SLC27A5	1.83239e-162	-0.454752	0.205	0.611	3.53248e-158
LCN2	2.86759e-162	1.09439	0.411	0.112	5.52815e-158
PARPBP	2.99479e-162	-0.374787	0.002	0.274	5.77336e-158
PCGF2	3.05509e-162	-0.482202	0.465	0.825	5.8896e-158
ATOX1	3.23717e-162	-0.422348	0.901	0.968	6.24062e-158
PRC1	3.24619e-162	-0.591442	0.031	0.351	6.25801e-158
CUL4B	6.70354e-162	-0.429708	0.163	0.564	1.29231e-157
ERGIC3	6.97963e-162	-0.359526	0.995	0.998	1.34553e-157
TMEM147	7.34843e-162	-0.416821	0.961	0.986	1.41663e-157
C5orf38	7.45607e-162	-0.524028	0.833	0.958	1.43738e-157
NEDD8	1.21626e-161	-0.36179	0.997	1	2.3447e-157
CPVL	1.35548e-161	-0.583439	0.04	0.368	2.61309e-157
GAREM1	1.50587e-161	0.522958	0.593	0.353	2.90301e-157
SLC7A11	1.73424e-161	-0.777676	0.314	0.694	3.34327e-157
ARMCX6	1.75927e-161	-0.529165	0.423	0.796	3.39152e-157
RAN	2.25156e-161	-0.569873	0.999	1	4.34055e-157
COX8A	2.37156e-161	-0.299807	1	1	4.5719e-157
SH3BP5	3.01881e-161	-0.472828	0.138	0.531	5.81966e-157
RRAGD	3.17965e-161	-0.518914	0.403	0.783	6.12972e-157
PRKAB2	3.44444e-161	-0.399718	0.082	0.45	6.64019e-157
METTL26	3.7176e-161	-0.55683	0.964	0.987	7.16679e-157
PER3	6.2301e-161	0.510804	0.479	0.138	1.20104e-156
PRDX4	8.70621e-161	-0.728209	0.964	0.914	1.67838e-156
TFDP1	1.01996e-160	-0.542486	0.579	0.869	1.96628e-156
RALGDS	1.41345e-160	0.505431	0.652	0.505	2.72485e-156
SLC25A23	1.55738e-160	-0.528367	0.637	0.897	3.00232e-156
RBM7	1.64722e-160	0.430282	0.742	0.607	3.1755e-156
NUP98	1.69094e-160	0.431855	0.758	0.639	3.25979e-156
SWI5	1.77753e-160	-0.448353	0.433	0.811	3.42672e-156
KLHL42	1.81479e-160	-0.472368	0.283	0.69	3.49856e-156
RPUSD1	2.32592e-160	-0.424153	0.134	0.524	4.4839e-156
IGF2BP3	2.45636e-160	-0.578531	0.073	0.401	4.73536e-156
POLD2	2.90631e-160	-0.503927	0.805	0.936	5.60279e-156
RPS6KA3	3.47058e-160	0.527875	0.919	0.835	6.69058e-156
MYO9A	3.6572e-160	0.492388	0.768	0.649	7.05034e-156
TBC1D7	4.73259e-160	-0.440959	0.23	0.64	9.12349e-156
CLEC11A	6.60303e-160	0.287026	0.262	0.015	1.27293e-155
DIAPH3	8.46419e-160	-0.496467	0.011	0.299	1.63173e-155
GYS1	8.84044e-160	-0.446131	0.184	0.586	1.70426e-155
TSTD1	9.00615e-160	0.40578	0.995	0.981	1.73621e-155
NHLRC3	1.03825e-159	-0.448758	0.175	0.575	2.00155e-155
CHD8	1.14195e-159	-0.459422	0.509	0.853	2.20146e-155
ACP5	1.16587e-159	0.595574	0.581	0.233	2.24757e-155
LETMD1	1.26138e-159	-0.549397	0.562	0.867	2.43168e-155
AES	1.69014e-159	-0.383889	0.99	0.996	3.25826e-155
KCNQ1OT1	1.81866e-159	0.965513	0.914	0.822	3.50602e-155
PUS10	1.82067e-159	0.537897	0.486	0.219	3.50989e-155
ARNTL2	1.93062e-159	-0.352235	0.017	0.319	3.72185e-155
RPL35A	2.24125e-159	-0.36631	1	1	4.32068e-155
KIT	2.2959e-159	-0.315026	0	0.257	4.42603e-155
HLA-DMA	2.45169e-159	0.549846	0.902	0.594	4.72636e-155
DLC1	2.47133e-159	0.500533	0.999	0.968	4.76424e-155
GTSE1	2.9226e-159	-0.710546	0.015	0.306	5.63419e-155
TCAF1	5.0346e-159	-0.443991	0.235	0.642	9.70571e-155
FAM189B	6.1046e-159	-0.38393	0.093	0.465	1.17684e-154
ABCC5	7.22742e-159	-0.3862	0.091	0.46	1.3933e-154
RSRP1	7.89598e-159	0.500316	0.925	0.838	1.52219e-154
MCM6	9.64098e-159	-0.659898	0.079	0.427	1.85859e-154
TIMM9	1.46551e-158	-0.447047	0.466	0.828	2.82522e-154
MANF	2.89201e-158	-0.531745	0.877	0.96	5.57521e-154
RTL8C	3.2624e-158	-0.492842	0.501	0.838	6.28925e-154
CKMT1A	4.19296e-158	-0.338136	0.019	0.32	8.0832e-154
PLA2G16	4.25749e-158	-0.423893	0.982	0.992	8.20758e-154
TRERF1	5.98195e-158	-0.296109	0	0.255	1.1532e-153
BUB3	6.20588e-158	-0.538481	0.776	0.917	1.19637e-153
SRP14	6.78623e-158	-0.356778	1	1	1.30825e-153
PRELID1	7.54575e-158	-0.48467	0.995	0.995	1.45467e-153
PABPN1	8.2642e-158	-0.438945	0.966	0.993	1.59317e-153
ABCA7	8.95959e-158	-0.54214	0.217	0.613	1.72723e-153
AC015912.3	9.29495e-158	0.474515	0.384	0.081	1.79188e-153
PRR14L	1.00384e-157	-0.417823	0.283	0.691	1.9352e-153
PHKB	1.07275e-157	-0.436279	0.656	0.924	2.06804e-153
BRD7	1.11439e-157	-0.520365	0.946	0.97	2.14832e-153
EPHA2	1.38864e-157	0.54954	0.944	0.833	2.67702e-153
FOPNL	2.67951e-157	-0.439868	0.377	0.769	5.16556e-153
RAB32	2.72913e-157	0.493982	0.833	0.774	5.26121e-153
HID1	3.3475e-157	-0.444437	0.14	0.528	6.45331e-153
INTS13	4.27598e-157	-0.429084	0.166	0.561	8.24324e-153
IMPACT	4.53587e-157	-0.414089	0.271	0.678	8.74426e-153
PRDM2	5.2772e-157	0.443049	0.762	0.629	1.01734e-152
SPATA20	5.60197e-157	-0.362557	0.058	0.402	1.07995e-152
KIAA1143	9.78294e-157	-0.433883	0.367	0.761	1.88596e-152
PNRC2	9.95823e-157	0.441958	0.964	0.917	1.91975e-152
CEP97	1.71644e-156	-0.38091	0.069	0.421	3.30895e-152
QSER1	2.20158e-156	-0.459593	0.277	0.678	4.24421e-152
GOT2	2.25465e-156	-0.474967	0.488	0.826	4.34652e-152
VIPR1	2.37506e-156	-0.504965	0.095	0.46	4.57864e-152
S100A6	4.1728e-156	0.460015	1	1	8.04433e-152
EIF4EBP1	6.19871e-156	-0.685641	0.497	0.777	1.19499e-151
SGO1	9.18487e-156	-0.524274	0.004	0.271	1.77066e-151
TTC9C	1.06802e-155	-0.420466	0.228	0.63	2.05893e-151
PHB2	1.19223e-155	-0.437221	0.989	0.995	2.29838e-151
MAP2	1.27864e-155	-0.345969	0.017	0.309	2.46496e-151
APEH	1.49628e-155	-0.483219	0.63	0.891	2.88452e-151
GTPBP3	1.99271e-155	-0.41783	0.154	0.544	3.84155e-151
CLK1	2.03081e-155	0.529239	0.932	0.758	3.91499e-151
ECI2	3.64329e-155	-0.467445	0.374	0.761	7.02354e-151
RASL11A	3.79109e-155	0.45035	0.341	0.058	7.30846e-151
FGGY	4.33335e-155	0.456453	0.975	0.699	8.35383e-151
NFKBIB	4.77574e-155	0.43558	0.732	0.544	9.20668e-151
ENC1	5.40868e-155	-0.617324	0.496	0.811	1.04269e-150
SHCBP1	6.31698e-155	-0.419662	0	0.251	1.21779e-150
KHSRP	7.60474e-155	-0.515351	0.868	0.959	1.46604e-150
ANOS1	7.6869e-155	-0.671972	0.264	0.632	1.48188e-150
DPH5	9.35173e-155	-0.408641	0.211	0.612	1.80283e-150
PDIA3	9.64593e-155	-0.331387	1	1	1.85954e-150
MCM10	1.00366e-154	-0.510008	0	0.251	1.93485e-150
TROAP	1.00366e-154	-0.366085	0	0.251	1.93485e-150
ATAD5	1.16285e-154	-0.521312	0.023	0.322	2.24175e-150
EVA1C	1.48969e-154	0.408038	0.338	0.052	2.87182e-150
SLC46A2	1.61545e-154	0.5099	0.303	0.034	3.11426e-150
SPSB1	1.69034e-154	0.571474	0.524	0.266	3.25864e-150
OFD1	2.4601e-154	0.423111	0.706	0.582	4.74259e-150
NREP	2.72162e-154	-0.94677	0.44	0.667	5.24674e-150
H2AFJ	2.93471e-154	-0.438237	0.863	0.972	5.65753e-150
NT5C3B	3.48646e-154	-0.476486	0.499	0.829	6.72121e-150
CDKN2AIPNL	5.92678e-154	-0.467453	0.332	0.721	1.14256e-149
KIF4A	7.22763e-154	-0.527881	0.004	0.268	1.39334e-149
TRPC6	9.42257e-154	-0.8193	0.117	0.42	1.81648e-149
PITPNA-AS1	1.04044e-153	-0.406856	0.159	0.549	2.00575e-149
SMG1	1.7382e-153	0.456595	0.935	0.832	3.35091e-149
LSM5	1.82678e-153	-0.529931	0.974	0.98	3.52166e-149
UBAC1	1.87345e-153	-0.433313	0.316	0.713	3.61163e-149
MRRF	2.2315e-153	-0.410875	0.316	0.714	4.3019e-149
LEO1	5.18308e-153	-0.485588	0.272	0.662	9.99194e-149
TIMM8A	6.37188e-153	-0.431448	0.136	0.515	1.22837e-148
TIMELESS	1.20548e-152	-0.45576	0.068	0.411	2.32393e-148
SUN1	1.22372e-152	0.419329	0.744	0.633	2.35909e-148
ARHGEF1	1.59493e-152	0.425117	0.789	0.658	3.0747e-148
CDC45	1.61927e-152	-0.424255	0	0.247	3.12164e-148
FAM45A	2.6063e-152	-0.448806	0.34	0.734	5.02442e-148
B4GALT2	3.08366e-152	-0.42235	0.241	0.641	5.94467e-148
ETV4	3.19138e-152	-0.440659	0.048	0.372	6.15234e-148
DEPDC1	4.07305e-152	-0.530302	0	0.247	7.85202e-148
ANKRD26	4.78011e-152	-0.42464	0.142	0.524	9.2151e-148
FAM135A	4.90343e-152	0.472213	0.566	0.387	9.45284e-148
PALLD	4.98399e-152	-0.349188	0.036	0.349	9.60813e-148
NCAPD2	5.02101e-152	-0.579642	0.105	0.464	9.67951e-148
FAM104A	6.17907e-152	-0.384298	0.215	0.612	1.1912e-147
RNF145	7.2468e-152	0.422866	0.999	0.985	1.39704e-147
MTIF2	9.85853e-152	-0.433253	0.276	0.674	1.90053e-147
SCG5	1.16918e-151	-0.354911	0.013	0.296	2.25394e-147
PLIN5	2.43995e-151	0.580612	0.628	0.283	4.70373e-147
KIF2A	2.44484e-151	-0.472261	0.22	0.612	4.71316e-147
KCNE4	2.57262e-151	-0.451375	0	0.246	4.95949e-147
TRUB2	3.4858e-151	-0.413026	0.291	0.687	6.71993e-147
COG6	4.94029e-151	-0.39599	0.192	0.585	9.52389e-147
CCNB1	5.83694e-151	-1.14182	0.194	0.535	1.12525e-146
NCAPH	6.46e-151	-0.396574	0	0.245	1.24536e-146
SUGP2	6.92215e-151	-0.457736	0.589	0.883	1.33445e-146
PTMA	7.9915e-151	-0.604292	1	1	1.5406e-146
PHF12	1.1963e-150	-0.419677	0.201	0.595	2.30623e-146
USP39	1.46685e-150	-0.409596	0.345	0.737	2.8278e-146
HES4	2.2759e-150	0.559647	0.352	0.059	4.38749e-146
HES1	2.69709e-150	-0.518506	0.628	0.894	5.19946e-146
NECTIN2	3.80987e-150	0.417231	0.905	0.806	7.34466e-146
EID3	4.23818e-150	0.601547	0.479	0.219	8.17036e-146
ZMYM3	5.39661e-150	-0.408926	0.126	0.5	1.04036e-145
LYRM7	7.46185e-150	-0.374401	0.078	0.427	1.43849e-145
ZBTB21	8.32318e-150	0.515545	0.602	0.384	1.60454e-145
FGF20	1.01407e-149	-0.535055	0.009	0.279	1.95493e-145
MSANTD4	1.2896e-149	-0.399408	0.152	0.533	2.48609e-145
C9orf85	1.41736e-149	-0.402948	0.183	0.572	2.73239e-145
PSMD2	1.43969e-149	-0.443679	0.963	0.976	2.77543e-145
TMEM132A	1.4788e-149	-0.39907	0.01	0.282	2.85084e-145
DENND3	1.68107e-149	0.550385	0.547	0.285	3.24078e-145
MIS18A	1.80707e-149	-0.511068	0.108	0.466	3.48366e-145
TRIM71	3.17832e-149	-0.391424	0.062	0.398	6.12717e-145
POLDIP2	4.1342e-149	-0.474852	0.587	0.872	7.96991e-145
GINS1	6.39481e-149	-0.302382	0	0.242	1.23279e-144
HDGFL2	9.83804e-149	-0.470414	0.353	0.73	1.89658e-144
LRRFIP2	1.70455e-148	0.393538	0.756	0.67	3.28602e-144
ACSL3	1.95815e-148	-0.398988	0.955	0.992	3.77492e-144
CORO1A	1.95927e-148	-0.400253	0.016	0.298	3.77708e-144
FAM107B	2.43413e-148	0.543916	0.96	0.891	4.69251e-144
NOP14	2.6245e-148	-0.45104	0.405	0.78	5.05951e-144
S100A14	2.74121e-148	-0.285763	0.999	0.798	5.2845e-144
FAM111B	2.77102e-148	-0.697857	0.032	0.332	5.34197e-144
TMEM38A	2.99831e-148	-0.353538	0.034	0.341	5.78013e-144
CYB5B	3.24264e-148	-0.455607	0.713	0.92	6.25117e-144
TUBG1	1.26729e-147	-0.576823	0.307	0.666	2.44308e-143
SDC1	1.26933e-147	-0.593832	0.917	0.956	2.44702e-143
SLC5A8	1.6679e-147	0.46069	0.184	0.001	3.21538e-143
UCP2	1.76573e-147	-0.492611	0.342	0.725	3.40397e-143
NR2F2	2.90235e-147	-0.428091	0.308	0.702	5.59515e-143
GGT5	3.00502e-147	-0.491194	0.262	0.653	5.79308e-143
CYB5D1	4.28169e-147	0.562493	0.447	0.28	8.25425e-143
NAV2	4.80956e-147	0.524515	0.48	0.184	9.27187e-143
DNAJC9	5.45392e-147	-0.624138	0.229	0.592	1.05141e-142
UFL1	5.77045e-147	-0.452867	0.671	0.919	1.11243e-142
LRR1	6.52219e-147	-0.462571	0.108	0.463	1.25735e-142
PRKAR1B	7.64264e-147	-0.389197	0.105	0.465	1.47335e-142
MREG	8.19006e-147	0.476065	0.578	0.328	1.57888e-142
SPNS1	8.74848e-147	-0.402063	0.377	0.76	1.68653e-142
BAZ2A	1.03766e-146	-0.495138	0.627	0.879	2.0004e-142
UBFD1	1.54389e-146	-0.402701	0.281	0.673	2.97631e-142
SUZ12	1.68895e-146	-0.454213	0.867	0.965	3.25596e-142
SBNO1	3.16056e-146	-0.457872	0.671	0.902	6.09293e-142
BEX2	3.44836e-146	0.494731	0.809	0.605	6.64775e-142
NCAPD3	5.04404e-146	-0.531171	0.117	0.468	9.7239e-142
KIF3A	5.21985e-146	-0.44547	0.355	0.739	1.00628e-141
AL162511.1	6.04351e-146	0.55652	0.542	0.327	1.16507e-141
SLC29A2	6.18762e-146	-0.39892	0.25	0.643	1.19285e-141
MFSD9	7.11118e-146	-0.439342	0.075	0.413	1.37089e-141
MVK	7.58812e-146	-0.490979	0.472	0.812	1.46284e-141
FAM69B	8.51577e-146	-0.39238	0.068	0.403	1.64167e-141
PUS7L	1.10583e-145	-0.399585	0.296	0.689	2.13181e-141
PDCD6	1.28104e-145	-0.401912	0.984	0.994	2.46959e-141
SPDL1	1.41818e-145	-0.436723	0.028	0.324	2.73397e-141
ACAA2	1.49628e-145	0.43473	0.681	0.491	2.88453e-141
CYB5A	1.4994e-145	0.367458	1	1	2.89055e-141
SSR2	1.56432e-145	-0.399467	1	1	3.01569e-141
MYL12A	2.47e-145	0.308337	1	1	4.76167e-141
MARS2	2.53241e-145	-0.349957	0.046	0.362	4.88197e-141
ATP6V0B	3.17373e-145	-0.341903	0.997	0.999	6.11831e-141
SIDT2	3.90342e-145	-0.460116	0.155	0.528	7.52502e-141
TOMM70	3.92304e-145	-0.426719	0.503	0.843	7.56285e-141
SKP2	3.93534e-145	-0.378221	0.047	0.364	7.58655e-141
AAED1	4.08723e-145	0.485997	0.536	0.263	7.87936e-141
VPS35	5.16973e-145	-0.407295	0.889	0.965	9.9662e-141
B2M	5.27597e-145	0.390032	1	1	1.0171e-140
NUP210	5.40149e-145	-0.428338	0.125	0.488	1.0413e-140
KIAA2013	5.62101e-145	-0.381718	0.427	0.8	1.08362e-140
DBT	6.08635e-145	-0.428244	0.234	0.624	1.17333e-140
TMEM14A	7.09094e-145	-0.409446	0.269	0.658	1.36699e-140
PCSK5	7.3142e-145	0.308845	0.257	0.02	1.41003e-140
SLCO3A1	8.18147e-145	0.524627	0.615	0.291	1.57722e-140
DDIT3	1.47985e-144	0.589407	0.733	0.602	2.85286e-140
TMEM33	1.61174e-144	-0.554798	0.756	0.905	3.10711e-140
FAM216A	1.66606e-144	-0.321362	0.02	0.302	3.21184e-140
AC128688.2	1.7925e-144	0.468055	0.391	0.111	3.45557e-140
TCF25	1.92856e-144	-0.340482	0.987	0.996	3.71788e-140
PANK1	2.02158e-144	-0.34426	0.061	0.389	3.8972e-140
XPO1	2.1802e-144	-0.493986	0.73	0.912	4.203e-140
ATP6V1A	2.23321e-144	-0.506659	0.872	0.951	4.30518e-140
RTCA	2.54596e-144	-0.415674	0.436	0.797	4.9081e-140
KBTBD2	2.59926e-144	0.432127	0.646	0.503	5.01084e-140
APOOL	2.75498e-144	-0.391263	0.299	0.69	5.31105e-140
ALDH3A1	4.0717e-144	-0.596934	0.007	0.264	7.84942e-140
KHK	6.38419e-144	-0.335014	0.029	0.325	1.23074e-139
TAF12	6.54228e-144	-0.419607	0.511	0.847	1.26122e-139
ASF1B	6.60432e-144	-0.560105	0.022	0.302	1.27318e-139
ATF6	7.3609e-144	0.458826	0.795	0.715	1.41903e-139
LMAN2	7.85217e-144	-0.379346	0.987	0.995	1.51374e-139
CPE	1.07704e-143	-0.450337	0.04	0.344	2.07631e-139
LIF	1.22634e-143	1.2978	0.324	0.107	2.36414e-139
STX11	1.45566e-143	0.49193	0.408	0.111	2.80621e-139
SMAP2	1.56291e-143	-0.38845	0.223	0.61	3.01298e-139
PANK3	2.44907e-143	-0.516027	0.639	0.886	4.72132e-139
GPAT3	2.87612e-143	0.562236	0.452	0.193	5.54459e-139
JPT1	3.7785e-143	-0.719444	0.964	0.962	7.28419e-139
KCNN4	3.78386e-143	-0.419272	0.013	0.28	7.29453e-139
ADAMTS6	4.19611e-143	-0.510642	0.008	0.265	8.08926e-139
TCF3	4.38201e-143	-0.425829	0.274	0.659	8.44764e-139
XIST	4.40141e-143	0.983689	0.532	0.282	8.48503e-139
DYNC1H1	5.0954e-143	-0.373858	0.965	0.991	9.82291e-139
GLI3	1.38364e-142	0.281359	0.235	0.013	2.66737e-138
GRHL1	1.95945e-142	-0.319362	0.034	0.326	3.77743e-138
PKMYT1	2.22923e-142	-0.400234	0.003	0.248	4.2975e-138
SNHG15	2.3832e-142	0.492945	0.823	0.714	4.59433e-138
HIST1H4C	2.56421e-142	-1.58819	0.982	0.977	4.94329e-138
C12orf73	2.58357e-142	-0.407854	0.177	0.553	4.98061e-138
CDKN2C	3.00553e-142	-0.351906	0.014	0.285	5.79406e-138
MSRB1	3.01363e-142	-0.394755	0.285	0.673	5.80968e-138
FGFR1OP	3.11234e-142	-0.396103	0.154	0.526	5.99997e-138
TRAM1	3.13556e-142	0.43758	0.996	0.941	6.04472e-138
MLLT11	3.35789e-142	-0.415469	0.077	0.403	6.47334e-138
WWC1	3.60907e-142	0.438709	0.776	0.65	6.95757e-138
RARS	3.84619e-142	-0.451206	0.563	0.855	7.41468e-138
DNMT1	4.29459e-142	-0.696942	0.589	0.786	8.27912e-138
SKA3	8.70023e-142	-0.315239	0	0.232	1.67723e-137
COQ9	9.61738e-142	-0.385459	0.336	0.721	1.85404e-137
LAMC2	1.07547e-141	0.761604	0.329	0.091	2.0733e-137
EIF4ENIF1	1.49969e-141	-0.376751	0.15	0.519	2.8911e-137
NUP62	2.00224e-141	-0.499219	0.338	0.709	3.85991e-137
ARMC1	2.41358e-141	-0.394089	0.356	0.738	4.65291e-137
RNPS1	2.65537e-141	-0.401024	0.976	0.994	5.11901e-137
DUT	2.68939e-141	-0.694408	0.951	0.97	5.18461e-137
CKAP5	3.18146e-141	-0.496778	0.395	0.755	6.13321e-137
AMN	3.20503e-141	0.430375	0.437	0.133	6.17865e-137
CAMK1D	3.68576e-141	0.55845	0.781	0.593	7.1054e-137
PRKAG1	3.89326e-141	-0.409331	0.352	0.732	7.50543e-137
RAP1GDS1	4.22238e-141	-0.382101	0.275	0.662	8.1399e-137
ZNF385B	4.513e-141	0.553462	0.86	0.676	8.70016e-137
SOX2	4.961e-141	-0.490366	0.031	0.324	9.56382e-137
MAP3K20	5.41713e-141	0.471958	0.661	0.474	1.04431e-136
AC234772.3	9.58309e-141	0.332937	0.274	0.029	1.84743e-136
SDR16C5	1.17647e-140	0.419631	0.997	0.905	2.268e-136
CENPF	1.97226e-140	-1.34382	0.111	0.404	3.80213e-136
ATP6V1H	2.69608e-140	-0.429978	0.657	0.904	5.1975e-136
PIK3R1	3.08982e-140	-0.405366	0.262	0.647	5.95656e-136
RTN4	3.2623e-140	0.372143	1	0.996	6.28907e-136
RCN2	5.03917e-140	-0.419477	0.976	0.988	9.71452e-136
ESCO2	5.13765e-140	-0.432051	0	0.229	9.90437e-136
PXDN	5.85796e-140	-0.497065	0.056	0.351	1.1293e-135
MEGF6	6.91634e-140	0.469752	0.499	0.213	1.33333e-135
PPARA	9.02119e-140	-0.414539	0.179	0.553	1.73911e-135
MRM2	9.26319e-140	-0.443216	0.293	0.671	1.78576e-135
RBBP6	9.44648e-140	0.48539	0.962	0.901	1.82109e-135
FEN1	1.0895e-139	-0.759873	0.146	0.473	2.10034e-135
BRCA1	1.12049e-139	-0.454801	0.013	0.273	2.16008e-135
UBE4B	1.19211e-139	-0.406777	0.268	0.651	2.29815e-135
NRP1	1.35086e-139	-0.339188	0.183	0.552	2.60419e-135
CDK16	1.40908e-139	-0.448907	0.593	0.879	2.71642e-135
TMEM192	1.4189e-139	-0.439038	0.426	0.786	2.73536e-135
IRF4	1.43557e-139	0.287906	0.212	0.008	2.76749e-135
EIPR1	1.60202e-139	-0.356624	0.175	0.548	3.08838e-135
FOCAD	1.7157e-139	-0.364076	0.166	0.536	3.30754e-135
RPS27	1.83602e-139	0.251534	1	1	3.53948e-135
FECH	1.87351e-139	-0.351427	0.122	0.478	3.61176e-135
AURKA	1.98588e-139	-0.598278	0.089	0.425	3.82838e-135
MRPS16	2.09118e-139	-0.390411	0.828	0.955	4.03138e-135
CBWD5	2.35317e-139	0.408291	0.646	0.546	4.53644e-135
ETS1	2.47946e-139	0.511542	0.405	0.122	4.7799e-135
SNHG9	3.46695e-139	0.493626	0.955	0.843	6.68358e-135
RP1	7.01128e-139	-0.454779	0.006	0.255	1.35163e-134
RAB23	7.77441e-139	-0.354365	0.048	0.358	1.49875e-134
CDCA5	8.52601e-139	-0.496101	0.008	0.261	1.64364e-134
HADHA	1.17744e-138	-0.337181	0.967	0.996	2.26986e-134
GALNT6	1.23786e-138	-0.327776	0.02	0.295	2.38635e-134
AACS	1.26352e-138	-0.53015	0.448	0.781	2.43582e-134
LMBR1	1.36061e-138	-0.362058	0.197	0.573	2.62299e-134
IFT52	1.57939e-138	-0.361642	0.173	0.544	3.04475e-134
WASHC2A	2.02629e-138	-0.409042	0.23	0.61	3.90629e-134
NKIRAS2	2.42985e-138	-0.386862	0.31	0.692	4.68426e-134
CENPE	2.67583e-138	-0.781924	0.018	0.283	5.15846e-134
EGR1	2.89929e-138	1.19343	0.822	0.744	5.58924e-134
MANSC1	3.35591e-138	-0.373177	0.275	0.658	6.46952e-134
MIR29B2CHG	3.88374e-138	0.501937	0.421	0.133	7.48708e-134
TBC1D16	5.22502e-138	-0.40184	0.108	0.451	1.00728e-133
SHISAL2B	5.35151e-138	-0.590723	0.009	0.26	1.03166e-133
BCL6	6.43069e-138	0.542489	0.805	0.619	1.23971e-133
TRIP13	7.03344e-138	-0.375337	0.009	0.262	1.35591e-133
PRPF19	8.08631e-138	-0.422831	0.341	0.716	1.55888e-133
SCO1	1.19598e-137	-0.38201	0.346	0.724	2.3056e-133
CAPZA1	1.32491e-137	-0.423753	0.895	0.968	2.55416e-133
MDM4	1.49035e-137	0.417184	0.83	0.748	2.87309e-133
GCH1	1.84225e-137	0.477119	0.595	0.402	3.5515e-133
HJURP	1.93825e-137	-0.491088	0.005	0.246	3.73656e-133
APC	2.04498e-137	-0.373861	0.331	0.712	3.94232e-133
HLA-DQB1	2.05957e-137	0.539033	0.943	0.75	3.97043e-133
GTF2B	2.396e-137	0.415711	0.742	0.666	4.619e-133
SPC25	2.86052e-137	-0.482653	0	0.225	5.5145e-133
C6orf203	3.10925e-137	-0.366623	0.137	0.495	5.994e-133
KATNAL1	3.15663e-137	-0.366848	0.074	0.402	6.08536e-133
DSCC1	3.30706e-137	-0.37631	0.01	0.264	6.37535e-133
RPS19BP1	3.40397e-137	-0.340055	0.983	0.996	6.56217e-133
ATP5PO	3.82687e-137	-0.430194	0.998	0.999	7.37745e-133
YOD1	3.89918e-137	0.483798	0.58	0.581	7.51685e-133
CDCA8	6.11356e-137	-0.504225	0.01	0.263	1.17857e-132
PPIB	7.3322e-137	-0.578899	0.999	1	1.4135e-132
TPM1	8.22222e-137	-0.617402	0.872	0.835	1.58508e-132
PRSS23	8.29365e-137	-0.532296	0.062	0.368	1.59885e-132
AK4	9.11028e-137	-0.369785	0.021	0.296	1.75628e-132
DLGAP5	9.9195e-137	-0.653017	0.007	0.251	1.91228e-132
ARHGAP22	1.12054e-136	-0.378605	0.016	0.281	2.16018e-132
RTRAF	1.18852e-136	-0.384354	0.995	0.999	2.29123e-132
PPME1	1.38152e-136	-0.400749	0.354	0.727	2.66329e-132
RAI14	1.77903e-136	0.420691	0.838	0.737	3.42962e-132
BCOR	2.2239e-136	-0.380363	0.295	0.676	4.28723e-132
PAPSS1	2.42191e-136	-0.395113	0.381	0.751	4.66896e-132
SRSF7	3.14879e-136	0.415923	0.999	0.927	6.07024e-132
AGPS	3.3295e-136	-0.39301	0.311	0.69	6.41861e-132
ERGIC1	3.46541e-136	-0.520674	0.829	0.925	6.68061e-132
ENAH	3.66498e-136	-0.432673	0.826	0.947	7.06535e-132
BMP2K	3.96853e-136	-0.404355	0.289	0.669	7.65054e-132
SLC35E3	4.10684e-136	-0.351524	0.149	0.508	7.91716e-132
NUF2	4.26205e-136	-0.47379	0	0.223	8.21637e-132
MAN1A2	4.99771e-136	-0.429674	0.782	0.934	9.63458e-132
WIPI2	5.89365e-136	-0.828606	0.729	0.87	1.13618e-131
MAPK3	6.08128e-136	-0.391361	0.336	0.712	1.17235e-131
HAS3	6.79755e-136	0.574639	0.5	0.221	1.31043e-131
CCDC68	7.00714e-136	0.500244	0.423	0.17	1.35084e-131
KIF23	8.36738e-136	-0.603702	0.058	0.362	1.61306e-131
AQP3	8.56707e-136	-0.584678	0.999	1	1.65156e-131
KPNA2	1.10067e-135	-0.800452	0.859	0.898	2.12187e-131
GNG12	1.1113e-135	-0.409625	0.313	0.691	2.14236e-131
KRT15	1.13125e-135	-0.558168	0.099	0.437	2.18082e-131
MPZL3	1.62168e-135	0.483188	0.55	0.285	3.12627e-131
CDCA3	1.64214e-135	-0.512983	0	0.222	3.16573e-131
SUPT16H	1.7118e-135	-0.522811	0.866	0.93	3.30001e-131
MEGF8	1.96259e-135	-0.357549	0.098	0.437	3.78348e-131
CISD1	2.01891e-135	-0.455953	0.842	0.936	3.89205e-131
CNOT7	2.12726e-135	-0.379717	0.901	0.966	4.10092e-131
ITPRIP	2.41269e-135	0.483521	0.37	0.099	4.65119e-131
NOA1	3.32313e-135	-0.391227	0.244	0.62	6.40633e-131
ATF5	3.51928e-135	-0.412065	0.35	0.726	6.78447e-131
PCYOX1	3.98566e-135	-0.407358	0.857	0.963	7.68355e-131
C17orf58	4.13635e-135	-0.370194	0.065	0.381	7.97405e-131
GLE1	4.63368e-135	-0.392262	0.16	0.521	8.93281e-131
WWC2	4.76334e-135	0.441443	0.733	0.587	9.18276e-131
POLR3K	5.57289e-135	-0.557949	0.437	0.743	1.07434e-130
WASHC2C	5.81947e-135	-0.4005	0.227	0.601	1.12188e-130
PTPN2	7.82708e-135	0.404198	0.884	0.807	1.5089e-130
VAT1	7.85989e-135	-0.353487	0.116	0.462	1.51523e-130
PC	9.81865e-135	-0.358048	0.074	0.393	1.89284e-130
LAMTOR1	1.04644e-134	-0.324282	0.985	0.996	2.01733e-130
SDHAF3	1.10156e-134	-0.399993	0.415	0.773	2.12358e-130
VRK1	1.35895e-134	-0.554054	0.114	0.446	2.61978e-130
ARID5A	1.39921e-134	0.37215	0.313	0.054	2.6974e-130
ETAA1	2.1537e-134	-0.360778	0.113	0.458	4.15189e-130
ASF1A	2.18071e-134	-0.50837	0.372	0.722	4.20397e-130
UBALD2	2.99487e-134	0.449332	0.646	0.458	5.77351e-130
CEP290	4.38629e-134	-0.398962	0.198	0.568	8.45589e-130
MYEF2	5.60509e-134	-0.45083	0.334	0.705	1.08055e-129
PPP1CA	5.71512e-134	-0.322901	0.995	0.999	1.10176e-129
TRAF7	5.79986e-134	-0.378539	0.444	0.799	1.1181e-129
STX12	6.38016e-134	0.395231	0.766	0.698	1.22997e-129
CNR1	7.60555e-134	0.311758	0.268	0.03	1.4662e-129
HMGA2	8.42854e-134	-0.726973	0.245	0.432	1.62485e-129
TNFSF9	9.36215e-134	0.647288	0.52	0.249	1.80483e-129
RAB3D	9.96432e-134	-0.497787	0.391	0.739	1.92092e-129
EHD4	1.00242e-133	0.421819	0.753	0.637	1.93247e-129
NEDD1	1.00949e-133	-0.389215	0.143	0.499	1.9461e-129
GTF2F1	1.12946e-133	-0.40622	0.513	0.842	2.17737e-129
PPAT	1.24603e-133	-0.43027	0.289	0.663	2.4021e-129
SERP1	1.45033e-133	0.304206	1	1	2.79595e-129
UGCG	1.57121e-133	0.513036	0.885	0.722	3.02899e-129
KIFC1	1.71852e-133	-0.620591	0.052	0.343	3.31297e-129
RAB9A	1.77797e-133	0.375902	0.648	0.511	3.42757e-129
CLTB	2.41904e-133	0.398876	0.887	0.803	4.66343e-129
M6PR	3.0405e-133	-0.36396	0.923	0.972	5.86148e-129
MCM2	3.13914e-133	-0.409459	0.033	0.317	6.05163e-129
RAD1	3.53162e-133	0.407254	0.841	0.738	6.80826e-129
UBTF	5.33317e-133	-0.412079	0.383	0.748	1.02813e-128
E2F8	5.59447e-133	-0.316941	0	0.219	1.0785e-128
FXYD3	6.44999e-133	0.483088	0.953	0.8	1.24343e-128
GLB1L2	8.38672e-133	-0.339456	0.06	0.369	1.61679e-128
MGME1	8.89614e-133	-0.39855	0.125	0.472	1.715e-128
GLRB	9.33965e-133	-0.282507	0.015	0.273	1.8005e-128
EMC9	9.56027e-133	-0.396135	0.189	0.555	1.84303e-128
SNRPA	1.00314e-132	-0.475963	0.749	0.901	1.93385e-128
PTEN	1.11995e-132	-0.424458	0.813	0.943	2.15904e-128
IFT22	1.68453e-132	-0.387599	0.312	0.685	3.24744e-128
SEC14L6	1.69617e-132	0.253412	0.226	0.014	3.26988e-128
HDHD5	1.77324e-132	-0.405736	0.256	0.627	3.41844e-128
ORAI3	1.82044e-132	-0.413031	0.171	0.53	3.50945e-128
MSH3	2.37807e-132	-0.377201	0.222	0.593	4.58444e-128
NR4A3	3.55096e-132	0.44712	0.252	0.025	6.84555e-128
RMND1	3.5539e-132	-0.376203	0.257	0.631	6.8512e-128
ZSWIM6	4.34476e-132	0.53614	0.57	0.367	8.37582e-128
SLC39A11	4.92498e-132	-0.449992	0.142	0.483	9.49437e-128
TNRC6B	5.18544e-132	-0.402316	0.789	0.951	9.99649e-128
UBE2O	5.99026e-132	-0.430248	0.242	0.611	1.1548e-127
ZDHHC12	7.48324e-132	-0.457904	0.536	0.836	1.44262e-127
LMAN1	7.89673e-132	-0.339255	0.992	0.998	1.52233e-127
KNDC1	8.38642e-132	0.349246	0.334	0.063	1.61673e-127
TOPBP1	9.49331e-132	-0.461681	0.167	0.521	1.83012e-127
CENPN	9.77795e-132	-0.452195	0.115	0.447	1.88499e-127
PON3	1.22942e-131	0.443932	0.78	0.609	2.37007e-127
XPOT	1.36789e-131	-0.386487	0.394	0.758	2.63701e-127
PISD	1.53519e-131	0.429644	0.525	0.296	2.95953e-127
SMARCAD1	1.65208e-131	-0.365969	0.25	0.622	3.18488e-127
CHAMP1	1.65517e-131	-0.395364	0.207	0.574	3.19083e-127
IGF2BP1	1.66372e-131	-0.353192	0.007	0.244	3.20733e-127
KLHL23	1.67433e-131	-0.436193	0.146	0.497	3.22777e-127
RCC1L	1.75348e-131	-0.403584	0.452	0.794	3.38037e-127
RWDD1	1.83776e-131	-0.335726	0.982	0.992	3.54283e-127
ARL13B	2.5669e-131	0.42724	0.575	0.374	4.94848e-127
USP54	3.14674e-131	0.536446	0.615	0.449	6.06629e-127
ATP2C1	3.30818e-131	0.409268	0.889	0.781	6.37751e-127
POLR3A	3.50659e-131	-0.353694	0.16	0.517	6.76001e-127
ACOT7	3.9426e-131	-0.380739	0.213	0.58	7.60054e-127
KDSR	7.1976e-131	0.406232	0.825	0.747	1.38755e-126
DOCK9	7.50505e-131	0.421747	0.74	0.605	1.44682e-126
ARID3A	8.13623e-131	-0.420642	0.421	0.77	1.5685e-126
BRD2	8.89107e-131	0.421537	0.992	0.975	1.71402e-126
RBPMS-AS1	1.1274e-130	0.511527	0.445	0.173	2.17339e-126
UBE2I	1.5322e-130	-0.451871	0.983	0.99	2.95377e-126
DBN1	1.65344e-130	-0.388553	0.058	0.361	3.18751e-126
KIF3B	1.72764e-130	-0.385024	0.287	0.659	3.33055e-126
TRIQK	1.91039e-130	-0.367504	0.262	0.633	3.68284e-126
AVEN	1.93025e-130	-0.373066	0.182	0.543	3.72114e-126
ANKRD18B	2.1639e-130	-0.385955	0.013	0.264	4.17157e-126
ST6GALNAC1	2.62244e-130	-0.32609	0.052	0.351	5.05554e-126
CETN2	2.86896e-130	-0.392636	0.449	0.796	5.53079e-126
TIMM29	3.10173e-130	-0.349674	0.185	0.547	5.97952e-126
DPP9	3.69121e-130	-0.455558	0.42	0.768	7.11591e-126
PDIK1L	3.90358e-130	-0.323236	0.068	0.38	7.52532e-126
ARHGAP35	3.97511e-130	-0.490355	0.594	0.86	7.66321e-126
UBE2C	4.34361e-130	-1.40838	0.164	0.463	8.37361e-126
SLC2A1	4.77673e-130	-0.716439	0.196	0.518	9.20858e-126
MFSD12	5.48109e-130	-0.394116	0.274	0.644	1.05664e-125
GXYLT1	5.57678e-130	-0.388693	0.344	0.712	1.07509e-125
FOXRED2	6.21356e-130	-0.339637	0.063	0.371	1.19785e-125
MARCH3	6.26326e-130	0.406873	0.343	0.084	1.20743e-125
TMPO	6.39187e-130	-0.738086	0.442	0.717	1.23222e-125
PMVK	7.60693e-130	0.357229	0.729	0.623	1.46646e-125
MBOAT7	7.6111e-130	-0.412301	0.638	0.892	1.46727e-125
FAHD2A	7.7858e-130	-0.458862	0.344	0.705	1.50095e-125
HP	8.2731e-130	0.992932	0.203	0.01	1.59489e-125
ITGB1	8.83396e-130	0.379724	0.999	0.987	1.70301e-125
VSTM2L	9.47152e-130	-0.406975	0.008	0.247	1.82592e-125
DDX17	1.08015e-129	0.350436	1	0.999	2.08231e-125
KRTCAP2	1.08175e-129	0.350924	0.995	0.96	2.0854e-125
BTBD2	1.11524e-129	-0.388696	0.313	0.683	2.14995e-125
NAA10	1.11855e-129	-0.375417	0.879	0.96	2.15634e-125
TRUB1	1.12763e-129	-0.358782	0.143	0.492	2.17385e-125
MAN2A1	1.31399e-129	-0.391419	0.405	0.763	2.53312e-125
UQCR10	1.56255e-129	-0.283004	1	1	3.01228e-125
NDC1	1.73735e-129	-0.399268	0.077	0.39	3.34926e-125
EHD1	1.79383e-129	0.485635	0.545	0.48	3.45814e-125
PGAP2	2.15907e-129	-0.350478	0.188	0.549	4.16226e-125
GDI2	2.21322e-129	-0.364086	0.97	0.988	4.26664e-125
SLC7A6	2.64137e-129	0.468019	0.569	0.322	5.09203e-125
UNG	2.92434e-129	-0.455174	0.092	0.413	5.63755e-125
AGL	3.13109e-129	-0.38266	0.416	0.773	6.03612e-125
VPS35L	3.67087e-129	-0.389226	0.286	0.654	7.0767e-125
CERK	4.16751e-129	-0.35727	0.159	0.512	8.03412e-125
HAUS1	4.52663e-129	-0.408352	0.197	0.556	8.72644e-125
STEAP2	4.67804e-129	-0.281656	0.008	0.247	9.01833e-125
KIAA1147	4.96289e-129	-0.379926	0.174	0.532	9.56746e-125
AHCYL2	5.83025e-129	0.548733	0.793	0.558	1.12396e-124
KIF2C	6.5726e-129	-0.4077	0	0.212	1.26707e-124
USP16	7.51939e-129	0.398385	0.973	0.92	1.44959e-124
HHIP	8.22928e-129	0.52521	0.938	0.669	1.58644e-124
GPR180	8.46899e-129	-0.34722	0.095	0.421	1.63265e-124
TRIAP1	8.69288e-129	-0.408336	0.368	0.728	1.67581e-124
EMP2	8.73799e-129	0.483655	0.997	0.983	1.68451e-124
DEPDC1B	1.02544e-128	-0.341089	0	0.212	1.97685e-124
TTC39A	1.0897e-128	-0.456673	0.644	0.89	2.10072e-124
AGO1	1.14536e-128	-0.361446	0.179	0.537	2.20802e-124
RAB21	1.20629e-128	0.40908	0.934	0.838	2.32549e-124
PRKAR2A	1.23732e-128	-0.426408	0.866	0.953	2.3853e-124
MYLK	1.26724e-128	0.481767	0.373	0.102	2.44298e-124
XRCC2	1.7515e-128	-0.349997	0.007	0.241	3.37655e-124
CBX6	1.96983e-128	-0.518369	0.595	0.854	3.79744e-124
TBC1D15	2.42623e-128	0.397074	0.705	0.587	4.67729e-124
ACSS3	3.53975e-128	-0.510435	0.587	0.853	6.82393e-124
MACROD1	3.87156e-128	0.417799	0.546	0.3	7.4636e-124
TMPRSS11E	3.89126e-128	-0.252416	0	0.211	7.50156e-124
MBIP	4.04094e-128	0.442573	0.995	0.974	7.79013e-124
ITGB3BP	8.18118e-128	-0.48769	0.195	0.54	1.57717e-123
CPSF2	9.40345e-128	-0.391027	0.429	0.779	1.8128e-123
RCOR3	9.79723e-128	-0.343351	0.268	0.635	1.88871e-123
MEX3A	1.14104e-127	-0.611458	0.192	0.484	2.1997e-123
PPP2R5A	1.23818e-127	0.380432	0.886	0.813	2.38697e-123
RHNO1	1.321e-127	-0.372969	0.152	0.5	2.54663e-123
SASS6	1.37012e-127	-0.407762	0.042	0.325	2.64131e-123
P4HA2	1.48843e-127	-0.438283	0.362	0.719	2.8694e-123
C9orf116	1.82787e-127	-0.291629	0.02	0.278	3.52377e-123
AC100803.3	2.85116e-127	0.304582	0.185	0.006	5.49647e-123
TTK	3.58296e-127	-0.384132	0	0.21	6.90723e-123
SEMA3F	4.07923e-127	-0.313072	0.03	0.303	7.86394e-123
AP1B1	4.85973e-127	-0.456781	0.525	0.821	9.3686e-123
ERO1B	5.26265e-127	0.589092	0.307	0.057	1.01453e-122
IFNAR2	6.0909e-127	0.443269	0.4	0.146	1.1742e-122
P3H1	6.16161e-127	-0.300547	0.036	0.315	1.18784e-122
SFTPB	6.4699e-127	0.38339	1	0.999	1.24727e-122
ARPC4	6.61929e-127	-0.436217	0.837	0.939	1.27607e-122
ATP6AP1	6.66101e-127	-0.375026	0.914	0.968	1.28411e-122
NDC80	8.69967e-127	-0.462461	0	0.209	1.67712e-122
MAN1B1	9.01935e-127	-0.345665	0.291	0.659	1.73875e-122
TMED2	9.21517e-127	-0.316295	0.996	0.998	1.7765e-122
FRA10AC1	9.71342e-127	-0.396439	0.318	0.682	1.87255e-122
PSRC1	1.14961e-126	-0.353857	0.009	0.248	2.21622e-122
ZNF587	1.42757e-126	-0.372376	0.174	0.527	2.75207e-122
MUC1	1.4712e-126	0.313659	1	0.917	2.83617e-122
HRAS	1.74935e-126	-0.495549	0.605	0.84	3.37239e-122
PRPF4	2.01081e-126	-0.394015	0.257	0.622	3.87645e-122
LGALS1	2.3319e-126	-0.421822	0.05	0.338	4.49543e-122
PLOD3	2.83999e-126	-0.394643	0.264	0.628	5.47494e-122
TCTEX1D2	4.03333e-126	-0.370982	0.086	0.404	7.77546e-122
VDAC2	5.40391e-126	-0.45053	0.987	0.992	1.04177e-121
IQANK1	6.00992e-126	-0.376489	0.122	0.453	1.15859e-121
MAP9	7.22493e-126	-0.387911	0.381	0.739	1.39282e-121
ALG8	9.12019e-126	-0.393306	0.251	0.613	1.75819e-121
TNFAIP8	9.33545e-126	0.542156	0.436	0.308	1.79969e-121
PLPP1	1.06872e-125	-0.384788	0.304	0.669	2.06027e-121
RCC2	1.07037e-125	-0.412551	0.345	0.704	2.06345e-121
MRFAP1L1	1.127e-125	-0.34514	0.347	0.711	2.17262e-121
HIST1H1D	1.39231e-125	-0.714393	0.012	0.252	2.68409e-121
CNBP	1.55236e-125	0.334458	0.999	0.992	2.99265e-121
ITGAE	1.62688e-125	-0.44644	0.549	0.825	3.1363e-121
RASSF8-AS1	1.75363e-125	0.448975	0.423	0.157	3.38064e-121
PTPRE	1.92511e-125	0.478826	0.642	0.478	3.71122e-121
RNASE1	2.69284e-125	-0.506398	0.999	0.793	5.19126e-121
C17orf75	4.76462e-125	-0.370457	0.154	0.5	9.18523e-121
MEN1	5.42783e-125	-0.351075	0.127	0.463	1.04638e-120
CA13	7.24139e-125	0.44037	0.554	0.319	1.39599e-120
WDR62	7.41254e-125	-0.261995	0.003	0.224	1.42899e-120
MIEF1	9.12979e-125	-0.380687	0.299	0.662	1.76004e-120
C2orf68	9.52994e-125	-0.356068	0.25	0.612	1.83718e-120
DTYMK	9.63305e-125	-0.756953	0.464	0.678	1.85706e-120
RPS4X	1.09279e-124	-0.250348	1	1	2.10667e-120
FAM136A	1.33283e-124	-0.471849	0.712	0.875	2.56943e-120
CINP	1.45165e-124	-0.375539	0.492	0.819	2.7985e-120
CASP6	1.55529e-124	-0.504005	0.377	0.701	2.9983e-120
CRACR2B	1.56337e-124	-0.392525	0.254	0.616	3.01387e-120
SLC27A2	2.36393e-124	0.48669	0.337	0.294	4.55718e-120
GMNN	2.37874e-124	-0.634838	0.325	0.648	4.58573e-120
CEP152	2.5482e-124	-0.34424	0.039	0.317	4.91242e-120
NUP153	2.59446e-124	0.411386	0.705	0.58	5.0016e-120
VIRMA	2.823e-124	-0.366111	0.283	0.647	5.44218e-120
NADSYN1	3.21088e-124	-0.344094	0.226	0.586	6.18994e-120
MFSD11	3.26717e-124	-0.375565	0.225	0.582	6.29845e-120
BOP1	3.6298e-124	-0.387854	0.266	0.628	6.99752e-120
USP53	4.33497e-124	0.408411	0.733	0.658	8.35696e-120
NKX3-1	4.72405e-124	0.389594	0.254	0.032	9.10701e-120
PDGFA	5.59362e-124	0.43902	0.362	0.093	1.07834e-119
ACTN1	5.71605e-124	-0.396062	0.558	0.848	1.10194e-119
COL4A4	6.9717e-124	0.374	0.352	0.088	1.344e-119
GID8	7.56543e-124	-0.391623	0.681	0.908	1.45846e-119
MRPS6	1.12924e-123	0.419005	0.974	0.923	2.17695e-119
ITGB5	1.33981e-123	-0.40356	0.121	0.444	2.58288e-119
LIMK1	1.54755e-123	-0.317389	0.074	0.379	2.98336e-119
SRP72	1.84415e-123	-0.34472	0.958	0.985	3.55516e-119
XPO6	1.85386e-123	-0.389873	0.401	0.75	3.57388e-119
PIGX	2.10502e-123	-0.384216	0.291	0.65	4.05805e-119
FLRT2	2.4924e-123	-0.310758	0	0.204	4.80486e-119
CACNB4	2.63255e-123	0.559275	0.5	0.218	5.07504e-119
ASXL2	2.63645e-123	-0.35947	0.265	0.626	5.08254e-119
PPIF	3.23653e-123	-0.379749	0.501	0.821	6.23939e-119
CNOT6	3.37403e-123	-0.411538	0.374	0.723	6.50445e-119
IRS2	3.84134e-123	0.509951	0.806	0.519	7.40533e-119
CYP1A1	4.16495e-123	-0.650442	0.009	0.238	8.0292e-119
NOB1	4.17477e-123	-0.422591	0.525	0.824	8.04812e-119
RNF208	4.65599e-123	-0.367891	0.115	0.441	8.97583e-119
SH3BP4	5.3889e-123	-0.351881	0.1	0.42	1.03887e-118
ARFGEF3	6.12198e-123	0.471361	0.925	0.787	1.1802e-118
TONSL	6.70027e-123	-0.317031	0.022	0.276	1.29168e-118
SLC29A4	1.15423e-122	-0.428568	0.038	0.304	2.22512e-118
ATP5MF	1.26679e-122	-0.296511	1	1	2.44211e-118
RAB4A	1.31945e-122	-0.408412	0.668	0.893	2.54363e-118
CCNF	1.58185e-122	-0.372314	0.03	0.296	3.04948e-118
RIPK2	1.63726e-122	0.481916	0.486	0.424	3.1563e-118
TET1	2.25776e-122	-0.307116	0	0.203	4.3525e-118
NEGR1	2.25776e-122	-0.319912	0	0.203	4.3525e-118
VCAN	3.06466e-122	-0.353377	0.023	0.277	5.90806e-118
XBP1	3.2607e-122	0.406618	0.999	0.983	6.28598e-118
PDLIM3	3.52472e-122	0.917681	0.272	0.049	6.79495e-118
SMARCC1	3.75467e-122	-0.458077	0.821	0.916	7.23826e-118
GSK3B	3.81006e-122	-0.401506	0.627	0.886	7.34504e-118
NNT	4.15254e-122	-0.382822	0.374	0.727	8.00526e-118
RNF20	4.79923e-122	-0.357069	0.203	0.556	9.25196e-118
HIRA	5.6659e-122	-0.375274	0.192	0.541	1.09227e-117
CERCAM	6.26747e-122	-0.250603	0.008	0.235	1.20824e-117
NARS	6.9762e-122	-0.362443	0.923	0.977	1.34487e-117
EPRS	6.98962e-122	-0.40165	0.846	0.95	1.34746e-117
ABAT	8.4025e-122	-0.381642	0.084	0.39	1.61983e-117
GTF2I	9.17201e-122	-0.331306	0.994	0.998	1.76818e-117
BEND7	9.82204e-122	0.327326	0.285	0.046	1.89349e-117
BIN1	9.97183e-122	-0.381348	0.317	0.675	1.92237e-117
DMAP1	1.14961e-121	-0.335233	0.25	0.608	2.21621e-117
FAM222B	1.24682e-121	-0.342482	0.165	0.508	2.40362e-117
CCDC51	1.48856e-121	-0.350034	0.106	0.425	2.86965e-117
INIP	1.49411e-121	-0.351646	0.239	0.596	2.88035e-117
CLDND1	1.6345e-121	0.340385	0.679	0.583	3.15098e-117
AC005332.7	1.96311e-121	-0.436265	0.273	0.623	3.78448e-117
FIGNL1	1.97891e-121	-0.348389	0.07	0.37	3.81494e-117
ITPRIPL2	2.2037e-121	0.462167	0.762	0.669	4.24829e-117
DUS1L	2.88831e-121	-0.381113	0.875	0.957	5.56808e-117
WDHD1	3.29302e-121	-0.328815	0.028	0.288	6.34829e-117
SIRT1	3.38301e-121	0.439939	0.508	0.286	6.52177e-117
SEM1	3.41376e-121	-0.31481	1	1	6.58104e-117
GPAA1	4.15339e-121	-0.372847	0.872	0.965	8.0069e-117
GSTM3	6.23167e-121	-0.43181	0.248	0.598	1.20134e-116
ATP1B3	7.95094e-121	0.42405	0.995	0.971	1.53278e-116
SMC6	8.63796e-121	-0.4075	0.204	0.554	1.66523e-116
DHRS4-AS1	8.86859e-121	-0.364515	0.15	0.487	1.70969e-116
TRAF3IP1	9.24352e-121	-0.361054	0.189	0.537	1.78197e-116
ZNF431	9.87401e-121	-0.360225	0.217	0.57	1.90351e-116
GFOD1	1.05886e-120	-0.285117	0.016	0.254	2.04126e-116
FAM161A	1.16518e-120	-0.342054	0.053	0.338	2.24623e-116
KNL1	1.24404e-120	-0.432351	0.011	0.242	2.39827e-116
ATM	1.83657e-120	-0.339366	0.24	0.595	3.54054e-116
PLK1	2.09208e-120	-0.61367	0.013	0.243	4.03311e-116
GOLT1A	2.4337e-120	0.500382	0.686	0.397	4.69169e-116
CAMLG	2.92888e-120	-0.408766	0.781	0.939	5.6463e-116
TMEM183A	3.28671e-120	-0.401111	0.658	0.892	6.33612e-116
N4BP2L1	3.34165e-120	0.403688	0.384	0.123	6.44203e-116
AGO2	3.75768e-120	0.45575	0.912	0.84	7.24406e-116
MALT1	4.71607e-120	0.438263	0.54	0.38	9.09164e-116
PIGS	5.23327e-120	-0.34168	0.291	0.648	1.00887e-115
FARSA	5.46659e-120	-0.386922	0.487	0.807	1.05385e-115
MIB1	7.21255e-120	-0.407764	0.509	0.819	1.39044e-115
LSM2	9.44484e-120	-0.512192	0.839	0.889	1.82078e-115
HSP90AB1	9.62139e-120	0.31746	1	1	1.85481e-115
CDC27	1.29253e-119	-0.374598	0.349	0.702	2.49174e-115
UROS	1.52435e-119	-0.402326	0.591	0.86	2.93864e-115
TMEM184B	1.53263e-119	-0.458374	0.359	0.695	2.95461e-115
DNAJC10	1.76204e-119	-0.478125	0.554	0.819	3.39686e-115
BCKDHB	1.81389e-119	-0.370126	0.403	0.749	3.49683e-115
AP001107.9	2.03416e-119	0.363099	0.333	0.078	3.92146e-115
PARK7	2.08264e-119	-0.468842	0.999	1	4.01491e-115
ZNF770	2.28508e-119	-0.385705	0.572	0.861	4.40517e-115
LAMP1	2.28884e-119	-0.344132	0.995	0.997	4.41242e-115
BNIP3	2.65126e-119	-0.628141	0.944	0.979	5.11109e-115
TNPO2	3.53897e-119	-0.376425	0.279	0.634	6.82243e-115
ABR	3.63311e-119	0.415214	0.571	0.41	7.00392e-115
TMEM25	4.00243e-119	-0.331285	0.099	0.412	7.71588e-115
[truncated: 1,999 more rows]
